# Supplementary material for: Uncovering Male Fertility Transition Responsive miRNA in a Wheat Photo-Thermosensitive Genic Male Sterile Line by Deep Sequencing and Degradome Analysis
Source: Front Plant Sci. 2017 Aug 8;8:1370. doi: 10.3389/fpls.2017.01370 (PMC5550412; doi:10.3389/fpls.2017.01370)
Supplement: Table S1 — Primers used in this study. [file Table1.XLS]

## Sheet: Sheet1
Table S1 Primers used in this study
Table S1-1 Primers designed for novel miRNAs
miRNA_name	miRNA_sequence	Foward Primer (5'-3')	Stem-loop RT Primer (5'-3')
novel-miR-2	TTTCTGAATGAAGGGAGTAGA	CGGGTTTCTGAATGAAGGGAGTAG	GAATGAAGGAAGTACTCCCTCCGTTCAGAAACACTTGTCTTAAAAATGATTATATCTAGAATTAAAACAAGTCTAGATACAACCATTTGTAGAACAAGTATTTCTGAATGAAGGGAGTAGATGCTAGAAAT
novel-miR-964	ATCTACTGTAGATCACATGAC	GGGCCCCATCTACTGTAGATCACAT	TACAATTTACATCTACTGTAGATCACATGACGACGACTACTTGGAGCGAGTTTTAGTTTAACGTGGCAATATCGGGGATTCATTTTCTCATCTTCATAACCCACTCATTAACACCGTCAGCGTCAACCTTTGTCTCAAAATGGTTGTGGCCGTTGGAGCCGGCGATTATCAACCCGTCATGCTCATCCATAGGATGTCCGACATTTTGTAT
novel-miR-2186	GAGACTAGTAAGCATGCACGT	CGGGAGACTAGTAAGCATGCACGT	CCCGTGTCGCCCGTCGCTGGCGCTCTGGAGTCTGGATGCCGATTTTGTTTTGACGAGAGGAGAGGAACTGTCGCTGACTCGCCGTGCTACCCGTCGCGGACTGCCAGTCCCGTTTCTGATCCGATGATCCCGTTTCATGTTGGCTGTAGCAAAGCGAAGGGGCCTGGGCATGTATGCACGTTGGATTCAGACCTTTGGAGATCGATCTCGTTTCCTTTTTTTCTTTTTGAGACTAGTAAGCATGCACGTGCAACACACG
novel-miR-4990	CGAGCCGGTGACTAGTTGGGC	GCGAGCCGGTGACTAGTTGGG	CCCCTGGGGGCGAGCCGGTGACTAGTTGGGCGCTGGGGCCGGTTTTGCGCCCAGTCGTCGCCCCCAGCCCGCCCCCATCCG
novel-miR-1221	CCAACCGGGACTAAAGGGGGC	CCAACCGGGACTAAAGGGGG	CCGGAACCAATGCCCACCTTTTAGTCCCGGTTGGTGCCACCAACCGGGACCAAAGCCCTCTGCTTCCCGCCCTTTGGGCTGCCGAAAAGAGGCCTTTAGTCCCCAGTTGGTGCCACCAACCGGGACTAAAGGGGGCATTGGTCCCG
novel-miR-5020	GAAAATTGATGACGTCGCTTT	CCGAAAATTGATGACGTCGCTTT	TGCATCCAGTTTTTGCCGTAACCCTATCAGCTTTTTAACACATGCTATGTGGGTGAAATGATGATATCATGCCAACTTTTAACGTTTTTAGAGTTCATTTGTATTGCTTTTGAATTTTAGGGTCATTTAGCTTATAAAAATCAGTAAATGCATAAAAAATAGCAAATGAAGTCAAAGAGGGTTGAAAATTGATGACGTCGCTTTCAATGGTGCA
Universal reverse primer		GTGCAGGGTCCGAGGT
Table S1-2 Primers designed for known miRNAs
miRNA_name	miRNA_sequence	Foward Primer (5'-3')
Tae-miR156	UGACAGAAGAGAGUGAGCACA	GCCTGACAGAAGAGAGTGAGCACA
Tae-miR159	UUUGGAUUGAAGGGAGCUCUG	GCTTTGGATTGAAGGGAGCTCTG
Tae-miR164	UGGAGAAGCAGGGCACGUGCA	TGGAGAAGCAGGGCACGTG
Tae-miR171a	UGAUUGAGCCGUGCCAAUAUC	CTGATTGAGCCGTGCCAATATCA
Tae-miR825	UUCUCGAGAAGGUGCAUGAAC	AAGCATGGCGTCAAGGGCGATC
Tae-miR1120c-5p	ACAUUCUUAUAUUAUGAGACGGAG	CCGACATTCTTATATTATGAGACGG
Tae-miR1130	UCUUAUAUUAUGGGACGGAGG	GGGTCTTATATTATGGGACGGAGGA
Tae-bol-miR398a-5p	GGAGUGUCAUGAGAACACGGA	GGGGAGUGUCAUGAGAACACGGA
Tae-miR172	AGAAUCCUGAUGAUGCUGCAG	GGAGAATCCTGATGATGCTGCAGA
Universal reverse primer		GTGCAGGGTCCGAGGT
	Foward Primer (5'-3')	Reverse Primer (5'-3')
U6 sRNA	CAAGGATGACACGCAAATTCG	GTGCAGGGTCCGAGGT
Table S1-3 Primers designed for miRNA targets
miRNA_name	miRNA targets accession	Foward Primer (5'-3')	Reverse Primer (5'-3')	Name
Tae-miR164	Traes_2BL_6AEE8AC28.1	CGTGGCGAAGGATGGATGGATTA	TAACGGCCGGTGCTAGCTTGATC	No apical meristem (NAM) protein
Tae-miR171	Traes_6DL_26DDCA106.1	GCCGAGGCAGCGCAGCAG	GGAAGCCGACCGGAGGAAGG	GRAS domain family
Tae-miR156	Traes_5BL_96D5EA4EE.1	CCCTTCCCTTCCCCCCTCTCTCT	CCCCCTGCTGCTGCTTTTGTGA	Squamosa-promoter binding protein (SBP) domain
Tae-bol-miR389a-5p	Traes_1AL_DB4D32ABB.2	TCCCCCTCGCCGTGCTCG	GGTGGCGTCGGTGGCGTTG	Expansin EXPB2 protein
Tae-miR1120c-5p	Traes_1AL_38EEA508C.1	CGCCGCGAGGGGGAAGGAAGA	GCCGCCCGCAGCCGAGACT	Auxin transporter protein 1
Tae-miR159	Traes_1AL_041EBB4A6.2	GCCCGCCTCGCCTCTTTG	ATGCGTCTGCCCCGGAATCTT	MYB family transcription factor
Tae-miR1130	Traes_1AL_88C4E33E6.1	GCTGACAAGGTTGACGGACTGGA	GCCATCGCGTCCACACACTTG	Auxin transporter protein 1
Tae-miR825	Traes_1AL_44C3E656E.3	CGGCCATTCTTGCTTCCCTCTT	GTTGCCATTTACCTGCGGATCCA	Ca2+-binding transmembrane protein
Tae-miR172	Traes_1DS_2BB06F54C.1	AGCCAGTATCTTTTTGCCCCTCC	GGGACATTTCACTTGGGCAGCA	APETALA2/ethylene-res ponsive element binding proteins
Tae-novel-miR964	Traes_7DS_16B6D3A80.2	GGCCCCCACCCATCCCAAGAG	CGCCTCGCCTTGGACCTCGC	PPR repeat family
Tae-novel-miR2186	Traes_1BL_5BC43A438.1	CGGTCCGACGTGAATGCTGGCTC	CAACCTCCCCTGAAGCACACCAT	PPR repeat family
Actin1		TGGCCATGGAGCTGCTTCTGT	CAGGCAACGACAGACACAGACCA	Actin1
