# Supplementary material for: Uncovering Male Fertility Transition Responsive miRNA in a Wheat Photo-Thermosensitive Genic Male Sterile Line by Deep Sequencing and Degradome Analysis
Source: Front Plant Sci. 2017 Aug 8;8:1370. doi: 10.3389/fpls.2017.01370 (PMC5550412; doi:10.3389/fpls.2017.01370)
Supplement: Table S2 — Expression of wheat-specific miRNA in six library. [file Table2.XLSX]

## Sheet: Sheet1
Table S2 Expression of wheat-specific miRNA in six library
miR_name	SS1	SS1-normalized	SS2	SS2-normalized	SS3		FS1		FS2		FS3
tae-miR1117	38	3.71478	52	4.66876	47	4.67536	47	4.05576	33	3.42454	0	0			Clean reads
tae-miR1118	3	0.293272	2	0.179568	6	0.596854	7	0.604049	3	0.311322	0	0			10,229,410 (88.64%)
tae-miR1119	0	0	0	0	0	0	0	0	0	0	0	0			11,137,867 (86.40%)
tae-miR1120a	91	8.89592	84	7.54184	72	7.16225	97	8.37039	79	8.19814	0	0			10,052,706 (86.06%)
tae-miR1120b-3p	63	6.15871	112	10.0558	97	9.64914	104	8.97444	80	8.30191	0	0			11,588,469 (87.56%)
tae-miR1120c-5p	49	4.79011	80	7.1827	98	9.74862	147	12.685	47	4.87737	0	0			9,636,332 (85.79%)
tae-miR1121	0	0	0	0	2	0.198951	0	0	0	0	0	0			10,579,675 (86.26%)
tae-miR1122a	0	0	1	0.0897838	1	0.0994757	0	0	0	0	0	0
tae-miR1122b-3p	33	3.22599	34	3.05265	36	3.58113	39	3.36541	51	5.29247	0	0
tae-miR1122c-3p	169	16.521	141	12.6595	150	14.9214	168	14.4972	154	15.9812	0	0
tae-miR1123	0	0	1	0.0897838	0	0	0	0	0	0	0	0
tae-miR1125	44	4.30132	34	3.05265	55	5.47116	44	3.79688	59	6.12266	0	0
tae-miR1127a	3	0.293272	2	0.179568	1	0.0994757	0	0	0	0	0	0
tae-miR1127b-3p	124	12.1219	126	11.3128	104	10.3455	123	10.614	106	11	0	0
tae-miR1128	0	0	0	0	1	0.0994757	0	0	3	0.311322	0	0
tae-miR1130b-3p	709	69.31	667	59.8858	721	71.722	625	53.9329	609	63.1983	1	0.0945209
tae-miR1131	3	0.293272	8	0.71827	9	0.895281	6	0.517756	8	0.830191	0	0
tae-miR1133	0	0	0	0	0	0	1	0.0862927	2	0.207548	0	0
tae-miR1134	0	0	0	0	0	0	0	0	0	0	0	0
tae-miR1135	360	35.1926	423	37.9785	457	45.4604	498	42.9738	312	32.3775	0	0
tae-miR1136	40	3.91029	34	3.05265	47	4.67536	38	3.27912	30	3.11322	0	0
tae-miR1137a	10	0.977573	13	1.16719	17	1.69109	25	2.15732	11	1.14151	0	0
tae-miR1137b-5p	86	8.40713	90	8.08054	133	13.2303	139	11.9947	128	13.2831	0	0
tae-miR1138	1	0.0977573	1	0.0897838	3	0.298427	4	0.345171	3	0.311322	0	0
tae-miR1139	1	0.0977573	1	0.0897838	1	0.0994757	5	0.431463	1	0.103774	0	0
tae-miR156	96	9.38471	101	9.06816	179	17.8062	249	21.4869	195	20.2359	23134	2186.65
tae-miR159a	203	19.8447	161	14.4552	104	10.3455	179	15.4464	186	19.302	256	24.1973
tae-miR159b	204	19.9425	161	14.4552	104	10.3455	179	15.4464	186	19.302	256	24.1973
tae-miR160	10	0.977573	29	2.60373	193	19.1988	28	2.41619	32	3.32077	159	15.0288
tae-miR164	779	76.153	526	47.2263	779	77.4916	774	66.7905	874	90.6984	3864	365.229
tae-miR167a	52304	5113.1	56678	5088.77	56070	5577.6	67908	5859.96	62972	6534.85	34188	3231.48
tae-miR167b	3	0.293272	0	0	4	0.397903	5	0.431463	10	1.03774	1	0.0945209
tae-miR167c-5p	52499	5132.16	56855	5104.66	56229	5593.42	68035	5870.92	63072	6545.23	34240	3236.39
tae-miR171a	372	36.3657	750	67.3378	782	77.79	678	58.5064	549	56.9719	298	28.1672
tae-miR171b	33	3.22599	61	5.47681	52	5.17274	59	5.09127	35	3.63209	26	2.45754
tae-miR1847-5p	0	0	1	0.0897838	2	0.198951	0	0	1	0.103774	0	0
tae-miR2275-3p	15	1.46636	22	1.97524	23	2.28794	45	3.88317	24	2.49057	0	0
tae-miR319	0	0	0	0	0	0	0	0	0	0	21	1.98494
tae-miR395a	1	0.0977573	0	0	3	0.298427	0	0	0	0	7	0.661646
tae-miR395b	1	0.0977573	0	0	1	0.0994757	0	0	0	0	4	0.378083
tae-miR396-5p	19	1.85739	16	1.43654	34	3.38217	66	5.69532	69	7.1604	0	0
tae-miR397-5p	128	12.5129	142	12.7493	178	17.7067	145	12.5124	108	11.2076	0	0
tae-miR398	5	0.488787	1	0.0897838	5	0.497379	2	0.172585	5	0.51887	19	1.7959
tae-miR399	6	0.586544	12	1.07741	17	1.69109	12	1.03551	12	1.24529	3	0.283563
tae-miR408	0	0	2	0.179568	3	0.298427	4	0.345171	3	0.311322	0	0
tae-miR5048-5p	2264	221.323	3677	330.135	4666	464.154	4408	380.378	3052	316.718	4	0.378083
tae-miR5049-3p	32	3.12824	33	2.96287	31	3.08375	56	4.83239	41	4.25473	0	0
tae-miR5050	0	0	0	0	0	0	0	0	0	0	0	0
tae-miR5062-5p	21541	2105.79	23628	2121.41	19573	1947.04	18519	1598.05	16240	1685.29	7	0.661646
tae-miR5084	308	30.1093	219	19.6627	186	18.5025	359	30.9791	257	26.6699	0	0
tae-miR5085	0	0	0	0	1	0.0994757	0	0	0	0	0	0
tae-miR5086	0	0	0	0	1	0.0994757	0	0	0	0	0	0
tae-miR5175-5p	62	6.06096	99	8.8886	113	11.2408	102	8.80185	75	7.78304	0	0
tae-miR5200	7	0.684301	16	1.43654	12	1.19371	21	1.81215	18	1.86793	0	0
tae-miR530	0	0	0	0	0	0	0	0	1	0.103774	0	0
tae-miR531	4	0.391029	2	0.179568	1	0.0994757	8	0.690341	7	0.726417	0	0
tae-miR5384-3p	1	0.0977573	5	0.448919	4	0.397903	1	0.0862927	0	0	0	0
tae-miR6197-5p	18	1.75963	30	2.69351	37	3.6806	28	2.41619	10	1.03774	0	0
tae-miR6201	838	81.9207	765	68.6846	535	53.2195	994	85.7749	826	85.7173	2	0.189042
tae-miR7757-5p	877	85.7332	889	79.8178	656	65.2561	984	84.912	829	86.0286	1	0.0945209
tae-miR9652-3p	0	0	1	0.0897838	0	0	1	0.0862927	0	0	0	0
tae-miR9652-5p	0	0	0	0	1	0.0994757	0	0	0	0	0	0
tae-miR9653a-3p	7	0.684301	22	1.97524	68	6.76435	34	2.93395	42	4.3585	0	0
tae-miR9653b	1	0.0977573	0	0	1	0.0994757	0	0	1	0.103774	0	0
tae-miR9654a-3p	9	0.879816	14	1.25697	6	0.596854	9	0.776634	8	0.830191	0	0
tae-miR9654b-3p	25	2.44393	34	3.05265	26	2.58637	36	3.10654	34	3.52831	0	0
tae-miR9655-3p	21	2.0529	36	3.23222	6	0.596854	12	1.03551	27	2.8019	0	0
tae-miR9656-3p	26	2.54169	25	2.24459	31	3.08375	32	2.76137	36	3.73586	0	0
tae-miR9657a-3p	53	5.18114	37	3.322	52	5.17274	53	4.57351	66	6.84908	0	0
tae-miR9657b-3p	1	0.0977573	0	0	0	0	1	0.0862927	0	0	0	0
tae-miR9657c-3p	1	0.0977573	0	0	0	0	1	0.0862927	0	0	0	0
tae-miR9658-3p	152	14.8591	172	15.4428	137	13.6282	159	13.7205	162	16.8114	0	0
tae-miR9660-5p	1	0.0977573	8	0.71827	4	0.397903	9	0.776634	8	0.830191	0	0
tae-miR9661-5p	19	1.85739	20	1.79568	20	1.98951	22	1.89844	15	1.55661	0	0
tae-miR9662a-3p	3623	354.175	4830	433.656	2934	291.862	3661	315.917	3721	386.143	1	0.0945209
tae-miR9662b-3p	3623	354.175	4830	433.656	2934	291.862	3661	315.917	3721	386.143	1	0.0945209
tae-miR9663-5p	950	92.8695	1547	138.896	1938	192.784	1238	106.83	961	99.7267	0	0
tae-miR9664-3p	1	0.0977573	1	0.0897838	1	0.0994757	0	0	1	0.103774	0	0
tae-miR9665-3p	0	0	0	0	0	0	1	0.0862927	0	0	0	0
tae-miR9666a-3p	24473	2392.42	22469	2017.35	26563	2642.37	26852	2317.13	35543	3688.44	10	0.945209
tae-miR9666b-3p	4316	421.921	5616	504.226	5158	513.096	3630	313.242	4755	493.445	0	0
tae-miR9666b-5p	5	0.488787	8	0.71827	9	0.895281	4	0.345171	3	0.311322	0	0
tae-miR9666c-5p	5	0.488787	8	0.71827	9	0.895281	4	0.345171	3	0.311322	0	0
tae-miR9668-5p	621	60.7073	679	60.9632	653	64.9576	738	63.684	554	57.4908	0	0
tae-miR9669-5p	102	9.97125	81	7.27249	79	7.85858	121	10.4414	63	6.53776	0	0
tae-miR9670-3p	613	59.9253	855	76.7651	737	73.3136	745	64.288	547	56.7643	0	0
tae-miR9671-5p	1	0.0977573	1	0.0897838	3	0.298427	6	0.517756	1	0.103774	0	0
tae-miR9672a-3p	879	85.9287	1710	153.53	1395	138.769	1086	93.7138	1209	125.463	0	0
tae-miR9672b	37993	3714.09	53013	4759.71	50329	5006.51	47375	4088.12	45656	4737.9	20	1.89042
tae-miR9674a-5p	73	7.13629	73	6.55422	87	8.65439	74	6.38566	94	9.75475	0	0
tae-miR9674b-5p	3449	337.165	4037	362.457	3415	339.71	4427	382.018	5067	525.822	4	0.378083
tae-miR9675-3p	0	0	1	0.0897838	4	0.397903	2	0.172585	2	0.207548	0	0
tae-miR9676-5p	110	10.7533	194	17.4181	261	25.9632	205	17.69	158	16.3963	0	0
tae-miR9677a	30779	3008.87	20970	1882.77	29726	2957.01	49526	4273.73	37359	3876.89	12	1.13425
tae-miR9677b	26	2.54169	44	3.95049	299	29.7432	74	6.38566	58	6.01889	0	0
tae-miR9678-3p	0	0	0	0	0	0	1	0.0862927	1	0.103774	2	0.189042
tae-miR9679-5p	83	8.11386	98	8.79881	133	13.2303	137	11.8221	113	11.7265	1	0.0945209
tae-miR9772	651	63.64	1020	91.5795	1182	117.58	1113	96.0437	854	88.6229	1	0.0945209
tae-miR9773	1	0.0977573	0	0	0	0	3	0.258878	0	0	0	0
tae-miR9774	1	0.0977573	2	0.179568	2	0.198951	3	0.258878	2	0.207548	0	0
tae-miR9775	18	1.75963	33	2.96287	55	5.47116	23	1.98473	13	1.34906	0	0
tae-miR9776	2860	279.586	3147	282.55	3667	364.777	3881	334.902	2996	310.907	4	0.378083
tae-miR9777	4	0.391029	8	0.71827	5	0.497379	10	0.862927	5	0.51887	0	0
tae-miR9778	2	0.195515	1	0.0897838	11	1.09423	2	0.172585	1	0.103774	0	0
tae-miR9779	5	0.488787	10	0.897838	1	0.0994757	2	0.172585	0	0	0	0
tae-miR9781	0	0	0	0	0	0	0	0	0	0	0	0
tae-miR9782	31	3.03048	45	4.04027	38	3.78008	53	4.57351	26	2.69812	0	0
tae-miR9783	0	0	2	0.179568	1	0.0994757	2	0.172585	0	0	0	0

## Sheet: Sheet2
Table S2 Expression of wheat-specific miRNA in six library
miR_name	SS1	SS2	SS3	FS1	FS2	FS3
tae-miR1117	38	52	47	47	33	0
tae-miR1118	3	2	6	7	3	0
tae-miR1119	0	0	0	0	0	0
tae-miR1120a	91	84	72	97	79	0
tae-miR1120b-3p	63	112	97	104	80	0
tae-miR1120c-5p	49	80	98	147	47	0
tae-miR1121	0	0	2	0	0	0
tae-miR1122a	0	1	1	0	0	0
tae-miR1122b-3p	33	34	36	39	51	0
tae-miR1122c-3p	169	141	150	168	154	0
tae-miR1123	0	1	0	0	0	0
tae-miR1125	44	34	55	44	59	0
tae-miR1127a	3	2	1	0	0	0
tae-miR1127b-3p	124	126	104	123	106	0
tae-miR1128	0	0	1	0	3	0
tae-miR1130b-3p	709	667	721	625	609	1
tae-miR1131	3	8	9	6	8	0
tae-miR1133	0	0	0	1	2	0
tae-miR1134	0	0	0	0	0	0
tae-miR1135	360	423	457	498	312	0
tae-miR1136	40	34	47	38	30	0
tae-miR1137a	10	13	17	25	11	0
tae-miR1137b-5p	86	90	133	139	128	0
tae-miR1138	1	1	3	4	3	0
tae-miR1139	1	1	1	5	1	0
tae-miR156	96	101	179	249	195	23134
tae-miR159a	203	161	104	179	186	256
tae-miR159b	204	161	104	179	186	256
tae-miR160	10	29	193	28	32	159
tae-miR164	779	526	779	774	874	3864
tae-miR167a	52304	56678	56070	67908	62972	34188
tae-miR167b	3	0	4	5	10	1
tae-miR167c-5p	52499	56855	56229	68035	63072	34240
tae-miR171a	372	750	782	678	549	298
tae-miR171b	33	61	52	59	35	26
tae-miR1847-5p	0	1	2	0	1	0
tae-miR2275-3p	15	22	23	45	24	0
tae-miR319	0	0	0	0	0	21
tae-miR395a	1	0	3	0	0	7
tae-miR395b	1	0	1	0	0	4
tae-miR396-5p	19	16	34	66	69	0
tae-miR397-5p	128	142	178	145	108	0
tae-miR398	5	1	5	2	5	19
tae-miR399	6	12	17	12	12	3
tae-miR408	0	2	3	4	3	0
tae-miR5048-5p	2264	3677	4666	4408	3052	4
tae-miR5049-3p	32	33	31	56	41	0
tae-miR5050	0	0	0	0	0	0
tae-miR5062-5p	21541	23628	19573	18519	16240	7
tae-miR5084	308	219	186	359	257	0
tae-miR5085	0	0	1	0	0	0
tae-miR5086	0	0	1	0	0	0
tae-miR5175-5p	62	99	113	102	75	0
tae-miR5200	7	16	12	21	18	0
tae-miR530	0	0	0	0	1	0
tae-miR531	4	2	1	8	7	0
tae-miR5384-3p	1	5	4	1	0	0
tae-miR6197-5p	18	30	37	28	10	0
tae-miR6201	838	765	535	994	826	2
tae-miR7757-5p	877	889	656	984	829	1
tae-miR9652-3p	0	1	0	1	0	0
tae-miR9652-5p	0	0	1	0	0	0
tae-miR9653a-3p	7	22	68	34	42	0
tae-miR9653b	1	0	1	0	1	0
tae-miR9654a-3p	9	14	6	9	8	0
tae-miR9654b-3p	25	34	26	36	34	0
tae-miR9655-3p	21	36	6	12	27	0
tae-miR9656-3p	26	25	31	32	36	0
tae-miR9657a-3p	53	37	52	53	66	0
tae-miR9657b-3p	1	0	0	1	0	0
tae-miR9657c-3p	1	0	0	1	0	0
tae-miR9658-3p	152	172	137	159	162	0
tae-miR9660-5p	1	8	4	9	8	0
tae-miR9661-5p	19	20	20	22	15	0
tae-miR9662a-3p	3623	4830	2934	3661	3721	1
tae-miR9662b-3p	3623	4830	2934	3661	3721	1
tae-miR9663-5p	950	1547	1938	1238	961	0
tae-miR9664-3p	1	1	1	0	1	0
tae-miR9665-3p	0	0	0	1	0	0
tae-miR9666a-3p	24473	22469	26563	26852	35543	10
tae-miR9666b-3p	4316	5616	5158	3630	4755	0
tae-miR9666b-5p	5	8	9	4	3	0
tae-miR9666c-5p	5	8	9	4	3	0
tae-miR9668-5p	621	679	653	738	554	0
tae-miR9669-5p	102	81	79	121	63	0
tae-miR9670-3p	613	855	737	745	547	0
tae-miR9671-5p	1	1	3	6	1	0
tae-miR9672a-3p	879	1710	1395	1086	1209	0
tae-miR9672b	37993	53013	50329	47375	45656	20
tae-miR9674a-5p	73	73	87	74	94	0
tae-miR9674b-5p	3449	4037	3415	4427	5067	4
tae-miR9675-3p	0	1	4	2	2	0
tae-miR9676-5p	110	194	261	205	158	0
tae-miR9677a	30779	20970	29726	49526	37359	12
tae-miR9677b	26	44	299	74	58	0
tae-miR9678-3p	0	0	0	1	1	2
tae-miR9679-5p	83	98	133	137	113	1
tae-miR9772	651	1020	1182	1113	854	1
tae-miR9773	1	0	0	3	0	0
tae-miR9774	1	2	2	3	2	0
tae-miR9775	18	33	55	23	13	0
tae-miR9776	2860	3147	3667	3881	2996	4
tae-miR9777	4	8	5	10	5	0
tae-miR9778	2	1	11	2	1	0
tae-miR9779	5	10	1	2	0	0
tae-miR9781	0	0	0	0	0	0
tae-miR9782	31	45	38	53	26	0
tae-miR9783	0	2	1	2	0	0
