# Supplementary material for: Uncovering Male Fertility Transition Responsive miRNA in a Wheat Photo-Thermosensitive Genic Male Sterile Line by Deep Sequencing and Degradome Analysis
Source: Front Plant Sci. 2017 Aug 8;8:1370. doi: 10.3389/fpls.2017.01370 (PMC5550412; doi:10.3389/fpls.2017.01370)
Supplement: Table S3 — Comparison of the expression levels for the novel miRNAs between SS and FS among different decelopment stages. [file Table3.XLS]

## Sheet: Sheet1
Table S3 Comparison of the expression levels for the novel miRNAs between SS and FS among different decelopment stages.
Table S3-1 Comparison of the expression levels for the novel miRNAs between SS1 and FS1.								Table S3-2 Comparison of the expression levels for the novel miRNAs between SS2 and FS2.								Table S3-3 Comparison of the expression levels for the novel miRNAs between SS3 and FS3.
miR_name	FS1-expressed	SS1-expressed	log2Ratio(SS1/FS1) normalized	p-value	q-value(Storey et al. 2003)			miR_name	FS2-expressed	SS2-expressed	log2Ratio(SS2/FS2) normalized	p-value	q-value(Storey et al. 2003)			miR_name	FS3-expressed	SS3-expressed	log2Ratio(SS3/FS3) normalized	p-value	q-value(Storey et al. 2003)
novel_mir_9980	0	17	5.39581	5.93764e-06	6.20626e-05			novel_mir_9963	0	15	4.66674	0.000149559	0.000844613			novel_mir_9952	0	26	4.42703	1.56423e-05	8.60325e-05
novel_mir_9964	0	17	5.39581	5.93764e-06	6.20626e-05			novel_mir_995	32	0	-6.24015	8.91929e-10	2.98661e-08			novel_mir_995	0	20	4.04852	0.000216173	0.000760332
novel_mir_992	0	16	5.30835	1.14305e-05	0.000103592			novel_mir_992	25	0	-5.884	5.56939e-08	1.13966e-06			novel_mir_9900	0	25	4.37045	2.41475e-05	0.000119267
novel_mir_9919	0	14	5.1157	4.31226e-05	0.000301652			novel_mir_9900	0	30	5.66674	4.36256e-08	9.57741e-07			novel_mir_990	0	25	4.37045	2.41475e-05	0.000119267
novel_mir_9913	0	13	5.00879	8.45625e-05	0.000498895			novel_mir_9841	14	0	-5.0475	5.55306e-05	0.000394184			novel_mir_986	0	100	6.37045	3.1774e-18	1.06951e-16
novel_mir_9910	0	12	4.89331	0.00016697	0.000821567			novel_mir_9832	23	0	-5.76371	1.87549e-07	3.39741e-06			novel_mir_978	0	25	4.37045	2.41475e-05	0.000119267
novel_mir_9902	0	13	5.00879	8.45625e-05	0.000498895			novel_mir_9824	17	0	-5.32761	7.95619e-06	8.48063e-05			novel_mir_967	0	26	4.42703	1.56423e-05	8.60325e-05
novel_mir_9893	0	14	5.1157	4.31226e-05	0.000301652			novel_mir_982	19	0	-5.48807	2.23839e-06	2.94455e-05			novel_mir_966	0	26	4.42703	1.56423e-05	8.60325e-05
novel_mir_9874	0	12	4.89331	0.00016697	0.000821567			novel_mir_979	24	0	-5.82511	1.01998e-07	1.95448e-06			novel_mir_965	0	27	4.48148	1.01467e-05	5.72088e-05
novel_mir_9853	0	18	5.47827	3.10151e-06	3.5722e-05			novel_mir_9708	0	22	5.21928	3.05813e-06	3.91416e-05			novel_mir_964	0	2401	10.956	4.95126e-241	8.33297e-238
novel_mir_9840	0	13	5.00879	8.45625e-05	0.000498895			novel_mir_9684	15	0	-5.14704	2.88896e-05	0.000241841			novel_mir_963	0	64	5.72659	2.58053e-12	4.53581e-11
novel_mir_9826	0	25	5.9522	3.77185e-08	7.33388e-07			novel_mir_968	21	65	1.3899	3.34667e-05	0.000279451			novel_mir_960	0	75	5.95541	3.64782e-14	7.77123e-13
novel_mir_9799	0	12	4.89331	0.00016697	0.000821567			novel_mir_9655	17	0	-5.32761	7.95619e-06	8.48063e-05			novel_mir_959	0	20	4.04852	0.000216173	0.000760332
novel_mir_9784	0	12	4.89331	0.00016697	0.000821567			novel_mir_964	3724	7528	0.775266	7.13941e-176	2.36671e-172			novel_mir_958	0	33	4.77098	7.77373e-07	5.74454e-06
novel_mir_9783	0	12	4.89331	0.00016697	0.000821567			novel_mir_962	14	0	-5.0475	5.55306e-05	0.000394184			novel_mir_953	0	60	5.63348	1.24536e-11	1.99614e-10
novel_mir_9781	0	25	5.9522	3.77185e-08	7.33388e-07			novel_mir_9577	22	0	-5.69958	3.46289e-07	5.88655e-06			novel_mir_952	0	43	5.15285	1.18711e-08	1.25853e-07
novel_mir_9729	0	57	7.14124	5.04666e-16	3.88327e-14			novel_mir_9555	24	0	-5.82511	1.01998e-07	1.95448e-06			novel_mir_937	0	25	4.37045	2.41475e-05	0.000119267
novel_mir_9722	0	13	5.00879	8.45625e-05	0.000498895			novel_mir_9434	0	15	4.66674	0.000149559	0.000844613			novel_mir_930	0	184	7.25015	8.3979e-31	6.28163e-29
novel_mir_9694	0	17	5.39581	5.93764e-06	6.20626e-05			novel_mir_9406	0	162	8.0997	8.18544e-33	1.80898e-30			novel_mir_929	0	98	6.3413	6.61117e-18	2.11935e-16
novel_mir_969	0	12	4.89331	0.00016697	0.000821567			novel_mir_929	0	77	7.02664	8.41455e-18	7.74839e-16			novel_mir_926	0	36	4.89651	2.18933e-07	1.80399e-06
novel_mir_9685	0	16	5.30835	1.14305e-05	0.000103592			novel_mir_9231	0	22	5.21928	3.05813e-06	3.91416e-05			novel_mir_921	0	37	4.93604	1.43861e-07	1.28105e-06
novel_mir_9684	0	16	5.30835	1.14305e-05	0.000103592			novel_mir_9217	69	208	1.35177	3.65946e-13	1.86633e-11			novel_mir_920	0	20	4.04852	0.000216173	0.000760332
novel_mir_9680	0	13	5.00879	8.45625e-05	0.000498895			novel_mir_92	18	0	-5.41007	4.20936e-06	5.00144e-05			novel_mir_911	0	30	4.63348	2.79194e-06	1.75658e-05
novel_mir_968	49	0	-6.30636	5.33174e-12	2.32318e-10			novel_mir_9194	0	71	6.9096	1.22169e-16	9.64263e-15			novel_mir_909	0	23	4.25015	5.77857e-05	0.000244355
novel_mir_9675	0	12	4.89331	0.00016697	0.000821567			novel_mir_9116	0	15	4.66674	0.000149559	0.000844613			novel_mir_908	0	23	4.25015	5.77857e-05	0.000244355
novel_mir_9655	0	12	4.89331	0.00016697	0.000821567			novel_mir_908	0	35	5.88914	3.33942e-09	9.46169e-08			novel_mir_903	0	25	4.37045	2.41475e-05	0.000119267
novel_mir_9654	0	17	5.39581	5.93764e-06	6.20626e-05			novel_mir_9059	0	17	4.84732	4.82991e-05	0.000379411			novel_mir_874	0	36	4.89651	2.18933e-07	1.80399e-06
novel_mir_964	7818	0	-13.6242	0	0			novel_mir_9006	19	0	-5.48807	2.23839e-06	2.94455e-05			novel_mir_869	0	24	4.31155	3.73288e-05	0.000178225
novel_mir_9634	0	34	6.39581	1.73035e-10	5.53793e-09			novel_mir_89	14	0	-5.0475	5.55306e-05	0.000394184			novel_mir_862	0	20	4.04852	0.000216173	0.000760332
novel_mir_9618	0	12	4.89331	0.00016697	0.000821567			novel_mir_884	0	21	5.15217	5.27363e-06	6.0283e-05			novel_mir_847	0	31	4.68079	1.82076e-06	1.23811e-05
novel_mir_9616	0	12	4.89331	0.00016697	0.000821567			novel_mir_8796	0	28	5.56721	1.24107e-07	2.33758e-06			novel_mir_844	0	20	4.04852	0.000216173	0.000760332
novel_mir_9577	0	34	6.39581	1.73035e-10	5.53793e-09			novel_mir_8771	0	101	7.41806	2.75282e-22	3.14675e-20			novel_mir_842	0	64	5.72659	2.58053e-12	4.53581e-11
novel_mir_952	63	0	-6.66893	8.10857e-15	5.23658e-13			novel_mir_8752	0	18	4.92978	2.76114e-05	0.000241841			novel_mir_840	0	25	4.37045	2.41475e-05	0.000119267
novel_mir_9471	0	14	5.1157	4.31226e-05	0.000301652			novel_mir_8689	15	0	-5.14704	2.88896e-05	0.000241841			novel_mir_837	0	32	4.72659	1.18895e-06	8.23455e-06
novel_mir_9444	0	13	5.00879	8.45625e-05	0.000498895			novel_mir_8684	21	0	-5.63246	6.42144e-07	9.90096e-06			novel_mir_829	0	114	6.55948	2.01034e-20	8.20219e-19
novel_mir_944	0	21	5.70067	4.55884e-07	6.89839e-06			novel_mir_8645	18	0	-5.41007	4.20936e-06	5.00144e-05			novel_mir_825	0	76	5.97452	2.48859e-14	5.40425e-13
novel_mir_9420	0	12	4.89331	0.00016697	0.000821567			novel_mir_854	24	0	-5.82511	1.01998e-07	1.95448e-06			novel_mir_810	0	20	4.04852	0.000216173	0.000760332
novel_mir_942	0	15	5.21524	2.21336e-05	0.000177881			novel_mir_850	16	0	-5.24015	1.51185e-05	0.000144017			novel_mir_809	0	264	7.77098	9.53376e-42	1.03518e-39
novel_mir_9416	0	14	5.1157	4.31226e-05	0.000301652			novel_mir_8498	0	15	4.66674	0.000149559	0.000844613			novel_mir_8069	0	67	5.79268	7.99786e-13	1.55163e-11
novel_mir_9406	0	76	7.55628	2.92441e-20	3.30507e-18			novel_mir_8488	21	0	-5.63246	6.42144e-07	9.90096e-06			novel_mir_806	0	63	5.70387	3.81973e-12	6.59344e-11
novel_mir_9382	0	13	5.00879	8.45625e-05	0.000498895			novel_mir_846	0	27	5.51474	2.10174e-07	3.74583e-06			novel_mir_805	0	31	4.68079	1.82076e-06	1.23811e-05
novel_mir_938	0	17	5.39581	5.93764e-06	6.20626e-05			novel_mir_842	43	0	-6.66641	1.81397e-12	8.59044e-11			novel_mir_802	0	34	4.81405	5.08918e-07	3.82798e-06
novel_mir_9337	0	16	5.30835	1.14305e-05	0.000103592			novel_mir_8395	0	21	5.15217	5.27363e-06	6.0283e-05			novel_mir_7989	0	35	4.85587	3.33589e-07	2.68948e-06
novel_mir_9326	0	12	4.89331	0.00016697	0.000821567			novel_mir_839	22	0	-5.69958	3.46289e-07	5.88655e-06			novel_mir_798	0	69	5.83511	3.67822e-13	7.24029e-12
novel_mir_9304	0	15	5.21524	2.21336e-05	0.000177881			novel_mir_8350	24	0	-5.82511	1.01998e-07	1.95448e-06			novel_mir_794	0	20	4.04852	0.000216173	0.000760332
novel_mir_9299	0	15	5.21524	2.21336e-05	0.000177881			novel_mir_8297	15	0	-5.14704	2.88896e-05	0.000241841			novel_mir_7901	0	53	5.45451	2.02711e-10	2.81953e-09
novel_mir_9270	0	25	5.9522	3.77185e-08	7.33388e-07			novel_mir_8295	403	0	-9.89478	7.60475e-75	5.04195e-72			novel_mir_7893	0	95	6.29644	1.99347e-17	6.04506e-16
novel_mir_9240	0	13	5.00879	8.45625e-05	0.000498895			novel_mir_8288	204	0	-8.91257	5.74877e-44	2.38215e-41			novel_mir_783	0	23	4.25015	5.77857e-05	0.000244355
novel_mir_9237	0	12	4.89331	0.00016697	0.000821567			novel_mir_8280	16	0	-5.24015	1.51185e-05	0.000144017			novel_mir_762	0	39	5.01199	6.23402e-08	5.77269e-07
novel_mir_9235	0	12	4.89331	0.00016697	0.000821567			novel_mir_8242	13	0	-4.94059	0.000107404	0.000645009			novel_mir_76	0	144	6.89651	5.5187e-25	3.25894e-23
novel_mir_9224	0	15	5.21524	2.21336e-05	0.000177881			novel_mir_8194	0	16	4.75985	8.48185e-05	0.000557883			novel_mir_759	0	74	5.93604	5.35114e-14	1.13283e-12
novel_mir_9212	0	12	4.89331	0.00016697	0.000821567			novel_mir_816	0	106	7.48777	3.42026e-23	4.19932e-21			novel_mir_758	0	50	5.37045	6.79875e-10	8.83575e-09
novel_mir_9194	0	91	7.81614	1.89835e-23	3.43271e-21			novel_mir_8101	18	0	-5.41007	4.20936e-06	5.00144e-05			novel_mir_748	0	28	4.53394	6.59077e-06	3.78575e-05
novel_mir_9191	0	12	4.89331	0.00016697	0.000821567			novel_mir_803	21	0	-5.63246	6.42144e-07	9.90096e-06			novel_mir_742	0	165	7.09291	4.50561e-28	3.15956e-26
novel_mir_9137	0	14	5.1157	4.31226e-05	0.000301652			novel_mir_7962	19	0	-5.48807	2.23839e-06	2.94455e-05			novel_mir_7406	0	64	5.72659	2.58053e-12	4.53581e-11
novel_mir_9119	0	26	6.00879	2.04403e-08	4.32298e-07			novel_mir_794	0	24	5.34482	1.03838e-06	1.5367e-05			novel_mir_7391	0	37	4.93604	1.43861e-07	1.28105e-06
novel_mir_91	51	0	-6.36408	2.07238e-12	9.86162e-11			novel_mir_7739	17	0	-5.32761	7.95619e-06	8.48063e-05			novel_mir_7375	0	99	6.35595	4.58186e-18	1.48294e-16
novel_mir_9099	0	12	4.89331	0.00016697	0.000821567			novel_mir_770	31	0	-6.19434	1.59385e-09	4.93796e-08			novel_mir_731	0	97	6.3265	9.54517e-18	2.98875e-16
novel_mir_9073	0	12	4.89331	0.00016697	0.000821567			novel_mir_7680	0	51	6.43228	1.27568e-12	6.21892e-11			novel_mir_7303	0	89	6.20232	1.84412e-16	5.08794e-15
novel_mir_9071	0	20	5.63028	8.59588e-07	1.18202e-05			novel_mir_7649	23	0	-5.76371	1.87549e-07	3.39741e-06			novel_mir_73	0	28	4.53394	6.59077e-06	3.78575e-05
novel_mir_9069	0	12	4.89331	0.00016697	0.000821567			novel_mir_7610	0	26	5.46029	3.56922e-07	5.88655e-06			novel_mir_7290	0	24	4.31155	3.73288e-05	0.000178225
novel_mir_9062	0	20	5.63028	8.59588e-07	1.18202e-05			novel_mir_758	42	0	-6.63246	3.14554e-12	1.44826e-10			novel_mir_727	0	40	5.04852	4.11103e-08	3.99934e-07
novel_mir_9042	0	17	5.39581	5.93764e-06	6.20626e-05			novel_mir_7549	37	0	-6.4496	5.11957e-11	2.06968e-09			novel_mir_7269	0	27	4.48148	1.01467e-05	5.72088e-05
novel_mir_9017	0	17	5.39581	5.93764e-06	6.20626e-05			novel_mir_7494	13	0	-4.94059	0.000107404	0.000645009			novel_mir_7255	0	46	5.25015	3.46254e-09	4.07514e-08
novel_mir_9011	0	22	5.76778	2.42906e-07	3.97501e-06			novel_mir_7441	22	0	-5.69958	3.46289e-07	5.88655e-06			novel_mir_7248	0	32	4.72659	1.18895e-06	8.23455e-06
novel_mir_9006	0	16	5.30835	1.14305e-05	0.000103592			novel_mir_7432	37	0	-6.4496	5.11957e-11	2.06968e-09			novel_mir_724	0	50	5.37045	6.79875e-10	8.83575e-09
novel_mir_9005	0	13	5.00879	8.45625e-05	0.000498895			novel_mir_7422	0	31	5.71405	2.5966e-08	6.10478e-07			novel_mir_723	0	24	4.31155	3.73288e-05	0.000178225
novel_mir_9002	0	17	5.39581	5.93764e-06	6.20626e-05			novel_mir_7406	77	0	-7.50693	4.2629e-20	4.55855e-18			novel_mir_7200	0	39	5.01199	6.23402e-08	5.77269e-07
novel_mir_8980	0	18	5.47827	3.10151e-06	3.5722e-05			novel_mir_7401	16	0	-5.24015	1.51185e-05	0.000144017			novel_mir_719	0	22	4.18602	8.95785e-05	0.000370419
novel_mir_8977	0	13	5.00879	8.45625e-05	0.000498895			novel_mir_7392	0	30	5.66674	4.36256e-08	9.57741e-07			novel_mir_706	0	26	4.42703	1.56423e-05	8.60325e-05
novel_mir_8941	0	13	5.00879	8.45625e-05	0.000498895			novel_mir_7371	21	64	1.36754	4.78394e-05	0.000379411			novel_mir_703	0	41	5.08414	2.71416e-08	2.66741e-07
novel_mir_892	16	0	-4.69165	0.000105154	0.000581486			novel_mir_7370	0	15	4.66674	0.000149559	0.000844613			novel_mir_7	0	53	5.45451	2.02711e-10	2.81953e-09
novel_mir_8914	0	14	5.1157	4.31226e-05	0.000301652			novel_mir_7346	30	0	-6.14704	2.85728e-09	8.38219e-08			novel_mir_698	0	82	6.08414	2.54852e-15	6.37793e-14
novel_mir_8909	0	13	5.00879	8.45625e-05	0.000498895			novel_mir_7343	24	0	-5.82511	1.01998e-07	1.95448e-06			novel_mir_693	0	21	4.11891	0.000139058	0.000503031
novel_mir_8886	0	14	5.1157	4.31226e-05	0.000301652			novel_mir_7332	0	16	4.75985	8.48185e-05	0.000557883			novel_mir_687	0	22	4.18602	8.95785e-05	0.000370419
novel_mir_8877	0	12	4.89331	0.00016697	0.000821567			novel_mir_7307	175	130	-0.66899	5.43145e-05	0.000394184			novel_mir_686	0	90	6.21844	1.27071e-16	3.59429e-15
novel_mir_8871	0	16	5.30835	1.14305e-05	0.000103592			novel_mir_7303	75	0	-7.46897	1.1382e-19	1.14337e-17			novel_mir_685	0	20	4.04852	0.000216173	0.000760332
novel_mir_8851	0	26	6.00879	2.04403e-08	4.32298e-07			novel_mir_7283	18	0	-5.41007	4.20936e-06	5.00144e-05			novel_mir_681	0	30	4.63348	2.79194e-06	1.75658e-05
novel_mir_8848	0	12	4.89331	0.00016697	0.000821567			novel_mir_7281	27	0	-5.99503	1.67961e-08	4.03472e-07			novel_mir_68	0	28	4.53394	6.59077e-06	3.78575e-05
novel_mir_8797	0	14	5.1157	4.31226e-05	0.000301652			novel_mir_7260	24	0	-5.82511	1.01998e-07	1.95448e-06			novel_mir_674	0	390	8.33392	1.17681e-57	2.47572e-55
novel_mir_8796	0	29	6.16633	3.32768e-09	7.91753e-08			novel_mir_7248	0	31	5.71405	2.5966e-08	6.10478e-07			novel_mir_671	0	272	7.81405	8.43689e-43	9.79261e-41
novel_mir_8780	0	12	4.89331	0.00016697	0.000821567			novel_mir_7235	0	21	5.15217	5.27363e-06	6.0283e-05			novel_mir_670	0	31	4.68079	1.82076e-06	1.23811e-05
novel_mir_8777	0	12	4.89331	0.00016697	0.000821567			novel_mir_7225	14	0	-5.0475	5.55306e-05	0.000394184			novel_mir_668	0	44	5.18602	7.86412e-09	8.77964e-08
novel_mir_8771	0	108	8.06324	6.32338e-27	1.42929e-24			novel_mir_7189	0	15	4.66674	0.000149559	0.000844613			novel_mir_667	0	120	6.63348	2.37355e-21	1.09444e-19
novel_mir_8747	0	12	4.89331	0.00016697	0.000821567			novel_mir_7187	14	0	-5.0475	5.55306e-05	0.000394184			novel_mir_665	0	21	4.11891	0.000139058	0.000503031
novel_mir_8745	0	32	6.30835	5.59135e-10	1.57978e-08			novel_mir_7184	0	16	4.75985	8.48185e-05	0.000557883			novel_mir_664	0	25	4.37045	2.41475e-05	0.000119267
novel_mir_8734	0	13	5.00879	8.45625e-05	0.000498895			novel_mir_7181	0	19	5.00778	1.58443e-05	0.000147538			novel_mir_663	0	22	4.18602	8.95785e-05	0.000370419
novel_mir_8710	0	15	5.21524	2.21336e-05	0.000177881			novel_mir_7160	13	0	-4.94059	0.000107404	0.000645009			novel_mir_658	0	51	5.39901	4.53742e-10	5.9894e-09
novel_mir_8689	0	16	5.30835	1.14305e-05	0.000103592			novel_mir_7158	0	20	5.08178	9.12497e-06	9.39418e-05			novel_mir_652	0	81	6.06644	3.71909e-15	8.9738e-14
novel_mir_8684	0	21	5.70067	4.55884e-07	6.89839e-06			novel_mir_7154	36	87	1.03287	0.000147933	0.000844613			novel_mir_646	0	60	5.63348	1.24536e-11	1.99614e-10
novel_mir_8676	0	14	5.1157	4.31226e-05	0.000301652			novel_mir_7148	14	0	-5.0475	5.55306e-05	0.000394184			novel_mir_6347	0	25	4.37045	2.41475e-05	0.000119267
novel_mir_8645	0	15	5.21524	2.21336e-05	0.000177881			novel_mir_7139	0	16	4.75985	8.48185e-05	0.000557883			novel_mir_633	0	64	5.72659	2.58053e-12	4.53581e-11
novel_mir_8581	0	18	5.47827	3.10151e-06	3.5722e-05			novel_mir_7126	16	0	-5.24015	1.51185e-05	0.000144017			novel_mir_6260	0	31	4.68079	1.82076e-06	1.23811e-05
novel_mir_854	0	15	5.21524	2.21336e-05	0.000177881			novel_mir_712	18	0	-5.41007	4.20936e-06	5.00144e-05			novel_mir_6254	0	44	5.18602	7.86412e-09	8.77964e-08
novel_mir_850	14	46	2.02455	5.34642e-07	7.85994e-06			novel_mir_7114	35	12	-1.78447	7.29101e-05	0.00051207			novel_mir_6252	0	52	5.42703	3.03129e-10	4.07318e-09
novel_mir_8487	0	13	5.00879	8.45625e-05	0.000498895			novel_mir_7101	16	0	-5.24015	1.51185e-05	0.000144017			novel_mir_6228	0	21	4.11891	0.000139058	0.000503031
novel_mir_8482	0	13	5.00879	8.45625e-05	0.000498895			novel_mir_7040	14	0	-5.0475	5.55306e-05	0.000394184			novel_mir_6210	0	36	4.89651	2.18933e-07	1.80399e-06
novel_mir_8463	0	64	7.30835	1.29615e-17	1.17189e-15			novel_mir_7036	0	65	6.78222	1.85227e-15	1.20397e-13			novel_mir_620	0	25	4.37045	2.41475e-05	0.000119267
novel_mir_8448	0	13	5.00879	8.45625e-05	0.000498895			novel_mir_7031	0	22	5.21928	3.05813e-06	3.91416e-05			novel_mir_62	0	25	4.37045	2.41475e-05	0.000119267
novel_mir_844	30	0	-5.59854	6.10624e-08	1.17465e-06			novel_mir_7030	16	0	-5.24015	1.51185e-05	0.000144017			novel_mir_6196	0	20	4.04852	0.000216173	0.000760332
novel_mir_8395	0	25	5.9522	3.77185e-08	7.33388e-07			novel_mir_7012	22	0	-5.69958	3.46289e-07	5.88655e-06			novel_mir_6195	0	24	4.31155	3.73288e-05	0.000178225
novel_mir_839	15	0	-4.59854	0.000183605	0.000861233			novel_mir_7	0	37	5.96931	1.21426e-09	3.90804e-08			novel_mir_6194	0	35	4.85587	3.33589e-07	2.68948e-06
novel_mir_8385	0	15	5.21524	2.21336e-05	0.000177881			novel_mir_6999	13	0	-4.94059	0.000107404	0.000645009			novel_mir_618	0	56	5.53394	6.09773e-11	8.98247e-10
novel_mir_8339	0	13	5.00879	8.45625e-05	0.000498895			novel_mir_6997	0	20	5.08178	9.12497e-06	9.39418e-05			novel_mir_6158	0	29	4.58457	4.28679e-06	2.65979e-05
novel_mir_8331	0	14	5.1157	4.31226e-05	0.000301652			novel_mir_6981	0	15	4.66674	0.000149559	0.000844613			novel_mir_6153	0	40	5.04852	4.11103e-08	3.99934e-07
novel_mir_8297	0	15	5.21524	2.21336e-05	0.000177881			novel_mir_6974	0	36	5.92978	2.01146e-09	6.17406e-08			novel_mir_611	0	26	4.42703	1.56423e-05	8.60325e-05
novel_mir_8284	0	12	4.89331	0.00016697	0.000821567			novel_mir_6955	18	0	-5.41007	4.20936e-06	5.00144e-05			novel_mir_610	0	22	4.18602	8.95785e-05	0.000370419
novel_mir_8268	0	15	5.21524	2.21336e-05	0.000177881			novel_mir_6936	33	0	-6.28454	5.00679e-10	1.76569e-08			novel_mir_6095	0	21	4.11891	0.000139058	0.000503031
novel_mir_8225	0	13	5.00879	8.45625e-05	0.000498895			novel_mir_6916	0	24	5.34482	1.03838e-06	1.5367e-05			novel_mir_6089	0	47	5.28118	2.30128e-09	2.74198e-08
novel_mir_8212	0	13	5.00879	8.45625e-05	0.000498895			novel_mir_6914	0	23	5.28341	1.77918e-06	2.44729e-05			novel_mir_6079	0	21	4.11891	0.000139058	0.000503031
novel_mir_8208	0	13	5.00879	8.45625e-05	0.000498895			novel_mir_689	0	18	4.92978	2.76114e-05	0.000241841			novel_mir_607	0	34	4.81405	5.08918e-07	3.82798e-06
novel_mir_8161	0	16	5.30835	1.14305e-05	0.000103592			novel_mir_6882	14	0	-5.0475	5.55306e-05	0.000394184			novel_mir_6045	20	0	-6.59534	1.67568e-09	2.04732e-08
novel_mir_816	0	60	7.21524	1.03961e-16	8.42988e-15			novel_mir_6825	57	0	-7.07304	1.02406e-15	7.2229e-14			novel_mir_6030	0	66	5.77098	1.18082e-12	2.20202e-11
novel_mir_8158	0	18	5.47827	3.10151e-06	3.5722e-05			novel_mir_6820	0	15	4.66674	0.000149559	0.000844613			novel_mir_6024	0	151	6.96499	5.05389e-26	3.15026e-24
novel_mir_8155	0	12	4.89331	0.00016697	0.000821567			novel_mir_6783	0	26	5.46029	3.56922e-07	5.88655e-06			novel_mir_6023	0	45	5.21844	5.21538e-09	5.89093e-08
novel_mir_8154	0	12	4.89331	0.00016697	0.000821567			novel_mir_6760	301	0	-9.47377	1.11498e-59	5.28022e-57			novel_mir_6018	0	49	5.3413	1.01975e-09	1.2904e-08
novel_mir_8145	0	12	4.89331	0.00016697	0.000821567			novel_mir_6758	0	16	4.75985	8.48185e-05	0.000557883			novel_mir_601	0	101	6.3848	2.20478e-18	7.57275e-17
novel_mir_8143	0	16	5.30835	1.14305e-05	0.000103592			novel_mir_6721	19	0	-5.48807	2.23839e-06	2.94455e-05			novel_mir_6009	0	26	4.42703	1.56423e-05	8.60325e-05
novel_mir_8138	0	12	4.89331	0.00016697	0.000821567			novel_mir_6718	16	0	-5.24015	1.51185e-05	0.000144017			novel_mir_6	0	70	5.85587	2.49749e-13	4.94504e-12
novel_mir_8109	0	19	5.55628	1.62867e-06	2.03107e-05			novel_mir_6715	13	0	-4.94059	0.000107404	0.000645009			novel_mir_5998	0	142	6.87634	1.09691e-24	6.36588e-23
novel_mir_8106	0	16	5.30835	1.14305e-05	0.000103592			novel_mir_6707	32	0	-6.24015	8.91929e-10	2.98661e-08			novel_mir_5987	0	355	8.19826	2.27654e-53	4.03307e-51
novel_mir_8101	0	16	5.30835	1.14305e-05	0.000103592			novel_mir_6706	18	0	-5.41007	4.20936e-06	5.00144e-05			novel_mir_5982	0	47	5.28118	2.30128e-09	2.74198e-08
novel_mir_8100	0	34	6.39581	1.73035e-10	5.53793e-09			novel_mir_6703	24	0	-5.82511	1.01998e-07	1.95448e-06			novel_mir_5974	0	25	4.37045	2.41475e-05	0.000119267
novel_mir_8090	0	12	4.89331	0.00016697	0.000821567			novel_mir_6668	15	0	-5.14704	2.88896e-05	0.000241841			novel_mir_5970	232	44	-3.67196	1.88229e-80	5.75982e-78
novel_mir_8065	0	14	5.1157	4.31226e-05	0.000301652			novel_mir_665	19	0	-5.48807	2.23839e-06	2.94455e-05			novel_mir_5965	0	31	4.68079	1.82076e-06	1.23811e-05
novel_mir_8055	0	25	5.9522	3.77185e-08	7.33388e-07			novel_mir_6632	0	28	5.56721	1.24107e-07	2.33758e-06			novel_mir_5963	0	21	4.11891	0.000139058	0.000503031
novel_mir_8040	0	14	5.1157	4.31226e-05	0.000301652			novel_mir_6628	27	0	-5.99503	1.67961e-08	4.03472e-07			novel_mir_5962	0	38	4.97452	9.46448e-08	8.5985e-07
novel_mir_8035	0	18	5.47827	3.10151e-06	3.5722e-05			novel_mir_6611	0	24	5.34482	1.03838e-06	1.5367e-05			novel_mir_5936	0	24	4.31155	3.73288e-05	0.000178225
novel_mir_8032	0	12	4.89331	0.00016697	0.000821567			novel_mir_6608	14	0	-5.0475	5.55306e-05	0.000394184			novel_mir_5926	0	20	4.04852	0.000216173	0.000760332
novel_mir_8016	0	12	4.89331	0.00016697	0.000821567			novel_mir_6603	0	62	6.71405	7.33895e-15	4.5903e-13			novel_mir_5923	0	81	6.06644	3.71909e-15	8.9738e-14
novel_mir_7989	0	35	6.43763	9.67023e-11	3.29931e-09			novel_mir_6599	35	0	-6.36943	1.59189e-10	6.28227e-09			novel_mir_5921	0	111	6.521	5.89343e-20	2.32015e-18
novel_mir_7976	0	12	4.89331	0.00016697	0.000821567			novel_mir_6583	0	35	5.88914	3.33942e-09	9.46169e-08			novel_mir_5920	0	27	4.48148	1.01467e-05	5.72088e-05
novel_mir_7962	0	12	4.89331	0.00016697	0.000821567			novel_mir_6580	32	0	-6.24015	8.91929e-10	2.98661e-08			novel_mir_5917	0	42	5.11891	1.79398e-08	1.88117e-07
novel_mir_7931	0	12	4.89331	0.00016697	0.000821567			novel_mir_6530	28	0	-6.0475	9.27445e-09	2.29439e-07			novel_mir_5914	0	20	4.04852	0.000216173	0.000760332
novel_mir_7923	0	22	5.76778	2.42906e-07	3.97501e-06			novel_mir_6502	22	0	-5.69958	3.46289e-07	5.88655e-06			novel_mir_5913	0	25	4.37045	2.41475e-05	0.000119267
novel_mir_7919	0	12	4.89331	0.00016697	0.000821567			novel_mir_6472	13	0	-4.94059	0.000107404	0.000645009			novel_mir_5911	0	82	6.08414	2.54852e-15	6.37793e-14
novel_mir_7909	0	13	5.00879	8.45625e-05	0.000498895			novel_mir_6380	0	27	5.51474	2.10174e-07	3.74583e-06			novel_mir_5887	226	75	-2.86477	1.46916e-63	3.2968e-61
novel_mir_7903	0	18	5.47827	3.10151e-06	3.5722e-05			novel_mir_6378	0	26	5.46029	3.56922e-07	5.88655e-06			novel_mir_5885	0	24	4.31155	3.73288e-05	0.000178225
novel_mir_7901	0	32	6.30835	5.59135e-10	1.57978e-08			novel_mir_6343	0	15	4.66674	0.000149559	0.000844613			novel_mir_5884	0	38	4.97452	9.46448e-08	8.5985e-07
novel_mir_7889	0	82	7.6659	1.50018e-21	2.00942e-19			novel_mir_6341	21	0	-5.63246	6.42144e-07	9.90096e-06			novel_mir_5879	0	72	5.89651	1.15422e-13	2.34749e-12
novel_mir_7848	0	14	5.1157	4.31226e-05	0.000301652			novel_mir_6338	0	17	4.84732	4.82991e-05	0.000379411			novel_mir_5852	0	37	4.93604	1.43861e-07	1.28105e-06
novel_mir_7828	0	13	5.00879	8.45625e-05	0.000498895			novel_mir_6325	13	0	-4.94059	0.000107404	0.000645009			novel_mir_5849	0	20	4.04852	0.000216173	0.000760332
novel_mir_7803	0	15	5.21524	2.21336e-05	0.000177881			novel_mir_6318	0	15	4.66674	0.000149559	0.000844613			novel_mir_5848	0	26	4.42703	1.56423e-05	8.60325e-05
novel_mir_778	15	0	-4.59854	0.000183605	0.000861233			novel_mir_6305	13	0	-4.94059	0.000107404	0.000645009			novel_mir_5838	0	249	7.68659	9.38143e-40	9.86809e-38
novel_mir_7777	0	18	5.47827	3.10151e-06	3.5722e-05			novel_mir_6302	15	0	-5.14704	2.88896e-05	0.000241841			novel_mir_5834	0	23	4.25015	5.77857e-05	0.000244355
novel_mir_7773	0	12	4.89331	0.00016697	0.000821567			novel_mir_6297	0	33	5.80425	9.26766e-09	2.29439e-07			novel_mir_5827	0	24	4.31155	3.73288e-05	0.000178225
novel_mir_7762	0	12	4.89331	0.00016697	0.000821567			novel_mir_6272	25	0	-5.884	5.56939e-08	1.13966e-06			novel_mir_5826	0	28	4.53394	6.59077e-06	3.78575e-05
novel_mir_7739	0	16	5.30835	1.14305e-05	0.000103592			novel_mir_627	0	40	6.08178	2.70568e-10	1.04294e-08			novel_mir_5819	0	22	4.18602	8.95785e-05	0.000370419
novel_mir_7719	0	12	4.89331	0.00016697	0.000821567			novel_mir_6254	56	0	-7.0475	1.72496e-15	1.14365e-13			novel_mir_5818	0	51	5.39901	4.53742e-10	5.9894e-09
novel_mir_7714	0	13	5.00879	8.45625e-05	0.000498895			novel_mir_6250	16	0	-5.24015	1.51185e-05	0.000144017			novel_mir_5815	0	52	5.42703	3.03129e-10	4.07318e-09
novel_mir_7711	0	14	5.1157	4.31226e-05	0.000301652			novel_mir_6240	13	0	-4.94059	0.000107404	0.000645009			novel_mir_5814	0	333	8.10597	1.25916e-50	1.92651e-48
novel_mir_769	0	17	5.39581	5.93764e-06	6.20626e-05			novel_mir_6228	23	0	-5.76371	1.87549e-07	3.39741e-06			novel_mir_5810	0	73	5.91641	7.85592e-14	1.61731e-12
novel_mir_7680	0	25	5.9522	3.77185e-08	7.33388e-07			novel_mir_6219	0	19	5.00778	1.58443e-05	0.000147538			novel_mir_5800	0	31	4.68079	1.82076e-06	1.23811e-05
novel_mir_767	0	16	5.30835	1.14305e-05	0.000103592			novel_mir_6217	33	0	-6.28454	5.00679e-10	1.76569e-08			novel_mir_580	0	43	5.15285	1.18711e-08	1.25853e-07
novel_mir_7650	0	12	4.89331	0.00016697	0.000821567			novel_mir_6210	18	0	-5.41007	4.20936e-06	5.00144e-05			novel_mir_5798	0	66	5.77098	1.18082e-12	2.20202e-11
novel_mir_7649	0	23	5.83191	1.30006e-07	2.30476e-06			novel_mir_6179	0	15	4.66674	0.000149559	0.000844613			novel_mir_579	0	21	4.11891	0.000139058	0.000503031
novel_mir_7610	0	32	6.30835	5.59135e-10	1.57978e-08			novel_mir_6171	0	24	5.34482	1.03838e-06	1.5367e-05			novel_mir_5787	0	117	6.59695	6.89122e-21	2.93618e-19
novel_mir_761	79	0	-6.99543	6.67934e-18	6.52865e-16			novel_mir_6170	13	0	-4.94059	0.000107404	0.000645009			novel_mir_5781	0	36	4.89651	2.18933e-07	1.80399e-06
novel_mir_76	213	246	0.516153	0.00012233	0.000675435			novel_mir_6168	13	0	-4.94059	0.000107404	0.000645009			novel_mir_578	0	31	4.68079	1.82076e-06	1.23811e-05
novel_mir_7584	0	12	4.89331	0.00016697	0.000821567			novel_mir_6158	43	0	-6.66641	1.81397e-12	8.59044e-11			novel_mir_5778	0	35	4.85587	3.33589e-07	2.68948e-06
novel_mir_7564	0	13	5.00879	8.45625e-05	0.000498895			novel_mir_6146	13	0	-4.94059	0.000107404	0.000645009			novel_mir_5772	0	23	4.25015	5.77857e-05	0.000244355
novel_mir_7553	0	12	4.89331	0.00016697	0.000821567			novel_mir_6143	18	0	-5.41007	4.20936e-06	5.00144e-05			novel_mir_5771	0	23	4.25015	5.77857e-05	0.000244355
novel_mir_7549	0	27	6.06324	1.11199e-08	2.43729e-07			novel_mir_614	0	16	4.75985	8.48185e-05	0.000557883			novel_mir_577	0	57	5.55948	4.0935e-11	6.1788e-10
novel_mir_7542	0	12	4.89331	0.00016697	0.000821567			novel_mir_6109	15	0	-5.14704	2.88896e-05	0.000241841			novel_mir_5768	0	502	8.69813	7.95339e-71	1.91222e-68
novel_mir_7537	0	14	5.1157	4.31226e-05	0.000301652			novel_mir_6102	0	17	4.84732	4.82991e-05	0.000379411			novel_mir_5766	0	81	6.06644	3.71909e-15	8.9738e-14
novel_mir_7510	0	14	5.1157	4.31226e-05	0.000301652			novel_mir_6097	25	0	-5.884	5.56939e-08	1.13966e-06			novel_mir_576	0	78	6.01199	1.16086e-14	2.69479e-13
novel_mir_7501	0	13	5.00879	8.45625e-05	0.000498895			novel_mir_6090	16	0	-5.24015	1.51185e-05	0.000144017			novel_mir_5758	0	54	5.48148	1.35692e-10	1.90705e-09
novel_mir_7500	0	22	5.76778	2.42906e-07	3.97501e-06			novel_mir_6089	21	0	-5.63246	6.42144e-07	9.90096e-06			novel_mir_5754	0	26	4.42703	1.56423e-05	8.60325e-05
novel_mir_7490	0	19	5.55628	1.62867e-06	2.03107e-05			novel_mir_6074	0	22	5.21928	3.05813e-06	3.91416e-05			novel_mir_575	0	51	5.39901	4.53742e-10	5.9894e-09
novel_mir_7462	0	13	5.00879	8.45625e-05	0.000498895			novel_mir_6048	0	15	4.66674	0.000149559	0.000844613			novel_mir_5747	0	39	5.01199	6.23402e-08	5.77269e-07
novel_mir_7442	0	15	5.21524	2.21336e-05	0.000177881			novel_mir_6041	14	0	-5.0475	5.55306e-05	0.000394184			novel_mir_5738	0	22	4.18602	8.95785e-05	0.000370419
novel_mir_7441	0	17	5.39581	5.93764e-06	6.20626e-05			novel_mir_6024	141	299	0.844303	2.77117e-09	8.38219e-08			novel_mir_5731	0	20	4.04852	0.000216173	0.000760332
novel_mir_7422	0	17	5.39581	5.93764e-06	6.20626e-05			novel_mir_6018	34	0	-6.32761	2.81902e-10	1.07414e-08			novel_mir_5730	0	22	4.18602	8.95785e-05	0.000370419
novel_mir_7406	0	86	7.73461	2.12531e-22	3.34185e-20			novel_mir_5991	0	22	5.21928	3.05813e-06	3.91416e-05			novel_mir_5725	0	42	5.11891	1.79398e-08	1.88117e-07
novel_mir_7386	0	20	5.63028	8.59588e-07	1.18202e-05			novel_mir_5975	17	0	-5.32761	7.95619e-06	8.48063e-05			novel_mir_572	0	35	4.85587	3.33589e-07	2.68948e-06
novel_mir_7370	0	16	5.30835	1.14305e-05	0.000103592			novel_mir_5970	23	0	-5.76371	1.87549e-07	3.39741e-06			novel_mir_5719	0	58	5.58457	2.7506e-11	4.19888e-10
novel_mir_7368	0	12	4.89331	0.00016697	0.000821567			novel_mir_5963	31	0	-6.19434	1.59385e-09	4.93796e-08			novel_mir_5714	0	116	6.58457	9.84133e-21	4.14074e-19
novel_mir_7346	0	31	6.26254	1.0099e-09	2.72561e-08			novel_mir_5951	18	0	-5.41007	4.20936e-06	5.00144e-05			novel_mir_571	0	34	4.81405	5.08918e-07	3.82798e-06
novel_mir_7337	0	14	5.1157	4.31226e-05	0.000301652			novel_mir_5949	0	18	4.92978	2.76114e-05	0.000241841			novel_mir_5708	0	21	4.11891	0.000139058	0.000503031
novel_mir_7336	0	21	5.70067	4.55884e-07	6.89839e-06			novel_mir_5947	0	37	5.96931	1.21426e-09	3.90804e-08			novel_mir_5704	0	153	6.98398	2.56247e-26	1.62741e-24
novel_mir_7332	29	0	-5.54963	1.02046e-07	1.89258e-06			novel_mir_5935	0	20	5.08178	9.12497e-06	9.39418e-05			novel_mir_5700	0	97	6.3265	9.54517e-18	2.98875e-16
novel_mir_7311	0	16	5.30835	1.14305e-05	0.000103592			novel_mir_5888	201	0	-8.8912	1.87013e-43	6.8883e-41			novel_mir_570	0	25	4.37045	2.41475e-05	0.000119267
novel_mir_7302	17	0	-4.77912	6.04577e-05	0.000398264			novel_mir_5887	67	157	0.988384	8.81295e-07	1.35254e-05			novel_mir_5695	0	27	4.48148	1.01467e-05	5.72088e-05
novel_mir_7295	0	12	4.89331	0.00016697	0.000821567			novel_mir_5852	0	26	5.46029	3.56922e-07	5.88655e-06			novel_mir_5689	0	26	4.42703	1.56423e-05	8.60325e-05
novel_mir_7290	0	31	6.26254	1.0099e-09	2.72561e-08			novel_mir_585	28	0	-6.0475	9.27445e-09	2.29439e-07			novel_mir_5688	0	34	4.81405	5.08918e-07	3.82798e-06
novel_mir_7283	20	0	-5.01358	1.17441e-05	0.000103592			novel_mir_584	17	0	-5.32761	7.95619e-06	8.48063e-05			novel_mir_5686	0	34	4.81405	5.08918e-07	3.82798e-06
novel_mir_7254	24	0	-5.27661	1.384e-06	1.81351e-05			novel_mir_5834	0	25	5.40371	6.07883e-07	9.82991e-06			novel_mir_5667	0	104	6.42703	7.39284e-19	2.81179e-17
novel_mir_725	0	13	5.00879	8.45625e-05	0.000498895			novel_mir_5828	0	16	4.75985	8.48185e-05	0.000557883			novel_mir_5659	0	38	4.97452	9.46448e-08	8.5985e-07
novel_mir_7246	15	0	-4.59854	0.000183605	0.000861233			novel_mir_5824	0	18	4.92978	2.76114e-05	0.000241841			novel_mir_5658	0	22	4.18602	8.95785e-05	0.000370419
novel_mir_7243	15	0	-4.59854	0.000183605	0.000861233			novel_mir_5819	0	21	5.15217	5.27363e-06	6.0283e-05			novel_mir_5657	0	23	4.25015	5.77857e-05	0.000244355
novel_mir_7235	27	0	-5.44654	2.87204e-07	4.516e-06			novel_mir_5814	310	503	0.458143	7.58322e-06	8.46409e-05			novel_mir_5646	0	284	7.87634	2.28483e-44	2.84842e-42
novel_mir_7225	24	0	-5.27661	1.384e-06	1.81351e-05			novel_mir_5809	50	0	-6.884	4.09908e-14	2.34284e-12			novel_mir_5643	0	49	5.3413	1.01975e-09	1.2904e-08
novel_mir_7202	40	0	-6.01358	4.07994e-10	1.19961e-08			novel_mir_5798	0	30	5.66674	4.36256e-08	9.57741e-07			novel_mir_5642	0	48	5.31155	1.5311e-09	1.91586e-08
novel_mir_7181	18	0	-4.86158	3.48898e-05	0.000266366			novel_mir_579	20	0	-5.56208	1.19611e-06	1.72396e-05			novel_mir_5638	0	26	4.42703	1.56423e-05	8.60325e-05
novel_mir_7160	16	0	-4.69165	0.000105154	0.000581486			novel_mir_575	14	48	1.53746	0.000121187	0.000725151			novel_mir_5637	0	242	7.64545	8.14549e-39	8.3084e-37
novel_mir_7155	0	13	5.00879	8.45625e-05	0.000498895			novel_mir_5726	22	0	-5.69958	3.46289e-07	5.88655e-06			novel_mir_563	0	123	6.6691	8.21358e-22	3.89393e-20
novel_mir_7154	40	0	-6.01358	4.07994e-10	1.19961e-08			novel_mir_5716	98	48	-1.26989	2.40599e-07	4.26517e-06			novel_mir_5626	0	21	4.11891	0.000139058	0.000503031
novel_mir_7144	0	30	6.21524	1.83008e-09	4.66095e-08			novel_mir_5711	0	15	4.66674	0.000149559	0.000844613			novel_mir_5625	0	119	6.62141	3.38431e-21	1.52907e-19
novel_mir_7142	36	0	-5.86158	2.94675e-09	7.29931e-08			novel_mir_5704	128	240	0.666744	1.44591e-05	0.000144017			novel_mir_5622	0	141	6.86614	1.5475e-24	8.82861e-23
novel_mir_7126	0	19	5.55628	1.62867e-06	2.03107e-05			novel_mir_5691	0	15	4.66674	0.000149559	0.000844613			novel_mir_5620	0	24	4.31155	3.73288e-05	0.000178225
novel_mir_7114	17	0	-4.77912	6.04577e-05	0.000398264			novel_mir_5688	0	61	6.69059	1.16444e-14	7.14839e-13			novel_mir_5615	0	37	4.93604	1.43861e-07	1.28105e-06
novel_mir_7107	15	0	-4.59854	0.000183605	0.000861233			novel_mir_5667	0	129	7.77108	2.98728e-27	4.95142e-25			novel_mir_5614	0	44	5.18602	7.86412e-09	8.77964e-08
novel_mir_7104	54	0	-6.44654	5.08179e-13	2.66354e-11			novel_mir_5637	137	291	0.846696	4.13752e-09	1.16236e-07			novel_mir_5613	0	20	4.04852	0.000216173	0.000760332
novel_mir_7103	0	14	5.1157	4.31226e-05	0.000301652			novel_mir_5636	0	18	4.92978	2.76114e-05	0.000241841			novel_mir_5610	0	20	4.04852	0.000216173	0.000760332
novel_mir_7091	0	12	4.89331	0.00016697	0.000821567			novel_mir_5581	0	48	6.34482	5.38207e-12	2.44405e-10			novel_mir_5602	0	25	4.37045	2.41475e-05	0.000119267
novel_mir_7073	16	0	-4.69165	0.000105154	0.000581486			novel_mir_5559	17	0	-5.32761	7.95619e-06	8.48063e-05			novel_mir_56	0	65	5.74896	1.74486e-12	3.19196e-11
novel_mir_7062	27	0	-5.44654	2.87204e-07	4.516e-06			novel_mir_5549	0	23	5.28341	1.77918e-06	2.44729e-05			novel_mir_5598	0	29	4.58457	4.28679e-06	2.65979e-05
novel_mir_705	20	0	-5.01358	1.17441e-05	0.000103592			novel_mir_554	13	0	-4.94059	0.000107404	0.000645009			novel_mir_5596	0	37	4.93604	1.43861e-07	1.28105e-06
novel_mir_7040	0	19	5.55628	1.62867e-06	2.03107e-05			novel_mir_5532	18	0	-5.41007	4.20936e-06	5.00144e-05			novel_mir_5592	0	25	4.37045	2.41475e-05	0.000119267
novel_mir_7039	0	13	5.00879	8.45625e-05	0.000498895			novel_mir_5529	33	0	-6.28454	5.00679e-10	1.76569e-08			novel_mir_5581	0	77	5.99338	1.69904e-14	3.75014e-13
novel_mir_7034	17	0	-4.77912	6.04577e-05	0.000398264			novel_mir_5483	0	75	6.98867	2.04335e-17	1.78255e-15			novel_mir_5580	0	28	4.53394	6.59077e-06	3.78575e-05
novel_mir_7023	0	20	5.63028	8.59588e-07	1.18202e-05			novel_mir_5414	0	62	6.71405	7.33895e-15	4.5903e-13			novel_mir_558	0	25	4.37045	2.41475e-05	0.000119267
novel_mir_7014	0	12	4.89331	0.00016697	0.000821567			novel_mir_5410	0	1068	10.8205	6.94677e-144	1.15143e-140			novel_mir_5578	0	27	4.48148	1.01467e-05	5.72088e-05
novel_mir_6981	17	0	-4.77912	6.04577e-05	0.000398264			novel_mir_5403	28	0	-6.0475	9.27445e-09	2.29439e-07			novel_mir_5572	0	24	4.31155	3.73288e-05	0.000178225
novel_mir_6947	0	17	5.39581	5.93764e-06	6.20626e-05			novel_mir_5380	13	0	-4.94059	0.000107404	0.000645009			novel_mir_5563	0	100	6.37045	3.1774e-18	1.06951e-16
novel_mir_694	26	0	-5.39209	4.83754e-07	7.14085e-06			novel_mir_5370	13	0	-4.94059	0.000107404	0.000645009			novel_mir_5562	0	28	4.53394	6.59077e-06	3.78575e-05
novel_mir_6916	0	16	5.30835	1.14305e-05	0.000103592			novel_mir_5358	45	10	-2.41007	5.02509e-08	1.0817e-06			novel_mir_5556	0	36	4.89651	2.18933e-07	1.80399e-06
novel_mir_6915	0	14	5.1157	4.31226e-05	0.000301652			novel_mir_5356	158	113	-0.723749	3.96256e-05	0.000328397			novel_mir_5550	0	30	4.63348	2.79194e-06	1.75658e-05
novel_mir_6914	0	19	5.55628	1.62867e-06	2.03107e-05			novel_mir_534	27	7	-2.18768	6.81208e-05	0.000479449			novel_mir_5547	0	24	4.31155	3.73288e-05	0.000178225
novel_mir_6912	0	12	4.89331	0.00016697	0.000821567			novel_mir_529	0	24	5.34482	1.03838e-06	1.5367e-05			novel_mir_5540	0	38	4.97452	9.46448e-08	8.5985e-07
novel_mir_6896	0	14	5.1157	4.31226e-05	0.000301652			novel_mir_5285	0	15	4.66674	0.000149559	0.000844613			novel_mir_554	0	27	4.48148	1.01467e-05	5.72088e-05
novel_mir_6892	23	0	-5.21521	2.3512e-06	2.88243e-05			novel_mir_5278	0	35	5.88914	3.33942e-09	9.46169e-08			novel_mir_5529	0	44	5.18602	7.86412e-09	8.77964e-08
novel_mir_6885	0	14	5.1157	4.31226e-05	0.000301652			novel_mir_5274	0	16	4.75985	8.48185e-05	0.000557883			novel_mir_5528	0	24	4.31155	3.73288e-05	0.000178225
novel_mir_6872	0	24	5.89331	6.9881e-08	1.31628e-06			novel_mir_5263	0	20	5.08178	9.12497e-06	9.39418e-05			novel_mir_5511	0	91	6.23438	8.76177e-17	2.49933e-15
novel_mir_6842	0	28	6.1157	6.07205e-09	1.38111e-07			novel_mir_5256	60	0	-7.14704	2.1657e-16	1.6696e-14			novel_mir_550	0	221	7.51449	5.77595e-36	5.11628e-34
novel_mir_6800	20	0	-5.01358	1.17441e-05	0.000103592			novel_mir_5203	0	15	4.66674	0.000149559	0.000844613			novel_mir_55	0	30	4.63348	2.79194e-06	1.75658e-05
novel_mir_6784	0	26	6.00879	2.04403e-08	4.32298e-07			novel_mir_5182	0	18	4.92978	2.76114e-05	0.000241841			novel_mir_5497	0	119	6.62141	3.38431e-21	1.52907e-19
novel_mir_6760	280	484	1.09793	3.49498e-25	7.43512e-23			novel_mir_5177	21	0	-5.63246	6.42144e-07	9.90096e-06			novel_mir_5496	0	20	4.04852	0.000216173	0.000760332
novel_mir_6749	65	0	-6.71402	3.28159e-15	2.19777e-13			novel_mir_5176	12	48	1.75985	2.30243e-05	0.000210844			novel_mir_5326	0	48	5.31155	1.5311e-09	1.91586e-08
novel_mir_6735	18	0	-4.86158	3.48898e-05	0.000266366			novel_mir_5174	0	31	5.71405	2.5966e-08	6.10478e-07			novel_mir_5321	0	21	4.11891	0.000139058	0.000503031
novel_mir_673	17	0	-4.77912	6.04577e-05	0.000398264			novel_mir_5145	13	0	-4.94059	0.000107404	0.000645009			novel_mir_5310	0	29	4.58457	4.28679e-06	2.65979e-05
novel_mir_6722	19	0	-4.93958	2.02072e-05	0.000171147			novel_mir_5135	113	221	0.727577	7.01119e-06	7.87867e-05			novel_mir_5283	0	30	4.63348	2.79194e-06	1.75658e-05
novel_mir_6718	15	0	-4.59854	0.000183605	0.000861233			novel_mir_5114	0	18	4.92978	2.76114e-05	0.000241841			novel_mir_528	0	32	4.72659	1.18895e-06	8.23455e-06
novel_mir_671	312	354	0.490551	1.07965e-05	0.000103592			novel_mir_5109	35	0	-6.36943	1.59189e-10	6.28227e-09			novel_mir_5279	0	23	4.25015	5.77857e-05	0.000244355
novel_mir_6709	0	18	5.47827	3.10151e-06	3.5722e-05			novel_mir_510	15	0	-5.14704	2.88896e-05	0.000241841			novel_mir_5278	0	33	4.77098	7.77373e-07	5.74454e-06
novel_mir_6707	0	41	6.6659	3.12661e-12	1.44968e-10			novel_mir_5080	52	0	-6.94059	1.41474e-14	8.22781e-13			novel_mir_5269	0	21	4.11891	0.000139058	0.000503031
novel_mir_6706	29	0	-5.54963	1.02046e-07	1.89258e-06			novel_mir_5070	15	0	-5.14704	2.88896e-05	0.000241841			novel_mir_5268	0	58	5.58457	2.7506e-11	4.19888e-10
novel_mir_6684	0	15	5.21524	2.21336e-05	0.000177881			novel_mir_5064	0	21	5.15217	5.27363e-06	6.0283e-05			novel_mir_5265	0	21	4.11891	0.000139058	0.000503031
novel_mir_6681	0	19	5.55628	1.62867e-06	2.03107e-05			novel_mir_5026	18	0	-5.41007	4.20936e-06	5.00144e-05			novel_mir_5262	0	103	6.41309	1.0635e-18	3.78809e-17
novel_mir_6668	17	0	-4.77912	6.04577e-05	0.000398264			novel_mir_5022	0	112	7.56721	2.87597e-24	3.81354e-22			novel_mir_5256	0	65	5.74896	1.74486e-12	3.19196e-11
novel_mir_6663	68	0	-6.77912	8.52946e-16	5.96473e-14			novel_mir_5020	264	652	1.06419	1.57674e-26	2.489e-24			novel_mir_5251	0	21	4.11891	0.000139058	0.000503031
novel_mir_6658	0	20	5.63028	8.59588e-07	1.18202e-05			novel_mir_5001	0	23	5.28341	1.77918e-06	2.44729e-05			novel_mir_5243	0	43	5.15285	1.18711e-08	1.25853e-07
novel_mir_6650	0	12	4.89331	0.00016697	0.000821567			novel_mir_4966	0	24	5.34482	1.03838e-06	1.5367e-05			novel_mir_5233	0	136	6.81405	8.70706e-24	4.72709e-22
novel_mir_665	0	14	5.1157	4.31226e-05	0.000301652			novel_mir_4964	45	0	-6.732	6.07508e-13	3.0058e-11			novel_mir_5213	0	22	4.18602	8.95785e-05	0.000370419
novel_mir_6647	59	0	-6.5743	5.02993e-14	2.84232e-12			novel_mir_4962	46	16	-1.76371	6.45852e-06	7.28231e-05			novel_mir_5201	0	36	4.89651	2.18933e-07	1.80399e-06
novel_mir_6632	0	21	5.70067	4.55884e-07	6.89839e-06			novel_mir_4942	0	20	5.08178	9.12497e-06	9.39418e-05			novel_mir_5199	0	62	5.68079	5.65894e-12	9.3602e-11
novel_mir_6628	38	0	-5.93958	1.09199e-09	2.88264e-08			novel_mir_4938	14	0	-5.0475	5.55306e-05	0.000394184			novel_mir_5198	0	25	4.37045	2.41475e-05	0.000119267
novel_mir_6602	0	18	5.47827	3.10151e-06	3.5722e-05			novel_mir_4929	0	30	5.66674	4.36256e-08	9.57741e-07			novel_mir_5188	0	71	5.87634	1.69716e-13	3.42074e-12
novel_mir_6599	40	0	-6.01358	4.07994e-10	1.19961e-08			novel_mir_4919	246	408	0.489764	1.8256e-05	0.000168576			novel_mir_5168	0	81	6.06644	3.71909e-15	8.9738e-14
novel_mir_6591	20	0	-5.01358	1.17441e-05	0.000103592			novel_mir_4918	0	23	5.28341	1.77918e-06	2.44729e-05			novel_mir_5158	0	24	4.31155	3.73288e-05	0.000178225
novel_mir_6590	16	0	-4.69165	0.000105154	0.000581486			novel_mir_4908	14	0	-5.0475	5.55306e-05	0.000394184			novel_mir_5142	0	22	4.18602	8.95785e-05	0.000370419
novel_mir_6580	34	0	-5.77912	8.02026e-09	1.79046e-07			novel_mir_4905	131	88	-0.814138	3.41915e-05	0.000284786			novel_mir_514	0	33	4.77098	7.77373e-07	5.74454e-06
novel_mir_6579	15	0	-4.59854	0.000183605	0.000861233			novel_mir_4884	0	15	4.66674	0.000149559	0.000844613			novel_mir_51	0	77	5.99338	1.69904e-14	3.75014e-13
novel_mir_6577	0	17	5.39581	5.93764e-06	6.20626e-05			novel_mir_4882	14	0	-5.0475	5.55306e-05	0.000394184			novel_mir_508	0	50	5.37045	6.79875e-10	8.83575e-09
novel_mir_6557	0	21	5.70067	4.55884e-07	6.89839e-06			novel_mir_4873	0	15	4.66674	0.000149559	0.000844613			novel_mir_507	0	65	5.74896	1.74486e-12	3.19196e-11
novel_mir_6556	19	0	-4.93958	2.02072e-05	0.000171147			novel_mir_4868	9	40	1.91186	4.33117e-05	0.00035805			novel_mir_5023	0	39	5.01199	6.23402e-08	5.77269e-07
novel_mir_6502	0	13	5.00879	8.45625e-05	0.000498895			novel_mir_4810	0	17	4.84732	4.82991e-05	0.000379411			novel_mir_5022	0	113	6.54677	2.87561e-20	1.1523e-18
novel_mir_6491	0	20	5.63028	8.59588e-07	1.18202e-05			novel_mir_480	108	65	-0.972667	1.22723e-05	0.000125953			novel_mir_5020	0	380	8.29644	1.93297e-56	3.61466e-54
novel_mir_6488	0	20	5.63028	8.59588e-07	1.18202e-05			novel_mir_4756	0	16	4.75985	8.48185e-05	0.000557883			novel_mir_5016	0	25	4.37045	2.41475e-05	0.000119267
novel_mir_6475	0	81	7.6482	2.45299e-21	3.16832e-19			novel_mir_4755	0	15	4.66674	0.000149559	0.000844613			novel_mir_5013	0	26	4.42703	1.56423e-05	8.60325e-05
novel_mir_6472	0	13	5.00879	8.45625e-05	0.000498895			novel_mir_4753	19	0	-5.48807	2.23839e-06	2.94455e-05			novel_mir_5007	0	78	6.01199	1.16086e-14	2.69479e-13
novel_mir_6438	15	0	-4.59854	0.000183605	0.000861233			novel_mir_4747	0	44	6.21928	3.75949e-11	1.61853e-09			novel_mir_5005	0	29	4.58457	4.28679e-06	2.65979e-05
novel_mir_6374	0	13	5.00879	8.45625e-05	0.000498895			novel_mir_473	13	0	-4.94059	0.000107404	0.000645009			novel_mir_5003	0	28	4.53394	6.59077e-06	3.78575e-05
novel_mir_6359	0	99	7.9377	4.2223e-25	8.48336e-23			novel_mir_4726	18	0	-5.41007	4.20936e-06	5.00144e-05			novel_mir_5001	0	27	4.48148	1.01467e-05	5.72088e-05
novel_mir_6358	0	13	5.00879	8.45625e-05	0.000498895			novel_mir_4675	0	16	4.75985	8.48185e-05	0.000557883			novel_mir_500	0	25	4.37045	2.41475e-05	0.000119267
novel_mir_6343	24	0	-5.27661	1.384e-06	1.81351e-05			novel_mir_4656	16	0	-5.24015	1.51185e-05	0.000144017			novel_mir_5	0	20	4.04852	0.000216173	0.000760332
novel_mir_6338	0	12	4.89331	0.00016697	0.000821567			novel_mir_4650	87	171	0.734762	6.7191e-05	0.000474921			novel_mir_4998	0	26	4.42703	1.56423e-05	8.60325e-05
novel_mir_6337	0	13	5.00879	8.45625e-05	0.000498895			novel_mir_4631	0	18	4.92978	2.76114e-05	0.000241841			novel_mir_4993	0	20	4.04852	0.000216173	0.000760332
novel_mir_6320	0	13	5.00879	8.45625e-05	0.000498895			novel_mir_4626	21	0	-5.63246	6.42144e-07	9.90096e-06			novel_mir_4992	0	46	5.25015	3.46254e-09	4.07514e-08
novel_mir_6316	0	16	5.30835	1.14305e-05	0.000103592			novel_mir_4625	18	0	-5.41007	4.20936e-06	5.00144e-05			novel_mir_4990	0	716	9.2104	3.28137e-94	1.57787e-91
novel_mir_6300	0	16	5.30835	1.14305e-05	0.000103592			novel_mir_4612	0	23	5.28341	1.77918e-06	2.44729e-05			novel_mir_4985	0	175	7.1778	1.62161e-29	1.1866e-27
novel_mir_6296	0	16	5.30835	1.14305e-05	0.000103592			novel_mir_4611	0	34	5.84732	5.55669e-09	1.50987e-07			novel_mir_497	0	330	8.09291	3.00033e-50	4.39092e-48
novel_mir_6272	25	0	-5.33551	8.17074e-07	1.16337e-05			novel_mir_4607	0	25	5.40371	6.07883e-07	9.82991e-06			novel_mir_4967	0	24	4.31155	3.73288e-05	0.000178225
novel_mir_6269	0	15	5.21524	2.21336e-05	0.000177881			novel_mir_4598	52	0	-6.94059	1.41474e-14	8.22781e-13			novel_mir_4966	0	24	4.31155	3.73288e-05	0.000178225
novel_mir_6254	65	0	-6.71402	3.28159e-15	2.19777e-13			novel_mir_4584	1480	1282	-0.447348	2.50954e-16	1.89071e-14			novel_mir_4964	0	34	4.81405	5.08918e-07	3.82798e-06
novel_mir_6215	51	0	-6.36408	2.07238e-12	9.86162e-11			novel_mir_4574	1397	2179	0.401187	1.20194e-16	9.64263e-15			novel_mir_4963	0	23	4.25015	5.77857e-05	0.000244355
novel_mir_6210	17	0	-4.77912	6.04577e-05	0.000398264			novel_mir_4566	75	0	-7.46897	1.1382e-19	1.14337e-17			novel_mir_4962	0	32	4.72659	1.18895e-06	8.23455e-06
novel_mir_6189	18	0	-4.86158	3.48898e-05	0.000266366			novel_mir_4557	18	0	-5.41007	4.20936e-06	5.00144e-05			novel_mir_4960	0	40	5.04852	4.11103e-08	3.99934e-07
novel_mir_6173	16	0	-4.69165	0.000105154	0.000581486			novel_mir_4554	0	17	4.84732	4.82991e-05	0.000379411			novel_mir_4942	0	21	4.11891	0.000139058	0.000503031
novel_mir_6172	61	0	-6.62239	2.0141e-14	1.23458e-12			novel_mir_4550	42	0	-6.63246	3.14554e-12	1.44826e-10			novel_mir_494	0	89	6.20232	1.84412e-16	5.08794e-15
novel_mir_6171	0	19	5.55628	1.62867e-06	2.03107e-05			novel_mir_4538	86	50	-1.02256	4.77174e-05	0.000379411			novel_mir_4932	0	145	6.9065	3.91703e-25	2.35441e-23
novel_mir_6147	32	0	-5.69165	2.20259e-08	4.578e-07			novel_mir_4536	47	0	-6.79474	2.05305e-13	1.06342e-11			novel_mir_4922	0	33	4.77098	7.77373e-07	5.74454e-06
novel_mir_6142	0	13	5.00879	8.45625e-05	0.000498895			novel_mir_4522	0	16	4.75985	8.48185e-05	0.000557883			novel_mir_4919	0	298	7.94576	3.53337e-46	4.75733e-44
novel_mir_6130	19	0	-4.93958	2.02072e-05	0.000171147			novel_mir_4477	26	0	-5.94059	3.0528e-08	6.97933e-07			novel_mir_4912	0	26	4.42703	1.56423e-05	8.60325e-05
novel_mir_6115	0	16	5.30835	1.14305e-05	0.000103592			novel_mir_4475	0	17	4.84732	4.82991e-05	0.000379411			novel_mir_4911	0	237	7.61533	3.84457e-38	3.69738e-36
novel_mir_6095	0	37	6.5178	3.04689e-11	1.1244e-09			novel_mir_4452	172	358	0.817404	2.48441e-10	9.68921e-09			novel_mir_4909	0	67	5.79268	7.99786e-13	1.55163e-11
novel_mir_6089	32	0	-5.69165	2.20259e-08	4.578e-07			novel_mir_4448	124	0	-8.19434	1.47347e-29	2.71363e-27			novel_mir_4905	0	77	5.99338	1.69904e-14	3.75014e-13
novel_mir_6088	0	12	4.89331	0.00016697	0.000821567			novel_mir_4433	15	0	-5.14704	2.88896e-05	0.000241841			novel_mir_4892	0	61	5.65733	8.39116e-12	1.37443e-10
novel_mir_6048	0	19	5.55628	1.62867e-06	2.03107e-05			novel_mir_4431	14	0	-5.0475	5.55306e-05	0.000394184			novel_mir_489	0	37	4.93604	1.43861e-07	1.28105e-06
novel_mir_6030	0	36	6.47827	5.42028e-11	1.96026e-09			novel_mir_4409	0	16	4.75985	8.48185e-05	0.000557883			novel_mir_487	0	27	4.48148	1.01467e-05	5.72088e-05
novel_mir_6003	0	22	5.76778	2.42906e-07	3.97501e-06			novel_mir_4346	16	0	-5.24015	1.51185e-05	0.000144017			novel_mir_480	0	58	5.58457	2.7506e-11	4.19888e-10
novel_mir_5989	26	0	-5.39209	4.83754e-07	7.14085e-06			novel_mir_4269	17	0	-5.32761	7.95619e-06	8.48063e-05			novel_mir_458	0	72	5.89651	1.15422e-13	2.34749e-12
novel_mir_5952	15	0	-4.59854	0.000183605	0.000861233			novel_mir_4267	0	208	8.46029	3.67162e-40	1.10649e-37			novel_mir_447	0	30	4.63348	2.79194e-06	1.75658e-05
novel_mir_5947	0	34	6.39581	1.73035e-10	5.53793e-09			novel_mir_4247	49	141	1.28469	8.79573e-09	2.29439e-07			novel_mir_438	0	20	4.04852	0.000216173	0.000760332
novel_mir_5928	0	26	6.00879	2.04403e-08	4.32298e-07			novel_mir_4239	38	94	1.06651	5.14215e-05	0.000394184			novel_mir_433	0	26	4.42703	1.56423e-05	8.60325e-05
novel_mir_5914	0	31	6.26254	1.0099e-09	2.72561e-08			novel_mir_4217	13	0	-4.94059	0.000107404	0.000645009			novel_mir_431	0	37	4.93604	1.43861e-07	1.28105e-06
novel_mir_5913	0	36	6.47827	5.42028e-11	1.96026e-09			novel_mir_4203	0	69	6.86838	3.00868e-16	2.21639e-14			novel_mir_43	0	33	4.77098	7.77373e-07	5.74454e-06
novel_mir_5910	16	0	-4.69165	0.000105154	0.000581486			novel_mir_4137	28	0	-6.0475	9.27445e-09	2.29439e-07			novel_mir_420	0	26	4.42703	1.56423e-05	8.60325e-05
novel_mir_591	0	23	5.83191	1.30006e-07	2.30476e-06			novel_mir_4119	0	23	5.28341	1.77918e-06	2.44729e-05			novel_mir_42	0	23	4.25015	5.77857e-05	0.000244355
novel_mir_5902	20	0	-5.01358	1.17441e-05	0.000103592			novel_mir_4012	14	0	-5.0475	5.55306e-05	0.000394184			novel_mir_419	0	63	5.70387	3.81973e-12	6.59344e-11
novel_mir_5887	130	49	-1.09931	1.37504e-06	1.81351e-05			novel_mir_4000	0	16	4.75985	8.48185e-05	0.000557883			novel_mir_415	0	37	4.93604	1.43861e-07	1.28105e-06
novel_mir_5872	0	12	4.89331	0.00016697	0.000821567			novel_mir_400	0	22	5.21928	3.05813e-06	3.91416e-05			novel_mir_400	0	28	4.53394	6.59077e-06	3.78575e-05
novel_mir_5859	0	17	5.39581	5.93764e-06	6.20626e-05			novel_mir_3990	52	0	-6.94059	1.41474e-14	8.22781e-13			novel_mir_4	0	21	4.11891	0.000139058	0.000503031
novel_mir_5857	18	0	-4.86158	3.48898e-05	0.000266366			novel_mir_3978	90	0	-7.732	8.1498e-23	9.64877e-21			novel_mir_394	0	20	4.04852	0.000216173	0.000760332
novel_mir_5854	15	0	-4.59854	0.000183605	0.000861233			novel_mir_3976	13	0	-4.94059	0.000107404	0.000645009			novel_mir_391	0	507	8.71243	2.13664e-71	5.99328e-69
novel_mir_5850	26	0	-5.39209	4.83754e-07	7.14085e-06			novel_mir_3936	0	18	4.92978	2.76114e-05	0.000241841			novel_mir_388	0	53	5.45451	2.02711e-10	2.81953e-09
novel_mir_5848	35	0	-5.82094	4.85613e-09	1.12579e-07			novel_mir_3930	17	0	-5.32761	7.95619e-06	8.48063e-05			novel_mir_37	0	20	4.04852	0.000216173	0.000760332
novel_mir_5838	140	183	0.694765	1.54061e-05	0.000134581			novel_mir_3918	14	0	-5.0475	5.55306e-05	0.000394184			novel_mir_368	0	27	4.48148	1.01467e-05	5.72088e-05
novel_mir_5809	0	83	7.68339	9.18645e-22	1.27781e-19			novel_mir_3915	0	17	4.84732	4.82991e-05	0.000379411			novel_mir_363	0	56	5.53394	6.09773e-11	8.98247e-10
novel_mir_5801	0	14	5.1157	4.31226e-05	0.000301652			novel_mir_3896	0	15	4.66674	0.000149559	0.000844613			novel_mir_358	0	114	6.55948	2.01034e-20	8.20219e-19
novel_mir_5798	40	0	-6.01358	4.07994e-10	1.19961e-08			novel_mir_3881	37	0	-6.4496	5.11957e-11	2.06968e-09			novel_mir_3523	9	0	-5.44334	4.62745e-05	0.000207266
novel_mir_5794	15	0	-4.59854	0.000183605	0.000861233			novel_mir_3872	33	0	-6.28454	5.00679e-10	1.76569e-08			novel_mir_35	0	47	5.28118	2.30128e-09	2.74198e-08
novel_mir_5787	94	127	0.742444	0.000135651	0.000746705			novel_mir_3871	0	19	5.00778	1.58443e-05	0.000147538			novel_mir_347	0	20	4.04852	0.000216173	0.000760332
novel_mir_5726	0	29	6.16633	3.32768e-09	7.91753e-08			novel_mir_3856	0	18	4.92978	2.76114e-05	0.000241841			novel_mir_346	0	60	5.63348	1.24536e-11	1.99614e-10
novel_mir_5719	83	136	1.02077	2.2972e-07	3.93739e-06			novel_mir_3853	15	0	-5.14704	2.88896e-05	0.000241841			novel_mir_335	0	62	5.68079	5.65894e-12	9.3602e-11
novel_mir_570	24	0	-5.27661	1.384e-06	1.81351e-05			novel_mir_3832	0	15	4.66674	0.000149559	0.000844613			novel_mir_328	0	30	4.63348	2.79194e-06	1.75658e-05
novel_mir_5688	62	0	-6.64585	1.2771e-14	7.96319e-13			novel_mir_3803	244	558	0.953237	2.19893e-19	2.14395e-17			novel_mir_326	0	45	5.21844	5.21538e-09	5.89093e-08
novel_mir_5681	18	0	-4.86158	3.48898e-05	0.000266366			novel_mir_3802	16	0	-5.24015	1.51185e-05	0.000144017			novel_mir_324	0	89	6.20232	1.84412e-16	5.08794e-15
novel_mir_5656	0	19	5.55628	1.62867e-06	2.03107e-05			novel_mir_3798	0	16	4.75985	8.48185e-05	0.000557883			novel_mir_319	0	23	4.25015	5.77857e-05	0.000244355
novel_mir_5646	310	149	-0.748608	6.72858e-08	1.28752e-06			novel_mir_3796	41	0	-6.5977	5.46774e-12	2.4494e-10			novel_mir_310	0	107	6.46806	2.49205e-19	9.64167e-18
novel_mir_564	15	0	-4.59854	0.000183605	0.000861233			novel_mir_3782	148	267	0.611095	2.3014e-05	0.000210844			novel_mir_309	320	27	-4.84045	1.99648e-127	1.34403e-124
novel_mir_5632	0	12	4.89331	0.00016697	0.000821567			novel_mir_3774	0	17	4.84732	4.82991e-05	0.000379411			novel_mir_30	0	24	4.31155	3.73288e-05	0.000178225
novel_mir_5624	0	16	5.30835	1.14305e-05	0.000103592			novel_mir_3767	0	16	4.75985	8.48185e-05	0.000557883			novel_mir_295	0	41	5.08414	2.71416e-08	2.66741e-07
novel_mir_5597	0	13	5.00879	8.45625e-05	0.000498895			novel_mir_3752	0	45	6.25171	2.30626e-11	1.01937e-09			novel_mir_291	0	23	4.25015	5.77857e-05	0.000244355
novel_mir_5587	0	13	5.00879	8.45625e-05	0.000498895			novel_mir_3751	0	26	5.46029	3.56922e-07	5.88655e-06			novel_mir_287	0	46	5.25015	3.46254e-09	4.07514e-08
novel_mir_5539	0	16	5.30835	1.14305e-05	0.000103592			novel_mir_3745	216	167	-0.61133	3.48103e-05	0.000289213			novel_mir_286	0	92	6.25015	6.04539e-17	1.76946e-15
novel_mir_5520	0	13	5.00879	8.45625e-05	0.000498895			novel_mir_3701	31	0	-6.19434	1.59385e-09	4.93796e-08			novel_mir_275	0	51	5.39901	4.53742e-10	5.9894e-09
novel_mir_5513	0	12	4.89331	0.00016697	0.000821567			novel_mir_3672	14	0	-5.0475	5.55306e-05	0.000394184			novel_mir_2735	0	31	4.68079	1.82076e-06	1.23811e-05
novel_mir_5507	15	0	-4.59854	0.000183605	0.000861233			novel_mir_3646	33	0	-6.28454	5.00679e-10	1.76569e-08			novel_mir_270	0	45	5.21844	5.21538e-09	5.89093e-08
novel_mir_5503	0	32	6.30835	5.59135e-10	1.57978e-08			novel_mir_3643	14	0	-5.0475	5.55306e-05	0.000394184			novel_mir_263	0	149	6.94576	9.98446e-26	6.11049e-24
novel_mir_5497	111	198	1.14329	7.60995e-12	3.23783e-10			novel_mir_3640	0	20	5.08178	9.12497e-06	9.39418e-05			novel_mir_262	0	25	4.37045	2.41475e-05	0.000119267
novel_mir_5485	93	158	1.07297	6.28631e-09	1.42091e-07			novel_mir_355	0	55	6.54121	1.91433e-13	1.04033e-11			novel_mir_261	0	25	4.37045	2.41475e-05	0.000119267
novel_mir_5484	70	106	0.906985	3.49112e-05	0.000266366			novel_mir_3548	0	19	5.00778	1.58443e-05	0.000147538			novel_mir_25	0	61	5.65733	8.39116e-12	1.37443e-10
novel_mir_5483	0	44	6.76778	5.82365e-13	3.00877e-11			novel_mir_3538	167	474	1.26489	1.84521e-25	2.7804e-23			novel_mir_239	0	95	6.29644	1.99347e-17	6.04506e-16
novel_mir_5458	20	0	-5.01358	1.17441e-05	0.000103592			novel_mir_3498	27	7	-2.18768	6.81208e-05	0.000479449			novel_mir_237	0	39	5.01199	6.23402e-08	5.77269e-07
novel_mir_5454	25	0	-5.33551	8.17074e-07	1.16337e-05			novel_mir_3484	0	220	8.54121	5.15808e-42	1.7099e-39			novel_mir_230	0	22	4.18602	8.95785e-05	0.000370419
novel_mir_5448	76	109	0.828605	0.000101587	0.000581486			novel_mir_3476	19	0	-5.48807	2.23839e-06	2.94455e-05			novel_mir_228	0	73	5.91641	7.85592e-14	1.61731e-12
novel_mir_5428	552	623	0.482912	8.43717e-09	1.87198e-07			novel_mir_3460	0	16	4.75985	8.48185e-05	0.000557883			novel_mir_227	0	34	4.81405	5.08918e-07	3.82798e-06
novel_mir_5415	27	0	-5.44654	2.87204e-07	4.516e-06			novel_mir_3441	13	0	-4.94059	0.000107404	0.000645009			novel_mir_226	0	36	4.89651	2.18933e-07	1.80399e-06
novel_mir_5414	100	0	-7.33551	8.97494e-22	1.27781e-19			novel_mir_3439	0	15	4.66674	0.000149559	0.000844613			novel_mir_225	0	29	4.58457	4.28679e-06	2.65979e-05
novel_mir_5410	849	0	-10.4213	1.3441e-119	2.43049e-116			novel_mir_3420	40	12	-1.97711	5.51928e-06	6.26589e-05			novel_mir_224	0	47	5.28118	2.30128e-09	2.74198e-08
novel_mir_5355	138	41	-1.44262	7.67784e-10	2.13593e-08			novel_mir_3408	14	0	-5.0475	5.55306e-05	0.000394184			novel_mir_2186	8	167	3.11029	4.14776e-22	2.02339e-20
novel_mir_5350	0	14	5.1157	4.31226e-05	0.000301652			novel_mir_3397	0	16	4.75985	8.48185e-05	0.000557883			novel_mir_203	0	24	4.31155	3.73288e-05	0.000178225
novel_mir_5315	0	13	5.00879	8.45625e-05	0.000498895			novel_mir_3390	166	122	-0.684449	6.04545e-05	0.000428219			novel_mir_2	0	1167	9.91518	1.81197e-138	1.52477e-135
novel_mir_5311	0	13	5.00879	8.45625e-05	0.000498895			novel_mir_3378	7	35	2.08178	5.25406e-05	0.000394184			novel_mir_191	0	20	4.04852	0.000216173	0.000760332
novel_mir_5280	0	16	5.30835	1.14305e-05	0.000103592			novel_mir_335	44	108	1.05531	1.68476e-05	0.000156005			novel_mir_189	0	35	4.85587	3.33589e-07	2.68948e-06
novel_mir_5274	0	13	5.00879	8.45625e-05	0.000498895			novel_mir_3327	0	38	6.00778	7.34607e-10	2.53669e-08			novel_mir_186	0	26	4.42703	1.56423e-05	8.60325e-05
novel_mir_5268	28	0	-5.49901	1.70972e-07	2.9444e-06			novel_mir_3313	193	126	-0.855324	1.54373e-07	2.89123e-06			novel_mir_1825	133	0	-9.32869	1.1733e-42	1.31645e-40
novel_mir_5263	28	0	-5.49901	1.70972e-07	2.9444e-06			novel_mir_3301	0	39	6.04526	4.45365e-10	1.67771e-08			novel_mir_18	0	35	4.85587	3.33589e-07	2.68948e-06
novel_mir_5250	16	0	-4.69165	0.000105154	0.000581486			novel_mir_3283	0	38	6.00778	7.34607e-10	2.53669e-08			novel_mir_1759	41	0	-7.63096	7.20581e-17	2.08195e-15
novel_mir_5215	0	14	5.1157	4.31226e-05	0.000301652			novel_mir_3280	159	0	-8.55303	4.52525e-36	1.15394e-33			novel_mir_175	0	23	4.25015	5.77857e-05	0.000244355
novel_mir_5176	27	0	-5.44654	2.87204e-07	4.516e-06			novel_mir_323	13	0	-4.94059	0.000107404	0.000645009			novel_mir_174	0	25	4.37045	2.41475e-05	0.000119267
novel_mir_5174	0	17	5.39581	5.93764e-06	6.20626e-05			novel_mir_3209	14	0	-5.0475	5.55306e-05	0.000394184			novel_mir_17246	28	0	-7.08077	1.95164e-12	3.49426e-11
novel_mir_5171	0	42	6.70067	1.78118e-12	8.705e-11			novel_mir_3168	13	0	-4.94059	0.000107404	0.000645009			novel_mir_17242	16	0	-6.27341	5.9179e-08	5.63498e-07
novel_mir_5164	0	22	5.76778	2.42906e-07	3.97501e-06			novel_mir_3165	28	0	-6.0475	9.27445e-09	2.29439e-07			novel_mir_17239	30	0	-7.1803	3.84211e-13	7.51892e-12
novel_mir_5135	101	153	0.907524	6.50606e-07	9.52604e-06			novel_mir_3164	0	26	5.46029	3.56922e-07	5.88655e-06			novel_mir_17237	9	0	-5.44334	4.62745e-05	0.000207266
novel_mir_5134	0	13	5.00879	8.45625e-05	0.000498895			novel_mir_3147	34	108	1.42728	4.86226e-08	1.05349e-06			novel_mir_17234	19	0	-6.52134	4.03065e-09	4.64629e-08
novel_mir_5110	0	32	6.30835	5.59135e-10	1.57978e-08			novel_mir_3129	0	21	5.15217	5.27363e-06	6.0283e-05			novel_mir_17232	25	0	-6.91727	2.33613e-11	3.64892e-10
novel_mir_5109	0	35	6.43763	9.67023e-11	3.29931e-09			novel_mir_3125	0	23	5.28341	1.77918e-06	2.44729e-05			novel_mir_17229	8	0	-5.27341	0.000127107	0.000490926
novel_mir_51	72	106	0.866343	6.85374e-05	0.000449035			novel_mir_3101	14	0	-5.0475	5.55306e-05	0.000394184			novel_mir_17228	8	0	-5.27341	0.000127107	0.000490926
novel_mir_5080	62	0	-6.64585	1.2771e-14	7.96319e-13			novel_mir_3097	0	15	4.66674	0.000149559	0.000844613			novel_mir_17227	10	0	-5.59534	1.71404e-05	8.94491e-05
novel_mir_5075	18	0	-4.86158	3.48898e-05	0.000266366			novel_mir_3065	0	16	4.75985	8.48185e-05	0.000557883			novel_mir_17222	8	0	-5.27341	0.000127107	0.000490926
novel_mir_5074	27	0	-5.44654	2.87204e-07	4.516e-06			novel_mir_3059	429	639	0.334691	0.000164823	0.000929231			novel_mir_17221	8	0	-5.27341	0.000127107	0.000490926
novel_mir_5072	228	115	-0.679052	2.14164e-05	0.000177881			novel_mir_3024	30	0	-6.14704	2.85728e-09	8.38219e-08			novel_mir_17219	11	0	-5.73284	6.44947e-06	3.85251e-05
novel_mir_5069	26	0	-5.39209	4.83754e-07	7.14085e-06			novel_mir_2987	65	164	1.09504	4.62551e-08	1.00879e-06			novel_mir_17218	9	0	-5.44334	4.62745e-05	0.000207266
novel_mir_5064	20	0	-5.01358	1.17441e-05	0.000103592			novel_mir_2971	0	68	6.84732	4.73026e-16	3.40887e-14			novel_mir_17217	8	0	-5.27341	0.000127107	0.000490926
novel_mir_5060	0	16	5.30835	1.14305e-05	0.000103592			novel_mir_2923	17	0	-5.32761	7.95619e-06	8.48063e-05			novel_mir_17214	45	0	-7.76526	3.6119e-18	1.18611e-16
novel_mir_5058	0	14	5.1157	4.31226e-05	0.000301652			novel_mir_2905	13	0	-4.94059	0.000107404	0.000645009			novel_mir_17213	9	0	-5.44334	4.62745e-05	0.000207266
novel_mir_5035	22	52	1.54936	9.44492e-06	9.6491e-05			novel_mir_2886	0	20	5.08178	9.12497e-06	9.39418e-05			novel_mir_17212	15	0	-6.1803	1.47772e-07	1.26726e-06
novel_mir_5030	0	18	5.47827	3.10151e-06	3.5722e-05			novel_mir_2883	14	0	-5.0475	5.55306e-05	0.000394184			novel_mir_17211	15	0	-6.1803	1.47772e-07	1.26726e-06
novel_mir_5029	16	0	-4.69165	0.000105154	0.000581486			novel_mir_2865	0	17	4.84732	4.82991e-05	0.000379411			novel_mir_17209	9	0	-5.44334	4.62745e-05	0.000207266
novel_mir_5004	16	0	-4.69165	0.000105154	0.000581486			novel_mir_2857	0	21	5.15217	5.27363e-06	6.0283e-05			novel_mir_17207	46	0	-7.79697	1.72484e-18	6.01637e-17
novel_mir_4993	51	14	-1.55672	7.63118e-05	0.000498166			novel_mir_2850	0	17	4.84732	4.82991e-05	0.000379411			novel_mir_17206	14	0	-6.08077	3.72994e-07	2.90624e-06
novel_mir_4990	1373	1559	0.491637	1.55512e-20	1.87471e-18			novel_mir_2849	14	0	-5.0475	5.55306e-05	0.000394184			novel_mir_17203	9	0	-5.44334	4.62745e-05	0.000207266
novel_mir_4974	0	14	5.1157	4.31226e-05	0.000301652			novel_mir_2840	15	0	-5.14704	2.88896e-05	0.000241841			novel_mir_17197	8	0	-5.27341	0.000127107	0.000490926
novel_mir_497	395	236	-0.434718	0.000185861	0.000869562			novel_mir_2815	13	0	-4.94059	0.000107404	0.000645009			novel_mir_17192	13	0	-5.97385	9.52383e-07	6.8062e-06
novel_mir_4966	31	0	-5.64585	3.66293e-08	7.33388e-07			novel_mir_2812	45	0	-6.732	6.07508e-13	3.0058e-11			novel_mir_17191	10	0	-5.59534	1.71404e-05	8.94491e-05
novel_mir_4964	0	67	7.37444	2.76721e-18	2.77991e-16			novel_mir_2805	0	21	5.15217	5.27363e-06	6.0283e-05			novel_mir_17189	15	0	-6.1803	1.47772e-07	1.26726e-06
novel_mir_4961	24	0	-5.27661	1.384e-06	1.81351e-05			novel_mir_2796	20	0	-5.56208	1.19611e-06	1.72396e-05			novel_mir_17188	38	0	-7.52134	7.08904e-16	1.85694e-14
novel_mir_4957	0	14	5.1157	4.31226e-05	0.000301652			novel_mir_2790	316	522	0.483978	1.6167e-06	2.31007e-05			novel_mir_17187	10	0	-5.59534	1.71404e-05	8.94491e-05
novel_mir_4929	18	0	-4.86158	3.48898e-05	0.000266366			novel_mir_2783	18	0	-5.41007	4.20936e-06	5.00144e-05			novel_mir_17186	10	0	-5.59534	1.71404e-05	8.94491e-05
novel_mir_4922	0	15	5.21524	2.21336e-05	0.000177881			novel_mir_2751	47	117	1.07563	5.3896e-06	6.13969e-05			novel_mir_17185	21	0	-6.66573	7.02368e-10	9.00636e-09
novel_mir_4912	0	17	5.39581	5.93764e-06	6.20626e-05			novel_mir_2750	0	19	5.00778	1.58443e-05	0.000147538			novel_mir_17184	90	0	-8.76526	1.90322e-31	1.54367e-29
novel_mir_4911	176	322	1.17983	3.40101e-19	3.6176e-17			novel_mir_2735	0	29	5.61783	7.34844e-08	1.47637e-06			novel_mir_17181	11	0	-5.73284	6.44947e-06	3.85251e-05
novel_mir_4904	0	34	6.39581	1.73035e-10	5.53793e-09			novel_mir_2683	0	30	5.66674	4.36256e-08	9.57741e-07			novel_mir_17180	12	0	-5.85837	2.46196e-06	1.606e-05
novel_mir_4884	0	15	5.21524	2.21336e-05	0.000177881			novel_mir_2583	21	0	-5.63246	6.42144e-07	9.90096e-06			novel_mir_17178	9	0	-5.44334	4.62745e-05	0.000207266
novel_mir_4880	358	461	0.673155	2.42003e-11	9.11676e-10			novel_mir_2571	16	0	-5.24015	1.51185e-05	0.000144017			novel_mir_17174	25	0	-6.91727	2.33613e-11	3.64892e-10
novel_mir_4879	856	1060	0.616729	6.22282e-21	7.76034e-19			novel_mir_2521	27	0	-5.99503	1.67961e-08	4.03472e-07			novel_mir_17172	10	0	-5.59534	1.71404e-05	8.94491e-05
novel_mir_4878	5	29	2.8444	1.22377e-06	1.67643e-05			novel_mir_2510	28	0	-6.0475	9.27445e-09	2.29439e-07			novel_mir_17170	14	0	-6.08077	3.72994e-07	2.90624e-06
novel_mir_4873	0	13	5.00879	8.45625e-05	0.000498895			novel_mir_2490	0	17	4.84732	4.82991e-05	0.000379411			novel_mir_17169	9	0	-5.44334	4.62745e-05	0.000207266
novel_mir_4871	0	15	5.21524	2.21336e-05	0.000177881			novel_mir_2444	0	16	4.75985	8.48185e-05	0.000557883			novel_mir_17168	16	0	-6.27341	5.9179e-08	5.63498e-07
novel_mir_4867	0	12	4.89331	0.00016697	0.000821567			novel_mir_2416	26	0	-5.94059	3.0528e-08	6.97933e-07			novel_mir_17167	8	0	-5.27341	0.000127107	0.000490926
novel_mir_4866	0	12	4.89331	0.00016697	0.000821567			novel_mir_2395	26	7	-2.13323	0.000119496	0.000716328			novel_mir_17163	17	0	-6.36087	2.39415e-08	2.43098e-07
novel_mir_4828	0	19	5.55628	1.62867e-06	2.03107e-05			novel_mir_2346	0	17	4.84732	4.82991e-05	0.000379411			novel_mir_17160	18	0	-6.44334	9.77901e-09	1.06353e-07
novel_mir_4816	16	43	1.73461	1.25948e-05	0.000110826			novel_mir_2340	0	16	4.75985	8.48185e-05	0.000557883			novel_mir_17155	23	0	-6.79697	1.26278e-10	1.81646e-09
novel_mir_4773	2193	2368	0.419111	3.74597e-23	6.45114e-21			novel_mir_234	172	132	-0.622018	0.000176174	0.000991539			novel_mir_17152	11	0	-5.73284	6.44947e-06	3.85251e-05
novel_mir_4761	0	29	6.16633	3.32768e-09	7.91753e-08			novel_mir_2329	0	19	5.00778	1.58443e-05	0.000147538			novel_mir_17150	27	0	-7.0283	4.437e-12	7.48619e-11
novel_mir_4755	0	14	5.1157	4.31226e-05	0.000301652			novel_mir_2285	0	37	5.96931	1.21426e-09	3.90804e-08			novel_mir_17149	19	0	-6.52134	4.03065e-09	4.64629e-08
novel_mir_4754	0	56	7.1157	8.57635e-16	5.96473e-14			novel_mir_2283	0	17	4.84732	4.82991e-05	0.000379411			novel_mir_17148	13	0	-5.97385	9.52383e-07	6.8062e-06
novel_mir_4739	16	0	-4.69165	0.000105154	0.000581486			novel_mir_227	0	28	5.56721	1.24107e-07	2.33758e-06			novel_mir_17143	13	0	-5.97385	9.52383e-07	6.8062e-06
novel_mir_4729	0	20	5.63028	8.59588e-07	1.18202e-05			novel_mir_2247	258	174	-0.808431	7.36999e-09	1.9863e-07			novel_mir_17142	27	0	-7.0283	4.437e-12	7.48619e-11
novel_mir_4726	0	33	6.35274	3.10562e-10	9.51827e-09			novel_mir_2244	13	0	-4.94059	0.000107404	0.000645009			novel_mir_17141	8	0	-5.27341	0.000127107	0.000490926
novel_mir_4722	0	16	5.30835	1.14305e-05	0.000103592			novel_mir_2241	31	0	-6.19434	1.59385e-09	4.93796e-08			novel_mir_17140	15	0	-6.1803	1.47772e-07	1.26726e-06
novel_mir_4675	0	12	4.89331	0.00016697	0.000821567			novel_mir_22	15	0	-5.14704	2.88896e-05	0.000241841			novel_mir_17139	19	0	-6.52134	4.03065e-09	4.64629e-08
novel_mir_4664	263	143	-0.5707	9.26875e-05	0.000545939			novel_mir_2199	19	0	-5.48807	2.23839e-06	2.94455e-05			novel_mir_17138	17	0	-6.36087	2.39415e-08	2.43098e-07
novel_mir_4655	0	20	5.63028	8.59588e-07	1.18202e-05			novel_mir_2196	0	16	4.75985	8.48185e-05	0.000557883			novel_mir_17137	8	0	-5.27341	0.000127107	0.000490926
novel_mir_4654	19	0	-4.93958	2.02072e-05	0.000171147			novel_mir_219	25	95	1.68585	7.49962e-09	2.00494e-07			novel_mir_17135	8	0	-5.27341	0.000127107	0.000490926
novel_mir_4652	44	0	-6.15108	5.82918e-11	2.08726e-09			novel_mir_2186	166	308	0.6516	1.47312e-06	2.11402e-05			novel_mir_17133	13	0	-5.97385	9.52383e-07	6.8062e-06
novel_mir_4649	22	0	-5.15108	4.00643e-06	4.44459e-05			novel_mir_2176	18	0	-5.41007	4.20936e-06	5.00144e-05			novel_mir_17132	11	0	-5.73284	6.44947e-06	3.85251e-05
novel_mir_4641	20	0	-5.01358	1.17441e-05	0.000103592			novel_mir_2134	0	20	5.08178	9.12497e-06	9.39418e-05			novel_mir_17129	11	0	-5.73284	6.44947e-06	3.85251e-05
novel_mir_4635	18	0	-4.86158	3.48898e-05	0.000266366			novel_mir_2116	145	0	-8.42006	1.64526e-33	3.89573e-31			novel_mir_17126	11	0	-5.73284	6.44947e-06	3.85251e-05
novel_mir_4625	0	18	5.47827	3.10151e-06	3.5722e-05			novel_mir_2064	47	0	-6.79474	2.05305e-13	1.06342e-11			novel_mir_17124	8	0	-5.27341	0.000127107	0.000490926
novel_mir_4623	84	0	-7.08397	7.69565e-19	7.95186e-17			novel_mir_2063	120	76	-0.89911	1.59238e-05	0.000147864			novel_mir_17123	166	0	-9.64845	1.23171e-50	1.97426e-48
novel_mir_4597	0	28	6.1157	6.07205e-09	1.38111e-07			novel_mir_205	14	0	-5.0475	5.55306e-05	0.000394184			novel_mir_17121	10	0	-5.59534	1.71404e-05	8.94491e-05
novel_mir_4584	1213	1501	0.615692	5.87709e-29	1.41698e-26			novel_mir_2042	0	15	4.66674	0.000149559	0.000844613			novel_mir_17119	12	0	-5.85837	2.46196e-06	1.606e-05
novel_mir_4571	15	40	1.72339	2.75533e-05	0.000220458			novel_mir_2026	14	0	-5.0475	5.55306e-05	0.000394184			novel_mir_17117	9	0	-5.44334	4.62745e-05	0.000207266
novel_mir_4547	71	21	-1.44908	9.57448e-06	9.75391e-05			novel_mir_2009	29	0	-6.09813	5.13907e-09	1.40793e-07			novel_mir_17116	37	0	-7.48286	1.53185e-15	3.92107e-14
novel_mir_4538	81	112	0.775853	0.000196872	0.0009187			novel_mir_2	924	2171	0.992248	6.97987e-76	5.78456e-73			novel_mir_17112	9	0	-5.44334	4.62745e-05	0.000207266
novel_mir_4523	0	13	5.00879	8.45625e-05	0.000498895			novel_mir_1978	49	21	-1.46254	4.75226e-05	0.000379411			novel_mir_17111	10	0	-5.59534	1.71404e-05	8.94491e-05
novel_mir_4484	31	0	-5.64585	3.66293e-08	7.33388e-07			novel_mir_1976	33	0	-6.28454	5.00679e-10	1.76569e-08			novel_mir_17107	16	0	-6.27341	5.9179e-08	5.63498e-07
novel_mir_4475	0	12	4.89331	0.00016697	0.000821567			novel_mir_1957	0	23	5.28341	1.77918e-06	2.44729e-05			novel_mir_17106	10	0	-5.59534	1.71404e-05	8.94491e-05
novel_mir_445	28	0	-5.49901	1.70972e-07	2.9444e-06			novel_mir_1950	18	0	-5.41007	4.20936e-06	5.00144e-05			novel_mir_17104	23	0	-6.79697	1.26278e-10	1.81646e-09
novel_mir_4446	16	0	-4.69165	0.000105154	0.000581486			novel_mir_1942	13	0	-4.94059	0.000107404	0.000645009			novel_mir_17101	8	0	-5.27341	0.000127107	0.000490926
novel_mir_444	0	13	5.00879	8.45625e-05	0.000498895			novel_mir_1939	37	0	-6.4496	5.11957e-11	2.06968e-09			novel_mir_17100	8	0	-5.27341	0.000127107	0.000490926
novel_mir_4429	0	58	7.16633	2.97515e-16	2.33907e-14			novel_mir_1929	41	102	1.07473	2.19213e-05	0.000201858			novel_mir_17098	8	0	-5.27341	0.000127107	0.000490926
novel_mir_4421	87	137	0.963436	7.4275e-07	1.08314e-05			novel_mir_1897	0	20	5.08178	9.12497e-06	9.39418e-05			novel_mir_17093	16	0	-6.27341	5.9179e-08	5.63498e-07
novel_mir_4414	42	0	-6.08397	1.53637e-10	5.19282e-09			novel_mir_1891	0	25	5.40371	6.07883e-07	9.82991e-06			novel_mir_17089	8	0	-5.27341	0.000127107	0.000490926
novel_mir_438	0	16	5.30835	1.14305e-05	0.000103592			novel_mir_1889	24	0	-5.82511	1.01998e-07	1.95448e-06			novel_mir_17085	12	0	-5.85837	2.46196e-06	1.606e-05
novel_mir_4350	37	0	-5.90111	1.79195e-09	4.66095e-08			novel_mir_1876	22	0	-5.69958	3.46289e-07	5.88655e-06			novel_mir_17084	18	0	-6.44334	9.77901e-09	1.06353e-07
novel_mir_4345	50	0	-6.33551	3.32138e-12	1.48295e-10			novel_mir_1863	0	29	5.61783	7.34844e-08	1.47637e-06			novel_mir_17082	8	0	-5.27341	0.000127107	0.000490926
novel_mir_4335	0	12	4.89331	0.00016697	0.000821567			novel_mir_1825	7	74	3.16195	1.29277e-13	7.26359e-12			novel_mir_17078	331	0	-10.6441	1.04088e-85	3.89288e-83
novel_mir_4332	197	81	-0.973854	7.35551e-08	1.37831e-06			novel_mir_1816	0	16	4.75985	8.48185e-05	0.000557883			novel_mir_17075	15	0	-6.1803	1.47772e-07	1.26726e-06
novel_mir_4327	36	0	-5.86158	2.94675e-09	7.29931e-08			novel_mir_1786	29	0	-6.09813	5.13907e-09	1.40793e-07			novel_mir_17074	15	0	-6.1803	1.47772e-07	1.26726e-06
novel_mir_4301	20	0	-5.01358	1.17441e-05	0.000103592			novel_mir_1736	0	17	4.84732	4.82991e-05	0.000379411			novel_mir_17073	44	0	-7.73284	7.59075e-18	2.41042e-16
novel_mir_4286	0	16	5.30835	1.14305e-05	0.000103592			novel_mir_1718	0	29	5.61783	7.34844e-08	1.47637e-06			novel_mir_17072	8	0	-5.27341	0.000127107	0.000490926
novel_mir_4269	24	0	-5.27661	1.384e-06	1.81351e-05			novel_mir_170	0	21	5.15217	5.27363e-06	6.0283e-05			novel_mir_17071	14	0	-6.08077	3.72994e-07	2.90624e-06
novel_mir_4267	594	0	-9.90597	7.32241e-91	4.41362e-88			novel_mir_1694	40	104	1.13836	7.13028e-06	7.98543e-05			novel_mir_17070	9	0	-5.44334	4.62745e-05	0.000207266
novel_mir_4239	52	0	-6.39209	1.29513e-12	6.41624e-11			novel_mir_168	22	0	-5.69958	3.46289e-07	5.88655e-06			novel_mir_17065	8	0	-5.27341	0.000127107	0.000490926
novel_mir_4232	0	17	5.39581	5.93764e-06	6.20626e-05			novel_mir_1673	25	0	-5.884	5.56939e-08	1.13966e-06			novel_mir_17061	8	0	-5.27341	0.000127107	0.000490926
novel_mir_4208	0	13	5.00879	8.45625e-05	0.000498895			novel_mir_1668	14	0	-5.0475	5.55306e-05	0.000394184			novel_mir_17060	9	0	-5.44334	4.62745e-05	0.000207266
novel_mir_4196	27	56	1.36082	3.02603e-05	0.000241051			novel_mir_1638	0	25	5.40371	6.07883e-07	9.82991e-06			novel_mir_17059	57	0	-8.1063	6.30481e-22	3.03171e-20
novel_mir_4139	0	65	7.33072	7.73421e-18	7.36078e-16			novel_mir_16346	93	0	-7.77931	1.97734e-23	2.5211e-21			novel_mir_17058	8	0	-5.27341	0.000127107	0.000490926
novel_mir_4137	0	23	5.83191	1.30006e-07	2.30476e-06			novel_mir_16308	16	0	-5.24015	1.51185e-05	0.000144017			novel_mir_17056	27	0	-7.0283	4.437e-12	7.48619e-11
novel_mir_4084	0	22	5.76778	2.42906e-07	3.97501e-06			novel_mir_16298	15	0	-5.14704	2.88896e-05	0.000241841			novel_mir_17055	13	0	-5.97385	9.52383e-07	6.8062e-06
novel_mir_4083	0	14	5.1157	4.31226e-05	0.000301652			novel_mir_16283	30	0	-6.14704	2.85728e-09	8.38219e-08			novel_mir_17054	15	0	-6.1803	1.47772e-07	1.26726e-06
novel_mir_4081	0	83	7.68339	9.18645e-22	1.27781e-19			novel_mir_16271	13	0	-4.94059	0.000107404	0.000645009			novel_mir_17052	31	0	-7.22761	1.71893e-13	3.43379e-12
novel_mir_4070	22	0	-5.15108	4.00643e-06	4.44459e-05			novel_mir_16265	15	0	-5.14704	2.88896e-05	0.000241841			novel_mir_17050	13	0	-5.97385	9.52383e-07	6.8062e-06
novel_mir_4052	0	14	5.1157	4.31226e-05	0.000301652			novel_mir_16254	13	0	-4.94059	0.000107404	0.000645009			novel_mir_17047	8	0	-5.27341	0.000127107	0.000490926
novel_mir_4022	0	19	5.55628	1.62867e-06	2.03107e-05			novel_mir_16235	25	0	-5.884	5.56939e-08	1.13966e-06			novel_mir_17044	18	0	-6.44334	9.77901e-09	1.06353e-07
novel_mir_4007	0	18	5.47827	3.10151e-06	3.5722e-05			novel_mir_16233	14	0	-5.0475	5.55306e-05	0.000394184			novel_mir_17042	10	0	-5.59534	1.71404e-05	8.94491e-05
novel_mir_4002	0	13	5.00879	8.45625e-05	0.000498895			novel_mir_16216	16	0	-5.24015	1.51185e-05	0.000144017			novel_mir_17041	8	0	-5.27341	0.000127107	0.000490926
novel_mir_400	22	0	-5.15108	4.00643e-06	4.44459e-05			novel_mir_16214	16	0	-5.24015	1.51185e-05	0.000144017			novel_mir_17040	39	0	-7.55881	3.29474e-16	8.87207e-15
novel_mir_3990	0	43	6.73461	1.01724e-12	5.18152e-11			novel_mir_16212	13	0	-4.94059	0.000107404	0.000645009			novel_mir_17038	36	0	-7.44334	3.32477e-15	8.19867e-14
novel_mir_3979	163	272	1.04708	7.80612e-14	4.34323e-12			novel_mir_16194	16	0	-5.24015	1.51185e-05	0.000144017			novel_mir_17037	24	0	-6.85837	5.41286e-11	8.07968e-10
novel_mir_3967	91	124	0.754749	0.000130815	0.000721182			novel_mir_16161	26	0	-5.94059	3.0528e-08	6.97933e-07			novel_mir_17036	11	0	-5.73284	6.44947e-06	3.85251e-05
novel_mir_3951	92	0	-7.21521	2.55237e-20	2.97765e-18			novel_mir_16157	13	0	-4.94059	0.000107404	0.000645009			novel_mir_17035	9	0	-5.44334	4.62745e-05	0.000207266
novel_mir_3940	0	23	5.83191	1.30006e-07	2.30476e-06			novel_mir_16143	15	0	-5.14704	2.88896e-05	0.000241841			novel_mir_17033	35	0	-7.40269	7.24899e-15	1.71229e-13
novel_mir_3935	0	16	5.30835	1.14305e-05	0.000103592			novel_mir_16135	14	0	-5.0475	5.55306e-05	0.000394184			novel_mir_17032	12	0	-5.85837	2.46196e-06	1.606e-05
novel_mir_3926	17	0	-4.77912	6.04577e-05	0.000398264			novel_mir_16120	15	0	-5.14704	2.88896e-05	0.000241841			novel_mir_17031	10	0	-5.59534	1.71404e-05	8.94491e-05
novel_mir_391	358	166	-0.800429	7.85213e-10	2.16774e-08			novel_mir_16119	13	0	-4.94059	0.000107404	0.000645009			novel_mir_17028	8	0	-5.27341	0.000127107	0.000490926
novel_mir_3908	0	18	5.47827	3.10151e-06	3.5722e-05			novel_mir_16098	17	0	-5.32761	7.95619e-06	8.48063e-05			novel_mir_17026	14	0	-6.08077	3.72994e-07	2.90624e-06
novel_mir_3902	16	0	-4.69165	0.000105154	0.000581486			novel_mir_1606	0	37	5.96931	1.21426e-09	3.90804e-08			novel_mir_17025	12	0	-5.85837	2.46196e-06	1.606e-05
novel_mir_3886	69	0	-6.80018	5.45679e-16	4.02747e-14			novel_mir_16017	20	0	-5.56208	1.19611e-06	1.72396e-05			novel_mir_17023	8	0	-5.27341	0.000127107	0.000490926
novel_mir_3881	0	39	6.59375	9.70839e-12	3.90118e-10			novel_mir_16001	14	0	-5.0475	5.55306e-05	0.000394184			novel_mir_17022	9	0	-5.44334	4.62745e-05	0.000207266
novel_mir_3839	0	16	5.30835	1.14305e-05	0.000103592			novel_mir_15984	29	0	-6.09813	5.13907e-09	1.40793e-07			novel_mir_17020	11	0	-5.73284	6.44947e-06	3.85251e-05
novel_mir_3835	0	33	6.35274	3.10562e-10	9.51827e-09			novel_mir_15963	13	0	-4.94059	0.000107404	0.000645009			novel_mir_17019	65	0	-8.29578	2.4804e-24	1.38e-22
novel_mir_3817	0	19	5.55628	1.62867e-06	2.03107e-05			novel_mir_15945	26	0	-5.94059	3.0528e-08	6.97933e-07			novel_mir_17016	17	0	-6.36087	2.39415e-08	2.43098e-07
novel_mir_3802	0	18	5.47827	3.10151e-06	3.5722e-05			novel_mir_15941	14	0	-5.0475	5.55306e-05	0.000394184			novel_mir_17014	14	0	-6.08077	3.72994e-07	2.90624e-06
novel_mir_3791	0	62	7.26254	3.65836e-17	3.22544e-15			novel_mir_15917	15	0	-5.14704	2.88896e-05	0.000241841			novel_mir_17013	15	0	-6.1803	1.47772e-07	1.26726e-06
novel_mir_3790	0	13	5.00879	8.45625e-05	0.000498895			novel_mir_15874	30	0	-6.14704	2.85728e-09	8.38219e-08			novel_mir_17012	17	0	-6.36087	2.39415e-08	2.43098e-07
novel_mir_3782	123	242	1.2847	1.04892e-16	8.42988e-15			novel_mir_15866	16	0	-5.24015	1.51185e-05	0.000144017			novel_mir_17009	386	0	-10.8659	3.23615e-96	1.81548e-93
novel_mir_3767	17	0	-4.77912	6.04577e-05	0.000398264			novel_mir_15851	14	0	-5.0475	5.55306e-05	0.000394184			novel_mir_17008	9	0	-5.44334	4.62745e-05	0.000207266
novel_mir_3762	0	41	6.6659	3.12661e-12	1.44968e-10			novel_mir_1585	38	0	-6.48807	2.91527e-11	1.27159e-09			novel_mir_17007	25	0	-6.91727	2.33613e-11	3.64892e-10
novel_mir_3732	22	0	-5.15108	4.00643e-06	4.44459e-05			novel_mir_15813	13	0	-4.94059	0.000107404	0.000645009			novel_mir_17006	10	0	-5.59534	1.71404e-05	8.94491e-05
novel_mir_3704	0	15	5.21524	2.21336e-05	0.000177881			novel_mir_15785	13	0	-4.94059	0.000107404	0.000645009			novel_mir_17004	53	0	-8.00133	1.07331e-20	4.46022e-19
novel_mir_3701	52	0	-6.39209	1.29513e-12	6.41624e-11			novel_mir_15774	15	0	-5.14704	2.88896e-05	0.000241841			novel_mir_17	0	41	5.08414	2.71416e-08	2.66741e-07
novel_mir_37	38	9	-1.76965	0.000183399	0.000861233			novel_mir_15729	47	0	-6.79474	2.05305e-13	1.06342e-11			novel_mir_16999	18	0	-6.44334	9.77901e-09	1.06353e-07
novel_mir_3697	30	0	-5.59854	6.10624e-08	1.17465e-06			novel_mir_15707	19	0	-5.48807	2.23839e-06	2.94455e-05			novel_mir_16998	9	0	-5.44334	4.62745e-05	0.000207266
novel_mir_3681	28	0	-5.49901	1.70972e-07	2.9444e-06			novel_mir_15685	15	0	-5.14704	2.88896e-05	0.000241841			novel_mir_16997	11	0	-5.73284	6.44947e-06	3.85251e-05
novel_mir_3656	0	14	5.1157	4.31226e-05	0.000301652			novel_mir_15635	37	0	-6.4496	5.11957e-11	2.06968e-09			novel_mir_16995	8	0	-5.27341	0.000127107	0.000490926
novel_mir_3649	36	0	-5.86158	2.94675e-09	7.29931e-08			novel_mir_15623	14	0	-5.0475	5.55306e-05	0.000394184			novel_mir_16994	12	0	-5.85837	2.46196e-06	1.606e-05
novel_mir_3646	0	38	6.55628	1.71754e-11	6.60802e-10			novel_mir_15622	85	0	-7.64954	8.83432e-22	9.76191e-20			novel_mir_16993	13	0	-5.97385	9.52383e-07	6.8062e-06
novel_mir_3632	22	0	-5.15108	4.00643e-06	4.44459e-05			novel_mir_15621	68	0	-7.32761	3.69942e-18	3.50387e-16			novel_mir_16992	11	0	-5.73284	6.44947e-06	3.85251e-05
novel_mir_3623	304	123	-0.997065	9.13845e-12	3.71342e-10			novel_mir_15616	13	0	-4.94059	0.000107404	0.000645009			novel_mir_16989	23	0	-6.79697	1.26278e-10	1.81646e-09
novel_mir_3620	17	0	-4.77912	6.04577e-05	0.000398264			novel_mir_15600	13	0	-4.94059	0.000107404	0.000645009			novel_mir_16988	22	0	-6.73284	2.96706e-10	4.05981e-09
novel_mir_3619	32	0	-5.69165	2.20259e-08	4.578e-07			novel_mir_15587	17	0	-5.32761	7.95619e-06	8.48063e-05			novel_mir_16986	14	0	-6.08077	3.72994e-07	2.90624e-06
novel_mir_3605	245	304	0.619637	4.75071e-07	7.14085e-06			novel_mir_15585	16	0	-5.24015	1.51185e-05	0.000144017			novel_mir_16985	8	0	-5.27341	0.000127107	0.000490926
novel_mir_3594	128	199	0.944972	4.33004e-09	1.02351e-07			novel_mir_1551	0	74	6.96931	3.18961e-17	2.64339e-15			novel_mir_16983	61	0	-8.20415	3.87312e-23	1.94581e-21
novel_mir_3575	15	0	-4.59854	0.000183605	0.000861233			novel_mir_15254	21	0	-5.63246	6.42144e-07	9.90096e-06			novel_mir_16981	47	0	-7.828	8.26582e-19	3.04074e-17
novel_mir_3568	17	0	-4.77912	6.04577e-05	0.000398264			novel_mir_15247	16	0	-5.24015	1.51185e-05	0.000144017			novel_mir_16979	14	0	-6.08077	3.72994e-07	2.90624e-06
novel_mir_3538	187	286	0.921325	5.49735e-12	2.36682e-10			novel_mir_15215	13	0	-4.94059	0.000107404	0.000645009			novel_mir_16977	10	0	-5.59534	1.71404e-05	8.94491e-05
novel_mir_3527	15	0	-4.59854	0.000183605	0.000861233			novel_mir_15209	25	0	-5.884	5.56939e-08	1.13966e-06			novel_mir_16976	9	0	-5.44334	4.62745e-05	0.000207266
novel_mir_3510	0	18	5.47827	3.10151e-06	3.5722e-05			novel_mir_15134	13	0	-4.94059	0.000107404	0.000645009			novel_mir_16975	12	0	-5.85837	2.46196e-06	1.606e-05
novel_mir_3494	0	24	5.89331	6.9881e-08	1.31628e-06			novel_mir_1486	14	0	-5.0475	5.55306e-05	0.000394184			novel_mir_16974	18	0	-6.44334	9.77901e-09	1.06353e-07
novel_mir_3486	0	18	5.47827	3.10151e-06	3.5722e-05			novel_mir_14783	17	0	-5.32761	7.95619e-06	8.48063e-05			novel_mir_16973	8	0	-5.27341	0.000127107	0.000490926
novel_mir_3484	271	0	-8.7738	5.22328e-49	2.36127e-46			novel_mir_1471	124	0	-8.19434	1.47347e-29	2.71363e-27			novel_mir_16972	11	0	-5.73284	6.44947e-06	3.85251e-05
novel_mir_3482	96	139	0.842326	8.52202e-06	8.7309e-05			novel_mir_14699	13	0	-4.94059	0.000107404	0.000645009			novel_mir_16971	8	0	-5.27341	0.000127107	0.000490926
novel_mir_3434	47	92	1.27732	3.53705e-07	5.51373e-06			novel_mir_14641	13	0	-4.94059	0.000107404	0.000645009			novel_mir_16968	32	0	-7.27341	7.73118e-14	1.61634e-12
novel_mir_3402	0	16	5.30835	1.14305e-05	0.000103592			novel_mir_14612	14	0	-5.0475	5.55306e-05	0.000394184			novel_mir_16965	8	0	-5.27341	0.000127107	0.000490926
novel_mir_3362	0	24	5.89331	6.9881e-08	1.31628e-06			novel_mir_14506	13	0	-4.94059	0.000107404	0.000645009			novel_mir_16964	14	0	-6.08077	3.72994e-07	2.90624e-06
novel_mir_3353	256	347	0.74714	2.20372e-10	6.99106e-09			novel_mir_14438	28	0	-6.0475	9.27445e-09	2.29439e-07			novel_mir_16963	12	0	-5.85837	2.46196e-06	1.606e-05
novel_mir_3337	0	28	6.1157	6.07205e-09	1.38111e-07			novel_mir_14252	504	0	-10.2174	6.93829e-89	7.66681e-86			novel_mir_16961	9	0	-5.44334	4.62745e-05	0.000207266
novel_mir_3328	0	12	4.89331	0.00016697	0.000821567			novel_mir_14114	16	0	-5.24015	1.51185e-05	0.000144017			novel_mir_16960	11	0	-5.73284	6.44947e-06	3.85251e-05
novel_mir_3327	49	0	-6.30636	5.33174e-12	2.32318e-10			novel_mir_1395	99	0	-7.8695	1.19852e-24	1.65545e-22			novel_mir_16958	9	0	-5.44334	4.62745e-05	0.000207266
novel_mir_3325	0	19	5.55628	1.62867e-06	2.03107e-05			novel_mir_1385	0	21	5.15217	5.27363e-06	6.0283e-05			novel_mir_16957	77	0	-8.5402	8.1469e-28	5.59642e-26
novel_mir_3322	53	15	-1.51268	7.86523e-05	0.000498895			novel_mir_1380	0	20	5.08178	9.12497e-06	9.39418e-05			novel_mir_16956	18	0	-6.44334	9.77901e-09	1.06353e-07
novel_mir_3280	0	189	8.87059	4.29948e-42	1.55492e-39			novel_mir_138	122	61	-1.24015	1.53876e-08	3.77852e-07			novel_mir_16954	192	0	-9.85837	1.23988e-56	2.45496e-54
novel_mir_3279	0	30	6.21524	1.83008e-09	4.66095e-08			novel_mir_13776	23	0	-5.76371	1.87549e-07	3.39741e-06			novel_mir_16953	25	0	-6.91727	2.33613e-11	3.64892e-10
novel_mir_3270	33	0	-5.73605	1.32758e-08	2.89231e-07			novel_mir_13735	23	0	-5.76371	1.87549e-07	3.39741e-06			novel_mir_16952	29	0	-7.13139	8.63486e-13	1.64209e-11
novel_mir_3254	18	0	-4.86158	3.48898e-05	0.000266366			novel_mir_1365	25	0	-5.884	5.56939e-08	1.13966e-06			novel_mir_16951	8	0	-5.27341	0.000127107	0.000490926
novel_mir_3215	0	14	5.1157	4.31226e-05	0.000301652			novel_mir_13310	21	0	-5.63246	6.42144e-07	9.90096e-06			novel_mir_16949	62	0	-8.22761	1.94103e-23	1.01294e-21
novel_mir_3208	6	26	2.42382	2.54641e-05	0.000204194			novel_mir_13296	18	0	-5.41007	4.20936e-06	5.00144e-05			novel_mir_16948	29	0	-7.13139	8.63486e-13	1.64209e-11
novel_mir_3168	20	0	-5.01358	1.17441e-05	0.000103592			novel_mir_13261	13	0	-4.94059	0.000107404	0.000645009			novel_mir_16947	14	0	-6.08077	3.72994e-07	2.90624e-06
novel_mir_3165	0	23	5.83191	1.30006e-07	2.30476e-06			novel_mir_13245	15	0	-5.14704	2.88896e-05	0.000241841			novel_mir_16946	8	0	-5.27341	0.000127107	0.000490926
novel_mir_3143	17	0	-4.77912	6.04577e-05	0.000398264			novel_mir_13185	17	0	-5.32761	7.95619e-06	8.48063e-05			novel_mir_16945	20	0	-6.59534	1.67568e-09	2.04732e-08
novel_mir_3126	105	138	0.702627	0.00015024	0.000821567			novel_mir_13091	13	0	-4.94059	0.000107404	0.000645009			novel_mir_16943	11	0	-5.73284	6.44947e-06	3.85251e-05
novel_mir_310	109	45	-0.967984	6.81346e-05	0.000448019			novel_mir_1299	255	192	-0.649538	2.05627e-06	2.81675e-05			novel_mir_16942	16	0	-6.27341	5.9179e-08	5.63498e-07
novel_mir_3099	123	192	0.950796	6.77331e-09	1.52148e-07			novel_mir_1297	14	0	-5.0475	5.55306e-05	0.000394184			novel_mir_16941	11	0	-5.73284	6.44947e-06	3.85251e-05
novel_mir_3068	50	0	-6.33551	3.32138e-12	1.48295e-10			novel_mir_12881	20	0	-5.56208	1.19611e-06	1.72396e-05			novel_mir_16940	9	0	-5.44334	4.62745e-05	0.000207266
novel_mir_3025	23	51	1.45721	2.76224e-05	0.000220524			novel_mir_12816	14	0	-5.0475	5.55306e-05	0.000394184			novel_mir_16935	13	0	-5.97385	9.52383e-07	6.8062e-06
novel_mir_2982	58	0	-6.54963	7.96535e-14	4.36468e-12			novel_mir_128	16	0	-5.24015	1.51185e-05	0.000144017			novel_mir_16934	19	0	-6.52134	4.03065e-09	4.64629e-08
novel_mir_2968	0	12	4.89331	0.00016697	0.000821567			novel_mir_12793	14	0	-5.0475	5.55306e-05	0.000394184			novel_mir_16933	12	0	-5.85837	2.46196e-06	1.606e-05
novel_mir_2962	28	0	-5.49901	1.70972e-07	2.9444e-06			novel_mir_12661	13	0	-4.94059	0.000107404	0.000645009			novel_mir_16931	13	0	-5.97385	9.52383e-07	6.8062e-06
novel_mir_2954	44	9	-1.98116	1.39717e-05	0.000122347			novel_mir_126	20	0	-5.56208	1.19611e-06	1.72396e-05			novel_mir_16930	10	0	-5.59534	1.71404e-05	8.94491e-05
novel_mir_2923	0	33	6.35274	3.10562e-10	9.51827e-09			novel_mir_1252	13	0	-4.94059	0.000107404	0.000645009			novel_mir_16927	12	0	-5.85837	2.46196e-06	1.606e-05
novel_mir_2888	0	13	5.00879	8.45625e-05	0.000498895			novel_mir_12486	14	0	-5.0475	5.55306e-05	0.000394184			novel_mir_16925	9	0	-5.44334	4.62745e-05	0.000207266
novel_mir_2886	24	0	-5.27661	1.384e-06	1.81351e-05			novel_mir_12373	18	0	-5.41007	4.20936e-06	5.00144e-05			novel_mir_16924	12	0	-5.85837	2.46196e-06	1.606e-05
novel_mir_286	75	116	0.93751	8.51337e-06	8.7309e-05			novel_mir_12351	14	0	-5.0475	5.55306e-05	0.000394184			novel_mir_16923	35	0	-7.40269	7.24899e-15	1.71229e-13
novel_mir_2857	0	22	5.76778	2.42906e-07	3.97501e-06			novel_mir_1230	20	0	-5.56208	1.19611e-06	1.72396e-05			novel_mir_16920	12	0	-5.85837	2.46196e-06	1.606e-05
novel_mir_2848	0	17	5.39581	5.93764e-06	6.20626e-05			novel_mir_1221	661	632	-0.304873	0.000136234	0.000813723			novel_mir_16919	9	0	-5.44334	4.62745e-05	0.000207266
novel_mir_2841	0	14	5.1157	4.31226e-05	0.000301652			novel_mir_12137	56	0	-7.0475	1.72496e-15	1.14365e-13			novel_mir_16917	21	0	-6.66573	7.02368e-10	9.00636e-09
novel_mir_2824	0	38	6.55628	1.71754e-11	6.60802e-10			novel_mir_12073	25	0	-5.884	5.56939e-08	1.13966e-06			novel_mir_16916	9	0	-5.44334	4.62745e-05	0.000207266
novel_mir_2817	17	0	-4.77912	6.04577e-05	0.000398264			novel_mir_120	43	14	-1.85906	6.13678e-06	6.94315e-05			novel_mir_16915	18	0	-6.44334	9.77901e-09	1.06353e-07
novel_mir_2807	0	13	5.00879	8.45625e-05	0.000498895			novel_mir_11874	0	35	5.88914	3.33942e-09	9.46169e-08			novel_mir_16914	15	0	-6.1803	1.47772e-07	1.26726e-06
novel_mir_2789	0	23	5.83191	1.30006e-07	2.30476e-06			novel_mir_11841	0	117	7.63022	3.73173e-25	5.37856e-23			novel_mir_16913	10	0	-5.59534	1.71404e-05	8.94491e-05
novel_mir_2784	17	0	-4.77912	6.04577e-05	0.000398264			novel_mir_11837	0	15	4.66674	0.000149559	0.000844613			novel_mir_16912	8	0	-5.27341	0.000127107	0.000490926
novel_mir_2756	15	0	-4.59854	0.000183605	0.000861233			novel_mir_11809	0	16	4.75985	8.48185e-05	0.000557883			novel_mir_16910	10	0	-5.59534	1.71404e-05	8.94491e-05
novel_mir_2735	47	0	-6.24624	1.38078e-11	5.48752e-10			novel_mir_11730	0	30	5.66674	4.36256e-08	9.57741e-07			novel_mir_16908	10	0	-5.59534	1.71404e-05	8.94491e-05
novel_mir_2710	16	0	-4.69165	0.000105154	0.000581486			novel_mir_11717	0	27	5.51474	2.10174e-07	3.74583e-06			novel_mir_16907	11	0	-5.73284	6.44947e-06	3.85251e-05
novel_mir_2694	15	0	-4.59854	0.000183605	0.000861233			novel_mir_1170	0	15	4.66674	0.000149559	0.000844613			novel_mir_16906	10	0	-5.59534	1.71404e-05	8.94491e-05
novel_mir_2687	0	21	5.70067	4.55884e-07	6.89839e-06			novel_mir_117	0	66	6.80425	1.17366e-15	8.10555e-14			novel_mir_16905	9	0	-5.44334	4.62745e-05	0.000207266
novel_mir_2675	0	14	5.1157	4.31226e-05	0.000301652			novel_mir_1169	49	248	2.09934	2.57753e-27	4.49711e-25			novel_mir_16903	14	0	-6.08077	3.72994e-07	2.90624e-06
novel_mir_265	0	12	4.89331	0.00016697	0.000821567			novel_mir_1168	14	0	-5.0475	5.55306e-05	0.000394184			novel_mir_16902	9	0	-5.44334	4.62745e-05	0.000207266
novel_mir_2638	15	0	-4.59854	0.000183605	0.000861233			novel_mir_11673	0	74	6.96931	3.18961e-17	2.64339e-15			novel_mir_16901	29	0	-7.13139	8.63486e-13	1.64209e-11
novel_mir_2636	0	14	5.1157	4.31226e-05	0.000301652			novel_mir_11646	0	16	4.75985	8.48185e-05	0.000557883			novel_mir_16900	8	0	-5.27341	0.000127107	0.000490926
novel_mir_2628	18	0	-4.86158	3.48898e-05	0.000266366			novel_mir_11630	0	16	4.75985	8.48185e-05	0.000557883			novel_mir_16896	11	0	-5.73284	6.44947e-06	3.85251e-05
novel_mir_2578	0	13	5.00879	8.45625e-05	0.000498895			novel_mir_1162	0	18	4.92978	2.76114e-05	0.000241841			novel_mir_16895	9	0	-5.44334	4.62745e-05	0.000207266
novel_mir_2544	0	13	5.00879	8.45625e-05	0.000498895			novel_mir_11613	0	75	6.98867	2.04335e-17	1.78255e-15			novel_mir_16894	9	0	-5.44334	4.62745e-05	0.000207266
novel_mir_2517	18	0	-4.86158	3.48898e-05	0.000266366			novel_mir_11589	0	16	4.75985	8.48185e-05	0.000557883			novel_mir_16891	12	0	-5.85837	2.46196e-06	1.606e-05
novel_mir_2485	0	17	5.39581	5.93764e-06	6.20626e-05			novel_mir_11563	0	18	4.92978	2.76114e-05	0.000241841			novel_mir_16890	8	0	-5.27341	0.000127107	0.000490926
novel_mir_2483	20	0	-5.01358	1.17441e-05	0.000103592			novel_mir_1155	13	0	-4.94059	0.000107404	0.000645009			novel_mir_16888	8	0	-5.27341	0.000127107	0.000490926
novel_mir_2457	0	34	6.39581	1.73035e-10	5.53793e-09			novel_mir_11519	0	16	4.75985	8.48185e-05	0.000557883			novel_mir_16885	10	0	-5.59534	1.71404e-05	8.94491e-05
novel_mir_2448	25	0	-5.33551	8.17074e-07	1.16337e-05			novel_mir_1137	148	100	-0.805744	1.26879e-05	0.000129815			novel_mir_16884	8	0	-5.27341	0.000127107	0.000490926
novel_mir_244	28	0	-5.49901	1.70972e-07	2.9444e-06			novel_mir_11346	0	24	5.34482	1.03838e-06	1.5367e-05			novel_mir_16882	8	0	-5.27341	0.000127107	0.000490926
novel_mir_2425	0	12	4.89331	0.00016697	0.000821567			novel_mir_11338	0	23	5.28341	1.77918e-06	2.44729e-05			novel_mir_16881	9	0	-5.44334	4.62745e-05	0.000207266
novel_mir_2415	0	22	5.76778	2.42906e-07	3.97501e-06			novel_mir_11332	0	15	4.66674	0.000149559	0.000844613			novel_mir_16879	12	0	-5.85837	2.46196e-06	1.606e-05
novel_mir_2411	0	23	5.83191	1.30006e-07	2.30476e-06			novel_mir_11322	0	16	4.75985	8.48185e-05	0.000557883			novel_mir_16878	9	0	-5.44334	4.62745e-05	0.000207266
novel_mir_2410	16	0	-4.69165	0.000105154	0.000581486			novel_mir_11307	0	19	5.00778	1.58443e-05	0.000147538			novel_mir_16877	15	0	-6.1803	1.47772e-07	1.26726e-06
novel_mir_2406	0	15	5.21524	2.21336e-05	0.000177881			novel_mir_11280	0	33	5.80425	9.26766e-09	2.29439e-07			novel_mir_16876	47	0	-7.828	8.26582e-19	3.04074e-17
novel_mir_2395	0	30	6.21524	1.83008e-09	4.66095e-08			novel_mir_11174	0	24	5.34482	1.03838e-06	1.5367e-05			novel_mir_16873	9	0	-5.44334	4.62745e-05	0.000207266
novel_mir_2391	0	12	4.89331	0.00016697	0.000821567			novel_mir_11156	0	15	4.66674	0.000149559	0.000844613			novel_mir_16872	11	0	-5.73284	6.44947e-06	3.85251e-05
novel_mir_2367	17	0	-4.77912	6.04577e-05	0.000398264			novel_mir_11078	0	15	4.66674	0.000149559	0.000844613			novel_mir_16871	54	0	-8.0283	5.26087e-21	2.29975e-19
novel_mir_2363	18	0	-4.86158	3.48898e-05	0.000266366			novel_mir_11018	0	21	5.15217	5.27363e-06	6.0283e-05			novel_mir_16870	37	0	-7.48286	1.53185e-15	3.92107e-14
novel_mir_2357	0	14	5.1157	4.31226e-05	0.000301652			novel_mir_10943	0	20	5.08178	9.12497e-06	9.39418e-05			novel_mir_16869	9	0	-5.44334	4.62745e-05	0.000207266
novel_mir_2341	151	0	-7.93006	1.4794e-30	3.82163e-28			novel_mir_10932	0	15	4.66674	0.000149559	0.000844613			novel_mir_16866	10	0	-5.59534	1.71404e-05	8.94491e-05
novel_mir_2327	63	0	-6.66893	8.10857e-15	5.23658e-13			novel_mir_1083	0	19	5.00778	1.58443e-05	0.000147538			novel_mir_16862	14	0	-6.08077	3.72994e-07	2.90624e-06
novel_mir_2285	0	35	6.43763	9.67023e-11	3.29931e-09			novel_mir_10815	0	18	4.92978	2.76114e-05	0.000241841			novel_mir_16860	45	0	-7.76526	3.6119e-18	1.18611e-16
novel_mir_2276	16	0	-4.69165	0.000105154	0.000581486			novel_mir_1076	19	0	-5.48807	2.23839e-06	2.94455e-05			novel_mir_16859	8	0	-5.27341	0.000127107	0.000490926
novel_mir_227	0	18	5.47827	3.10151e-06	3.5722e-05			novel_mir_10719	0	424	9.48777	1.08443e-70	5.99147e-68			novel_mir_16858	9	0	-5.44334	4.62745e-05	0.000207266
novel_mir_2256	17	0	-4.77912	6.04577e-05	0.000398264			novel_mir_10717	0	16	4.75985	8.48185e-05	0.000557883			novel_mir_16856	24	0	-6.85837	5.41286e-11	8.07968e-10
novel_mir_2241	0	46	6.83191	1.92227e-13	1.0376e-11			novel_mir_10703	0	16	4.75985	8.48185e-05	0.000557883			novel_mir_16855	9	0	-5.44334	4.62745e-05	0.000207266
novel_mir_2239	0	14	5.1157	4.31226e-05	0.000301652			novel_mir_107	0	17	4.84732	4.82991e-05	0.000379411			novel_mir_16853	9	0	-5.44334	4.62745e-05	0.000207266
novel_mir_2233	0	12	4.89331	0.00016697	0.000821567			novel_mir_1068	14	0	-5.0475	5.55306e-05	0.000394184			novel_mir_16851	12	0	-5.85837	2.46196e-06	1.606e-05
novel_mir_2226	17	0	-4.77912	6.04577e-05	0.000398264			novel_mir_10589	0	22	5.21928	3.05813e-06	3.91416e-05			novel_mir_16850	15	0	-6.1803	1.47772e-07	1.26726e-06
novel_mir_2223	0	37	6.5178	3.04689e-11	1.1244e-09			novel_mir_10482	0	154	8.02664	1.72381e-31	3.57151e-29			novel_mir_16848	23	0	-6.79697	1.26278e-10	1.81646e-09
novel_mir_2199	24	0	-5.27661	1.384e-06	1.81351e-05			novel_mir_10448	0	16	4.75985	8.48185e-05	0.000557883			novel_mir_16847	13	0	-5.97385	9.52383e-07	6.8062e-06
novel_mir_2197	25	0	-5.33551	8.17074e-07	1.16337e-05			novel_mir_10410	0	17	4.84732	4.82991e-05	0.000379411			novel_mir_16844	17	0	-6.36087	2.39415e-08	2.43098e-07
novel_mir_2172	0	13	5.00879	8.45625e-05	0.000498895			novel_mir_1032	17	0	-5.32761	7.95619e-06	8.48063e-05			novel_mir_16843	10	0	-5.59534	1.71404e-05	8.94491e-05
novel_mir_215	17	0	-4.77912	6.04577e-05	0.000398264			novel_mir_10310	0	15	4.66674	0.000149559	0.000844613			novel_mir_16842	327	0	-10.6266	6.30742e-85	2.12308e-82
novel_mir_2127	110	28	-1.66566	1.05856e-09	2.83578e-08			novel_mir_1029	0	17	4.84732	4.82991e-05	0.000379411			novel_mir_16840	15	0	-6.1803	1.47772e-07	1.26726e-06
novel_mir_2123	0	154	8.57513	8.898e-36	2.92544e-33			novel_mir_10275	0	185	8.29123	1.53692e-36	4.24575e-34			novel_mir_16839	11	0	-5.73284	6.44947e-06	3.85251e-05
novel_mir_2116	0	212	9.03627	4.35033e-46	1.74812e-43			novel_mir_10269	0	16	4.75985	8.48185e-05	0.000557883			novel_mir_16838	11	0	-5.73284	6.44947e-06	3.85251e-05
novel_mir_2115	55	0	-6.47301	3.19049e-13	1.69684e-11			novel_mir_10206	0	55	6.54121	1.91433e-13	1.04033e-11			novel_mir_16837	10	0	-5.59534	1.71404e-05	8.94491e-05
novel_mir_21	0	15	5.21524	2.21336e-05	0.000177881			novel_mir_10154	0	17	4.84732	4.82991e-05	0.000379411			novel_mir_16833	10	0	-5.59534	1.71404e-05	8.94491e-05
novel_mir_2048	0	16	5.30835	1.14305e-05	0.000103592			novel_mir_1009	15	0	-5.14704	2.88896e-05	0.000241841			novel_mir_16830	8	0	-5.27341	0.000127107	0.000490926
novel_mir_2044	0	21	5.70067	4.55884e-07	6.89839e-06			novel_mir_10088	14	0	-5.0475	5.55306e-05	0.000394184			novel_mir_16829	14	0	-6.08077	3.72994e-07	2.90624e-06
novel_mir_2022	0	13	5.00879	8.45625e-05	0.000498895			novel_mir_10077	16	0	-5.24015	1.51185e-05	0.000144017			novel_mir_16828	33	0	-7.31781	3.49507e-14	7.5172e-13
novel_mir_2001	16	0	-4.69165	0.000105154	0.000581486			novel_mir_10057	13	0	-4.94059	0.000107404	0.000645009			novel_mir_16827	8	0	-5.27341	0.000127107	0.000490926
novel_mir_2	1085	686	-0.353067	3.18357e-07	4.98419e-06			novel_mir_10051	13	0	-4.94059	0.000107404	0.000645009			novel_mir_16826	8	0	-5.27341	0.000127107	0.000490926
novel_mir_1995	34	6	-2.19415	4.58001e-05	0.000319763											novel_mir_16825	8	0	-5.27341	0.000127107	0.000490926
novel_mir_1992	0	16	5.30835	1.14305e-05	0.000103592											novel_mir_16823	14	0	-6.08077	3.72994e-07	2.90624e-06
novel_mir_1977	0	12	4.89331	0.00016697	0.000821567											novel_mir_16822	14	0	-6.08077	3.72994e-07	2.90624e-06
novel_mir_1973	0	15	5.21524	2.21336e-05	0.000177881											novel_mir_16821	12	0	-5.85837	2.46196e-06	1.606e-05
novel_mir_197	0	17	5.39581	5.93764e-06	6.20626e-05											novel_mir_16820	11	0	-5.73284	6.44947e-06	3.85251e-05
novel_mir_1957	25	0	-5.33551	8.17074e-07	1.16337e-05											novel_mir_16819	12	0	-5.85837	2.46196e-06	1.606e-05
novel_mir_1950	20	0	-5.01358	1.17441e-05	0.000103592											novel_mir_16818	12	0	-5.85837	2.46196e-06	1.606e-05
novel_mir_1945	16	0	-4.69165	0.000105154	0.000581486											novel_mir_16817	17	0	-6.36087	2.39415e-08	2.43098e-07
novel_mir_1931	0	27	6.06324	1.11199e-08	2.43729e-07											novel_mir_16815	9	0	-5.44334	4.62745e-05	0.000207266
novel_mir_1910	401	492	0.603404	3.84587e-10	1.1688e-08											novel_mir_16814	13	0	-5.97385	9.52383e-07	6.8062e-06
novel_mir_1884	15	0	-4.59854	0.000183605	0.000861233											novel_mir_16813	27	0	-7.0283	4.437e-12	7.48619e-11
novel_mir_1881	0	12	4.89331	0.00016697	0.000821567											novel_mir_16810	10	0	-5.59534	1.71404e-05	8.94491e-05
novel_mir_1876	23	0	-5.21521	2.3512e-06	2.88243e-05											novel_mir_16807	9	0	-5.44334	4.62745e-05	0.000207266
novel_mir_1838	0	14	5.1157	4.31226e-05	0.000301652											novel_mir_16806	10	0	-5.59534	1.71404e-05	8.94491e-05
novel_mir_1827	42	72	1.08596	7.52627e-05	0.000492205											novel_mir_16805	8	0	-5.27341	0.000127107	0.000490926
novel_mir_1823	31	0	-5.64585	3.66293e-08	7.33388e-07											novel_mir_16804	8	0	-5.27341	0.000127107	0.000490926
novel_mir_1821	0	18	5.47827	3.10151e-06	3.5722e-05											novel_mir_16802	8	0	-5.27341	0.000127107	0.000490926
novel_mir_1815	17	0	-4.77912	6.04577e-05	0.000398264											novel_mir_16801	17	0	-6.36087	2.39415e-08	2.43098e-07
novel_mir_1804	22	0	-5.15108	4.00643e-06	4.44459e-05											novel_mir_16800	12	0	-5.85837	2.46196e-06	1.606e-05
novel_mir_1800	0	12	4.89331	0.00016697	0.000821567											novel_mir_16799	56	0	-8.08077	1.27513e-21	5.96124e-20
novel_mir_1791	0	26	6.00879	2.04403e-08	4.32298e-07											novel_mir_16798	8	0	-5.27341	0.000127107	0.000490926
novel_mir_1789	209	110	-0.617652	0.000183849	0.000861264											novel_mir_16797	9	0	-5.44334	4.62745e-05	0.000207266
novel_mir_1786	43	0	-6.11792	9.45477e-11	3.29931e-09											novel_mir_16795	8	0	-5.27341	0.000127107	0.000490926
novel_mir_1783	0	12	4.89331	0.00016697	0.000821567											novel_mir_16794	18	0	-6.44334	9.77901e-09	1.06353e-07
novel_mir_178	0	23	5.83191	1.30006e-07	2.30476e-06											novel_mir_16793	43	0	-7.69968	1.60115e-17	4.94448e-16
novel_mir_1767	0	16	5.30835	1.14305e-05	0.000103592											novel_mir_16791	17	0	-6.36087	2.39415e-08	2.43098e-07
novel_mir_1765	0	13	5.00879	8.45625e-05	0.000498895											novel_mir_16789	8	0	-5.27341	0.000127107	0.000490926
novel_mir_1749	17	0	-4.77912	6.04577e-05	0.000398264											novel_mir_16787	12	0	-5.85837	2.46196e-06	1.606e-05
novel_mir_1733	65	107	1.02745	3.96483e-06	4.44459e-05											novel_mir_16786	8	0	-5.27341	0.000127107	0.000490926
novel_mir_1710	0	14	5.1157	4.31226e-05	0.000301652											novel_mir_16784	10	0	-5.59534	1.71404e-05	8.94491e-05
novel_mir_1694	113	46	-0.988269	3.69755e-05	0.000281522											novel_mir_16783	10	0	-5.59534	1.71404e-05	8.94491e-05
novel_mir_1685	0	12	4.89331	0.00016697	0.000821567											novel_mir_16780	42	0	-7.66573	3.39015e-17	1.00539e-15
novel_mir_1679	0	29	6.16633	3.32768e-09	7.91753e-08											novel_mir_16778	10	0	-5.59534	1.71404e-05	8.94491e-05
novel_mir_1677	0	25	5.9522	3.77185e-08	7.33388e-07											novel_mir_16777	8	0	-5.27341	0.000127107	0.000490926
novel_mir_1675	16	0	-4.69165	0.000105154	0.000581486											novel_mir_16775	20	0	-6.59534	1.67568e-09	2.04732e-08
novel_mir_1625	20	0	-5.01358	1.17441e-05	0.000103592											novel_mir_16774	46	0	-7.79697	1.72484e-18	6.01637e-17
novel_mir_162	16	0	-4.69165	0.000105154	0.000581486											novel_mir_16772	10	0	-5.59534	1.71404e-05	8.94491e-05
novel_mir_1552	282	324	0.508646	1.35414e-05	0.000118866											novel_mir_16770	11	0	-5.73284	6.44947e-06	3.85251e-05
novel_mir_1551	46	0	-6.21521	2.22771e-11	8.48061e-10											novel_mir_16769	13	0	-5.97385	9.52383e-07	6.8062e-06
novel_mir_15469	21	0	-5.08397	6.84835e-06	7.05619e-05											novel_mir_16766	8	0	-5.27341	0.000127107	0.000490926
novel_mir_15412	38	0	-5.93958	1.09199e-09	2.88264e-08											novel_mir_16765	9	0	-5.44334	4.62745e-05	0.000207266
novel_mir_1541	237	358	0.90342	3.29482e-14	1.92191e-12											novel_mir_16762	10	0	-5.59534	1.71404e-05	8.94491e-05
novel_mir_15371	27	0	-5.44654	2.87204e-07	4.516e-06											novel_mir_16761	14	0	-6.08077	3.72994e-07	2.90624e-06
novel_mir_1528	0	12	4.89331	0.00016697	0.000821567											novel_mir_16760	15	0	-6.1803	1.47772e-07	1.26726e-06
novel_mir_15267	611	0	-9.94668	7.20695e-93	5.21282e-90											novel_mir_16759	34	0	-7.36087	1.58789e-14	3.59923e-13
novel_mir_15236	16	0	-4.69165	0.000105154	0.000581486											novel_mir_16754	10	0	-5.59534	1.71404e-05	8.94491e-05
novel_mir_15227	16	0	-4.69165	0.000105154	0.000581486											novel_mir_16753	9	0	-5.44334	4.62745e-05	0.000207266
novel_mir_15209	48	0	-6.27661	8.57301e-12	3.52324e-10											novel_mir_16746	13	0	-5.97385	9.52383e-07	6.8062e-06
novel_mir_15195	59	0	-6.5743	5.02993e-14	2.84232e-12											novel_mir_16745	8	0	-5.27341	0.000127107	0.000490926
novel_mir_15137	20	0	-5.01358	1.17441e-05	0.000103592											novel_mir_16744	9	0	-5.44334	4.62745e-05	0.000207266
novel_mir_15055	20	0	-5.01358	1.17441e-05	0.000103592											novel_mir_16742	12	0	-5.85837	2.46196e-06	1.606e-05
novel_mir_15018	22	0	-5.15108	4.00643e-06	4.44459e-05											novel_mir_16738	8	0	-5.27341	0.000127107	0.000490926
novel_mir_15	15	0	-4.59854	0.000183605	0.000861233											novel_mir_16736	9	0	-5.44334	4.62745e-05	0.000207266
novel_mir_1499	19	0	-4.93958	2.02072e-05	0.000171147											novel_mir_16734	24	0	-6.85837	5.41286e-11	8.07968e-10
novel_mir_14943	15	0	-4.59854	0.000183605	0.000861233											novel_mir_16731	11	0	-5.73284	6.44947e-06	3.85251e-05
novel_mir_1491	16	0	-4.69165	0.000105154	0.000581486											novel_mir_16730	42	0	-7.66573	3.39015e-17	1.00539e-15
novel_mir_14865	18	0	-4.86158	3.48898e-05	0.000266366											novel_mir_16727	10	0	-5.59534	1.71404e-05	8.94491e-05
novel_mir_14861	21	0	-5.08397	6.84835e-06	7.05619e-05											novel_mir_16726	17	0	-6.36087	2.39415e-08	2.43098e-07
novel_mir_1486	18	0	-4.86158	3.48898e-05	0.000266366											novel_mir_16725	9	0	-5.44334	4.62745e-05	0.000207266
novel_mir_14859	18	0	-4.86158	3.48898e-05	0.000266366											novel_mir_16722	9	0	-5.44334	4.62745e-05	0.000207266
novel_mir_14811	19	0	-4.93958	2.02072e-05	0.000171147											novel_mir_16718	10	0	-5.59534	1.71404e-05	8.94491e-05
novel_mir_14801	27	0	-5.44654	2.87204e-07	4.516e-06											novel_mir_16716	13	0	-5.97385	9.52383e-07	6.8062e-06
novel_mir_14800	19	0	-4.93958	2.02072e-05	0.000171147											novel_mir_16714	15	0	-6.1803	1.47772e-07	1.26726e-06
novel_mir_1471	0	130	8.33072	3.00207e-31	9.04754e-29											novel_mir_16713	9	0	-5.44334	4.62745e-05	0.000207266
novel_mir_14700	19	0	-4.93958	2.02072e-05	0.000171147											novel_mir_16711	8	0	-5.27341	0.000127107	0.000490926
novel_mir_14699	16	0	-4.69165	0.000105154	0.000581486											novel_mir_16710	74	0	-8.48286	5.87668e-27	3.87861e-25
novel_mir_1466	16	0	-4.69165	0.000105154	0.000581486											novel_mir_16709	15	0	-6.1803	1.47772e-07	1.26726e-06
novel_mir_14655	24	0	-5.27661	1.384e-06	1.81351e-05											novel_mir_16708	8	0	-5.27341	0.000127107	0.000490926
novel_mir_14651	16	0	-4.69165	0.000105154	0.000581486											novel_mir_16707	9	0	-5.44334	4.62745e-05	0.000207266
novel_mir_14641	19	0	-4.93958	2.02072e-05	0.000171147											novel_mir_16706	16	0	-6.27341	5.9179e-08	5.63498e-07
novel_mir_14635	23	0	-5.21521	2.3512e-06	2.88243e-05											novel_mir_16705	23	0	-6.79697	1.26278e-10	1.81646e-09
novel_mir_14634	27	0	-5.44654	2.87204e-07	4.516e-06											novel_mir_16702	11	0	-5.73284	6.44947e-06	3.85251e-05
novel_mir_14612	16	0	-4.69165	0.000105154	0.000581486											novel_mir_16701	140	0	-9.40269	2.17792e-44	2.81957e-42
novel_mir_14526	15	0	-4.59854	0.000183605	0.000861233											novel_mir_16699	14	0	-6.08077	3.72994e-07	2.90624e-06
novel_mir_14521	16	0	-4.69165	0.000105154	0.000581486											novel_mir_16698	8	0	-5.27341	0.000127107	0.000490926
novel_mir_14520	24	0	-5.27661	1.384e-06	1.81351e-05											novel_mir_16697	8	0	-5.27341	0.000127107	0.000490926
novel_mir_14509	15	0	-4.59854	0.000183605	0.000861233											novel_mir_16695	62	0	-8.22761	1.94103e-23	1.01294e-21
novel_mir_14506	15	0	-4.59854	0.000183605	0.000861233											novel_mir_16692	16	0	-6.27341	5.9179e-08	5.63498e-07
novel_mir_14468	17	0	-4.77912	6.04577e-05	0.000398264											novel_mir_16691	10	0	-5.59534	1.71404e-05	8.94491e-05
novel_mir_14448	17	0	-4.77912	6.04577e-05	0.000398264											novel_mir_16686	13	0	-5.97385	9.52383e-07	6.8062e-06
novel_mir_14438	69	0	-6.80018	5.45679e-16	4.02747e-14											novel_mir_16685	9	0	-5.44334	4.62745e-05	0.000207266
novel_mir_14411	22	0	-5.15108	4.00643e-06	4.44459e-05											novel_mir_16684	15	0	-6.1803	1.47772e-07	1.26726e-06
novel_mir_14316	16	0	-4.69165	0.000105154	0.000581486											novel_mir_16682	8	0	-5.27341	0.000127107	0.000490926
novel_mir_14258	16	0	-4.69165	0.000105154	0.000581486											novel_mir_16681	23	0	-6.79697	1.26278e-10	1.81646e-09
novel_mir_14252	692	0	-10.1263	3.09192e-102	2.7955e-99											novel_mir_16677	17	0	-6.36087	2.39415e-08	2.43098e-07
novel_mir_1425	1012	483	-0.758766	4.84861e-23	7.97051e-21											novel_mir_16676	10	0	-5.59534	1.71404e-05	8.94491e-05
novel_mir_14210	16	0	-4.69165	0.000105154	0.000581486											novel_mir_16675	11	0	-5.73284	6.44947e-06	3.85251e-05
novel_mir_14208	17	0	-4.77912	6.04577e-05	0.000398264											novel_mir_16671	8	0	-5.27341	0.000127107	0.000490926
novel_mir_1418	0	12	4.89331	0.00016697	0.000821567											novel_mir_16670	9	0	-5.44334	4.62745e-05	0.000207266
novel_mir_14078	18	0	-4.86158	3.48898e-05	0.000266366											novel_mir_16667	9	0	-5.44334	4.62745e-05	0.000207266
novel_mir_14047	31	0	-5.64585	3.66293e-08	7.33388e-07											novel_mir_16666	8	0	-5.27341	0.000127107	0.000490926
novel_mir_14014	22	0	-5.15108	4.00643e-06	4.44459e-05											novel_mir_16664	15	0	-6.1803	1.47772e-07	1.26726e-06
novel_mir_13997	17	0	-4.77912	6.04577e-05	0.000398264											novel_mir_16663	19	0	-6.52134	4.03065e-09	4.64629e-08
novel_mir_1399	184	245	0.721424	2.33272e-07	3.97501e-06											novel_mir_16661	9	0	-5.44334	4.62745e-05	0.000207266
novel_mir_13923	17	0	-4.77912	6.04577e-05	0.000398264											novel_mir_16659	9	0	-5.44334	4.62745e-05	0.000207266
novel_mir_13904	16	0	-4.69165	0.000105154	0.000581486											novel_mir_16658	17	0	-6.36087	2.39415e-08	2.43098e-07
novel_mir_1389	0	13	5.00879	8.45625e-05	0.000498895											novel_mir_16655	8	0	-5.27341	0.000127107	0.000490926
novel_mir_13874	15	0	-4.59854	0.000183605	0.000861233											novel_mir_16652	15	0	-6.1803	1.47772e-07	1.26726e-06
novel_mir_13866	20	0	-5.01358	1.17441e-05	0.000103592											novel_mir_16650	8	0	-5.27341	0.000127107	0.000490926
novel_mir_138	78	0	-6.97705	1.03226e-17	9.57228e-16											novel_mir_16648	8	0	-5.27341	0.000127107	0.000490926
novel_mir_13791	17	0	-4.77912	6.04577e-05	0.000398264											novel_mir_16646	65	0	-8.29578	2.4804e-24	1.38e-22
novel_mir_1379	0	12	4.89331	0.00016697	0.000821567											novel_mir_16644	10	0	-5.59534	1.71404e-05	8.94491e-05
novel_mir_1378	404	188	-0.795275	8.28257e-11	2.93668e-09											novel_mir_16643	10	0	-5.59534	1.71404e-05	8.94491e-05
novel_mir_13679	16	0	-4.69165	0.000105154	0.000581486											novel_mir_16642	11	0	-5.73284	6.44947e-06	3.85251e-05
novel_mir_13661	90	0	-7.18351	5.94708e-20	6.51751e-18											novel_mir_16641	8	0	-5.27341	0.000127107	0.000490926
novel_mir_1359	0	128	8.30835	7.29702e-31	2.02999e-28											novel_mir_16640	12	0	-5.85837	2.46196e-06	1.606e-05
novel_mir_1355	0	15	5.21524	2.21336e-05	0.000177881											novel_mir_16636	12	0	-5.85837	2.46196e-06	1.606e-05
novel_mir_13523	345	0	-9.1221	2.22513e-59	1.14961e-56											novel_mir_16632	13	0	-5.97385	9.52383e-07	6.8062e-06
novel_mir_13473	16	0	-4.69165	0.000105154	0.000581486											novel_mir_16631	23	0	-6.79697	1.26278e-10	1.81646e-09
novel_mir_13467	15	0	-4.59854	0.000183605	0.000861233											novel_mir_16630	20	0	-6.59534	1.67568e-09	2.04732e-08
novel_mir_13391	15	0	-4.59854	0.000183605	0.000861233											novel_mir_16629	12	0	-5.85837	2.46196e-06	1.606e-05
novel_mir_1332	75	0	-6.92047	3.83501e-17	3.22544e-15											novel_mir_16627	11	0	-5.73284	6.44947e-06	3.85251e-05
novel_mir_13296	20	0	-5.01358	1.17441e-05	0.000103592											novel_mir_16626	8	0	-5.27341	0.000127107	0.000490926
novel_mir_1322	16	0	-4.69165	0.000105154	0.000581486											novel_mir_16625	22	0	-6.73284	2.96706e-10	4.05981e-09
novel_mir_13091	15	0	-4.59854	0.000183605	0.000861233											novel_mir_16623	16	0	-6.27341	5.9179e-08	5.63498e-07
novel_mir_1299	397	179	-0.840832	1.43855e-11	5.65497e-10											novel_mir_16622	34	0	-7.36087	1.58789e-14	3.59923e-13
novel_mir_12981	20	0	-5.01358	1.17441e-05	0.000103592											novel_mir_16621	11	0	-5.73284	6.44947e-06	3.85251e-05
novel_mir_1297	0	13	5.00879	8.45625e-05	0.000498895											novel_mir_16618	11	0	-5.73284	6.44947e-06	3.85251e-05
novel_mir_12929	26	0	-5.39209	4.83754e-07	7.14085e-06											novel_mir_16617	11	0	-5.73284	6.44947e-06	3.85251e-05
novel_mir_12927	19	0	-4.93958	2.02072e-05	0.000171147											novel_mir_16614	8	0	-5.27341	0.000127107	0.000490926
novel_mir_12881	36	0	-5.86158	2.94675e-09	7.29931e-08											novel_mir_16613	8	0	-5.27341	0.000127107	0.000490926
novel_mir_12871	60	0	-6.59854	3.1807e-14	1.88575e-12											novel_mir_16612	9	0	-5.44334	4.62745e-05	0.000207266
novel_mir_12793	15	0	-4.59854	0.000183605	0.000861233											novel_mir_16611	9	0	-5.44334	4.62745e-05	0.000207266
novel_mir_1263	0	22	5.76778	2.42906e-07	3.97501e-06											novel_mir_16609	11	0	-5.73284	6.44947e-06	3.85251e-05
novel_mir_1245	0	12	4.89331	0.00016697	0.000821567											novel_mir_16607	11	0	-5.73284	6.44947e-06	3.85251e-05
novel_mir_1232	368	176	-0.755783	3.00335e-09	7.3889e-08											novel_mir_16606	36	0	-7.44334	3.32477e-15	8.19867e-14
novel_mir_12243	35	0	-5.82094	4.85613e-09	1.12579e-07											novel_mir_16604	20	0	-6.59534	1.67568e-09	2.04732e-08
novel_mir_12239	19	0	-4.93958	2.02072e-05	0.000171147											novel_mir_16603	9	0	-5.44334	4.62745e-05	0.000207266
novel_mir_1221	547	710	0.684626	3.81762e-17	3.22544e-15											novel_mir_16600	9	0	-5.44334	4.62745e-05	0.000207266
novel_mir_122	17	0	-4.77912	6.04577e-05	0.000398264											novel_mir_16599	18	0	-6.44334	9.77901e-09	1.06353e-07
novel_mir_12184	16	0	-4.69165	0.000105154	0.000581486											novel_mir_16598	75	0	-8.50223	3.03521e-27	2.0433e-25
novel_mir_12179	17	0	-4.77912	6.04577e-05	0.000398264											novel_mir_16597	9	0	-5.44334	4.62745e-05	0.000207266
novel_mir_12076	22	0	-5.15108	4.00643e-06	4.44459e-05											novel_mir_16596	12	0	-5.85837	2.46196e-06	1.606e-05
novel_mir_1206	27	0	-5.44654	2.87204e-07	4.516e-06											novel_mir_16591	19	0	-6.52134	4.03065e-09	4.64629e-08
novel_mir_1202	0	16	5.30835	1.14305e-05	0.000103592											novel_mir_16587	21	0	-6.66573	7.02368e-10	9.00636e-09
novel_mir_11975	20	0	-5.01358	1.17441e-05	0.000103592											novel_mir_16586	12	0	-5.85837	2.46196e-06	1.606e-05
novel_mir_11964	15	0	-4.59854	0.000183605	0.000861233											novel_mir_16585	9	0	-5.44334	4.62745e-05	0.000207266
novel_mir_11722	15	0	-4.59854	0.000183605	0.000861233											novel_mir_16584	17	0	-6.36087	2.39415e-08	2.43098e-07
novel_mir_11711	24	0	-5.27661	1.384e-06	1.81351e-05											novel_mir_16583	19	0	-6.52134	4.03065e-09	4.64629e-08
novel_mir_11673	50	0	-6.33551	3.32138e-12	1.48295e-10											novel_mir_16582	14	0	-6.08077	3.72994e-07	2.90624e-06
novel_mir_11613	48	0	-6.27661	8.57301e-12	3.52324e-10											novel_mir_16581	10	0	-5.59534	1.71404e-05	8.94491e-05
novel_mir_1137	104	140	0.737191	6.83535e-05	0.000448643											novel_mir_16580	8	0	-5.27341	0.000127107	0.000490926
novel_mir_11365	22	0	-5.15108	4.00643e-06	4.44459e-05											novel_mir_16579	19	0	-6.52134	4.03065e-09	4.64629e-08
novel_mir_1134	420	553	0.705238	2.49242e-14	1.50232e-12											novel_mir_16578	14	0	-6.08077	3.72994e-07	2.90624e-06
novel_mir_11280	15	0	-4.59854	0.000183605	0.000861233											novel_mir_16577	41	0	-7.63096	7.20581e-17	2.08195e-15
novel_mir_11212	20	0	-5.01358	1.17441e-05	0.000103592											novel_mir_16576	13	0	-5.97385	9.52383e-07	6.8062e-06
novel_mir_11156	39	0	-5.97705	6.66809e-10	1.86941e-08											novel_mir_16575	9	0	-5.44334	4.62745e-05	0.000207266
novel_mir_1112	0	14	5.1157	4.31226e-05	0.000301652											novel_mir_16574	17	0	-6.36087	2.39415e-08	2.43098e-07
novel_mir_11094	15	0	-4.59854	0.000183605	0.000861233											novel_mir_16572	8	0	-5.27341	0.000127107	0.000490926
novel_mir_11083	23	0	-5.21521	2.3512e-06	2.88243e-05											novel_mir_16571	47	0	-7.828	8.26582e-19	3.04074e-17
novel_mir_1107	0	56	7.1157	8.57635e-16	5.96473e-14											novel_mir_16568	63	0	-8.25069	9.75239e-24	5.21056e-22
novel_mir_10930	25	0	-5.33551	8.17074e-07	1.16337e-05											novel_mir_16567	19	0	-6.52134	4.03065e-09	4.64629e-08
novel_mir_1090	0	18	5.47827	3.10151e-06	3.5722e-05											novel_mir_16563	17	0	-6.36087	2.39415e-08	2.43098e-07
novel_mir_10872	15	0	-4.59854	0.000183605	0.000861233											novel_mir_16562	10	0	-5.59534	1.71404e-05	8.94491e-05
novel_mir_10847	15	0	-4.59854	0.000183605	0.000861233											novel_mir_16561	8	0	-5.27341	0.000127107	0.000490926
novel_mir_1077	0	29	6.16633	3.32768e-09	7.91753e-08											novel_mir_16560	20	0	-6.59534	1.67568e-09	2.04732e-08
novel_mir_10753	21	0	-5.08397	6.84835e-06	7.05619e-05											novel_mir_16558	32	0	-7.27341	7.73118e-14	1.61634e-12
novel_mir_1074	16	0	-4.69165	0.000105154	0.000581486											novel_mir_16557	9	0	-5.44334	4.62745e-05	0.000207266
novel_mir_10719	701	0	-10.1449	2.93788e-103	3.54164e-100											novel_mir_16555	37	0	-7.48286	1.53185e-15	3.92107e-14
novel_mir_1070	16	0	-4.69165	0.000105154	0.000581486											novel_mir_16554	54	0	-8.0283	5.26087e-21	2.29975e-19
novel_mir_10691	48	0	-6.27661	8.57301e-12	3.52324e-10											novel_mir_16552	10	0	-5.59534	1.71404e-05	8.94491e-05
novel_mir_10682	16	0	-4.69165	0.000105154	0.000581486											novel_mir_16551	14	0	-6.08077	3.72994e-07	2.90624e-06
novel_mir_10672	21	0	-5.08397	6.84835e-06	7.05619e-05											novel_mir_16550	9	0	-5.44334	4.62745e-05	0.000207266
novel_mir_1067	0	23	5.83191	1.30006e-07	2.30476e-06											novel_mir_16547	8	0	-5.27341	0.000127107	0.000490926
novel_mir_10668	19	0	-4.93958	2.02072e-05	0.000171147											novel_mir_16546	16	0	-6.27341	5.9179e-08	5.63498e-07
novel_mir_10603	16	0	-4.69165	0.000105154	0.000581486											novel_mir_16545	38	0	-7.52134	7.08904e-16	1.85694e-14
novel_mir_10534	17	0	-4.77912	6.04577e-05	0.000398264											novel_mir_16544	34	0	-7.36087	1.58789e-14	3.59923e-13
novel_mir_10523	18	0	-4.86158	3.48898e-05	0.000266366											novel_mir_16541	21	0	-6.66573	7.02368e-10	9.00636e-09
novel_mir_1052	0	19	5.55628	1.62867e-06	2.03107e-05											novel_mir_16540	8	0	-5.27341	0.000127107	0.000490926
novel_mir_10465	21	0	-5.08397	6.84835e-06	7.05619e-05											novel_mir_16538	9	0	-5.44334	4.62745e-05	0.000207266
novel_mir_10429	18	0	-4.86158	3.48898e-05	0.000266366											novel_mir_16537	8	0	-5.27341	0.000127107	0.000490926
novel_mir_10406	17	0	-4.77912	6.04577e-05	0.000398264											novel_mir_16532	12	0	-5.85837	2.46196e-06	1.606e-05
novel_mir_10337	17	0	-4.77912	6.04577e-05	0.000398264											novel_mir_16531	28	0	-7.08077	1.95164e-12	3.49426e-11
novel_mir_1029	0	30	6.21524	1.83008e-09	4.66095e-08											novel_mir_16529	13	0	-5.97385	9.52383e-07	6.8062e-06
novel_mir_10275	118	0	-7.5743	5.81534e-25	1.10691e-22											novel_mir_16527	13	0	-5.97385	9.52383e-07	6.8062e-06
novel_mir_10264	18	0	-4.86158	3.48898e-05	0.000266366											novel_mir_16526	8	0	-5.27341	0.000127107	0.000490926
novel_mir_1016	35	0	-5.82094	4.85613e-09	1.12579e-07											novel_mir_16525	16	0	-6.27341	5.9179e-08	5.63498e-07
novel_mir_10148	19	0	-4.93958	2.02072e-05	0.000171147											novel_mir_16524	17	0	-6.36087	2.39415e-08	2.43098e-07
novel_mir_10144	23	0	-5.21521	2.3512e-06	2.88243e-05											novel_mir_16523	90	0	-8.76526	1.90322e-31	1.54367e-29
novel_mir_1013	0	33	6.35274	3.10562e-10	9.51827e-09											novel_mir_16522	20	0	-6.59534	1.67568e-09	2.04732e-08
novel_mir_1011	68	24	-1.19415	0.000190579	0.000890483											novel_mir_16521	34	0	-7.36087	1.58789e-14	3.59923e-13
novel_mir_10069	0	12	4.89331	0.00016697	0.000821567											novel_mir_16520	23	0	-6.79697	1.26278e-10	1.81646e-09
novel_mir_10061	0	12	4.89331	0.00016697	0.000821567											novel_mir_16519	14	0	-6.08077	3.72994e-07	2.90624e-06
novel_mir_10048	0	25	5.9522	3.77185e-08	7.33388e-07											novel_mir_16518	14	0	-6.08077	3.72994e-07	2.90624e-06
novel_mir_10038	0	12	4.89331	0.00016697	0.000821567											novel_mir_16517	17	0	-6.36087	2.39415e-08	2.43098e-07
novel_mir_10024	0	14	5.1157	4.31226e-05	0.000301652											novel_mir_16516	8	0	-5.27341	0.000127107	0.000490926
