# Supplementary material for: Uncovering Male Fertility Transition Responsive miRNA in a Wheat Photo-Thermosensitive Genic Male Sterile Line by Deep Sequencing and Degradome Analysis
Source: Front Plant Sci. 2017 Aug 8;8:1370. doi: 10.3389/fpls.2017.01370 (PMC5550412; doi:10.3389/fpls.2017.01370)
Supplement: Table S4 — Summary of miRNA target prediction. [file Table4.XLSX]

## Sheet: Sheet1
Table S4 Summary of miRNA target prediction
Table S4-1 Summary of konwn miRNA target prediction
Group	miRNA_number	target_gene_number	miRNA::target_number
SS1	2434	3106	30810
SS2	2407	3286	31682
SS3	2542	3223	32102
FS1	1062	1892	14470
FS2	2384	2990	32491
FS3	2566	2036	31860
Table S4-2 Summary of novel miRNA target prediction
Group	miRNA_number	target_gene_number	miRNA::target_number
SS1	5665	15419	65156
SS2	5664	15188	67336
SS3	2129	8038	26130
FS1	6647	17016	80259
FS2	5325	14512	59494
FS3	821	7174	8210
