# Supplementary material for: Uncovering Male Fertility Transition Responsive miRNA in a Wheat Photo-Thermosensitive Genic Male Sterile Line by Deep Sequencing and Degradome Analysis
Source: Front Plant Sci. 2017 Aug 8;8:1370. doi: 10.3389/fpls.2017.01370 (PMC5550412; doi:10.3389/fpls.2017.01370)
Supplement: Table S5 — Target prediction of known miRNA having differential expression. [file Table5.XLSX]

## Sheet: Sheet1
Table S5 Target prediction of known miRNA having differential expression
Table S5-1 Target prediction of known miRNA having differential expression in FS1/SS1
miR_name	target_name	gene_description	chromosome	UniParc/UniProtKB	GO_id	GO_term	KEGG pathway	pathway_decription
tae-miR1120c-5p	Traes_1BL_65D58F997.6	No description	scaffold:IWGSC1.0+popseq:IWGSC_CSS_1BL_scaff_3803326:2386:6485:-1	Dbxref=UniParc:UPI0003D474A6,UniProtKB:W5A2M6_WHEAT	No annotation	No annotation	No annotation	No description
tae-miR1120c-5p	Traes_2AL_1D6C6AF21.4	No description	scaffold:IWGSC1.0+popseq:IWGSC_CSS_2AL_scaff_4281014:965:4062:1	Dbxref=UniParc:UPI0003D4BE21,UniProtKB:A0A096UL81_WHEAT	No annotation	No annotation	No annotation	No description
tae-miR1120c-5p	Traes_2AL_79AD48080.1	No description	chromosome:IWGSC1.0+popseq:2A:32058004:32060443:1	Dbxref=UniParc:UPI0003D4E51D,UniProtKB:W5ATX9_WHEAT	No annotation	No annotation	No annotation	No description
tae-miR1120c-5p	Traes_2DL_A270533A81.1	No description	chromosome:IWGSC1.0+popseq:2D:142613348:142614156:1	Dbxref=UniParc:UPI0003D4F438,UniProtKB:W5BYD0_WHEAT	No annotation	No annotation	No annotation	No description
tae-miR1120c-5p	Traes_2DS_8A873A037.2	No description	chromosome:IWGSC1.0+popseq:2D:16229060:16234314:1	Dbxref=UniParc:UPI0003D51E70,UniProtKB:W5C6N6_WHEAT	No annotation	No annotation	No annotation	No description
tae-miR1120c-5p	Traes_3DL_3E745BC0B.1	No description	chromosome:IWGSC1.0+popseq:3D:78649239:78650328:1	Dbxref=UniParc:UPI0003D512B9,UniProtKB:W5D9B1_WHEAT	No annotation	No annotation	No annotation	No description
tae-miR1120c-5p	Traes_4AL_81AAFD885.1	No description	chromosome:IWGSC1.0+popseq:4A:173033160:173034595:1	Dbxref=UniParc:UPI0003D52D46,UniProtKB:W5DQU6_WHEAT	No annotation	No annotation	No annotation	No description
tae-miR1120c-5p	Traes_2DS_D014BDCA2.1	No description	chromosome:IWGSC1.0+popseq:2D:48104736:48105459:-1		GO:0005618,GO:0030599,GO:0042545,GO:0045330	cell wall|pectinesterase activity|cell wall modification|aspartyl esterase activity	path:ko00040,path:ko00500	Pentose and glucuronate interconversions|Starch and sucrose metabolism
tae-miR1120c-5p	Traes_5BL_2A38F1702.2	No description	scaffold:IWGSC1.0+popseq:IWGSC_CSS_5BL_scaff_10883800:13269:15964:-1	Dbxref=UniParc:UPI0003D5659A,UniProtKB:W5F914_WHEAT	GO:0016491	oxidoreductase activity	path:ko00062,path:ko00140,path:ko01040,path:ko01212	Fatty acid elongation|Steroid hormone biosynthesis|Biosynthesis of unsaturated fatty acids|Fatty acid metabolism
tae-miR1120c-5p	Traes_5DL_6ADDEBB8B.1	photosystem II reaction center PSB28 protein [Source:Projected from Arabidopsis thaliana (AT4G28660) TAIR%3BAcc:AT4G28660]	chromosome:IWGSC1.0+popseq:5D:152197988:152200633:-1	Dbxref=UniParc:UPI0003D47DDA,UniProtKB:W5FUC8_WHEAT	GO:0009654,GO:0015979	photosystem II oxygen evolving complex|photosynthesis	path:ko00195	Photosynthesis
tae-miR1120c-5p	Traes_3DL_3E215D878.2	No description	chromosome:IWGSC1.0+popseq:3D:92460882:92467182:-1		GO:0004349,GO:0004350,GO:0006561,GO:0050661	glutamate 5-kinase activity|glutamate-5-semialdehyde dehydrogenase activity|proline biosynthetic process|NADP binding	path:ko00330,path:ko01230	Arginine and proline metabolism|Biosynthesis of amino acids
tae-miR1120c-5p	Traes_1AL_43F02DB49.1	No description	chromosome:IWGSC1.0+popseq:1A:228199069:228205686:-1	Dbxref=UniParc:UPI0003D48E82,UniProtKB:W4ZNN7_WHEAT	GO:0004576,GO:0006486,GO:0016020	oligosaccharyl transferase activity|protein glycosylation|membrane	path:ko00510,path:ko00513,path:ko04141	N-Glycan biosynthesis|Various types of N-glycan biosynthesis|Protein processing in endoplasmic reticulum
tae-miR1120c-5p	Traes_2AS_DACE53B24.2	No description	chromosome:IWGSC1.0+popseq:2A:117401807:117408590:-1	Dbxref=UniParc:UPI0003D41A26,UniProtKB:W5B541_WHEAT	GO:0010181,GO:0016491	FMN binding|oxidoreductase activity	path:ko00630,path:ko01200,path:ko04146	Glyoxylate and dicarboxylate metabolism|Carbon metabolism|Peroxisome
tae-miR1120c-5p	Traes_7AL_EAA637F04.1	No description	chromosome:IWGSC1.0+popseq:7A:62857861:62861813:-1	Dbxref=UniParc:UPI0003D4535D,UniProtKB:W5HBR5_WHEAT	GO:0008610	lipid biosynthetic process	path:ko00950	Isoquinoline alkaloid biosynthesis
tae-miR1120c-5p	Traes_4AS_6C23CE2D6.1	No description	scaffold:IWGSC1.0+popseq:IWGSC_CSS_4AS_scaff_5975174:3846:5912:-1	Dbxref=UniParc:UPI0003D57014,UniProtKB:W5DXU4_WHEAT	GO:0000339,GO:0005846,GO:0045292,GO:0051028	RNA cap binding|nuclear cap binding complex|mRNA cis splicing, via spliceosome|mRNA transport	path:ko03013,path:ko03015,path:ko03040	RNA transport|mRNA surveillance pathway|Spliceosome
tae-miR1120c-5p	Traes_4AL_A99729A05.2	No description	scaffold:IWGSC1.0+popseq:IWGSC_CSS_4AL_scaff_7093953:3086:13451:1	Dbxref=UniParc:UPI0003D453C4,UniProtKB:W5DSD0_WHEAT	GO:0000166,GO:0003676	nucleotide binding|nucleic acid binding	path:ko03040	Spliceosome
tae-miR1120c-5p	Traes_6BL_A5A986E6C.1	No description	scaffold:IWGSC1.0+popseq:IWGSC_CSS_6BL_scaff_4397975:1665:3350:-1	Dbxref=UniParc:UPI0003D53CB5,UniProtKB:W5GLM4_WHEAT	GO:0005515	protein binding	path:ko03050	Proteasome
tae-miR1120c-5p	Traes_3DL_71B7E80D2.1	No description	chromosome:IWGSC1.0+popseq:3D:79961971:79963635:1	Dbxref=UniParc:UPI0003D51185,UniProtKB:W5DAW7_WHEAT	GO:0003824	catalytic activity	path:ko04075	Plant hormone signal transduction
tae-miR1120c-5p	Traes_1AL_38EEA508C.1	No description	scaffold:IWGSC1.0+popseq:IWGSC_CSS_1AL_scaff_3947453:114:4612:1	Dbxref=UniParc:UPI0003D51455,UniProtKB:W4ZNA7_WHEAT	GO:0016021	integral component of membrane	path:ko04075	Plant hormone signal transduction
tae-miR1120c-5p	Traes_4AS_70BE0A0AB.1	No description	scaffold:IWGSC1.0+popseq:IWGSC_CSS_4AS_scaff_4243317:2:804:1	Dbxref=UniParc:UPI0003D58A7D,UniProtKB:W5DXX5_WHEAT	No annotation	No annotation	path:ko04075	Plant hormone signal transduction
tae-miR1120c-5p	Traes_7BS_941D0F9E7.1	No description	chromosome:IWGSC1.0+popseq:7B:56008392:56010102:-1	Dbxref=UniParc:UPI0003D52EB5,UniProtKB:W5HV54_WHEAT	GO:0005488	binding	No annotation	No description
tae-miR1120c-5p	Traes_7DL_3D31AD3C0.1	No description	scaffold:IWGSC1.0+popseq:IWGSC_CSS_7DL_scaff_3347367:595:2344:-1	Dbxref=UniParc:UPI0003D517E2,UniProtKB:W5HYX8_WHEAT	GO:0003824,GO:0050662	catalytic activity|coenzyme binding	No annotation	No description
tae-miR1120c-5p	Traes_3AL_20404D7E4.1	No description	chromosome:IWGSC1.0+popseq:3A:154280511:154284176:1	Dbxref=UniParc:UPI0003D48155,UniProtKB:W5CB61_WHEAT	GO:0003824,GO:0046872	catalytic activity|metal ion binding	No annotation	No description
tae-miR1120c-5p	Traes_3AS_0E7CB4B4A.2	No description	scaffold:IWGSC1.0+popseq:IWGSC_CSS_3AS_scaff_3338493:603:3255:1	Dbxref=UniParc:UPI0003D53B6D,UniProtKB:W5CIS2_WHEAT	GO:0008234	cysteine-type peptidase activity	No annotation	No description
tae-miR1120c-5p	Traes_4DS_990D31BB1.6	No description	chromosome:IWGSC1.0+popseq:4D:446551:450593:-1	Dbxref=UniParc:UPI0003D57937,UniProtKB:W5EPK6_WHEAT	GO:0003677	DNA binding	No annotation	No description
tae-miR1120c-5p	Traes_1AL_6B108514B.1	No description	chromosome:IWGSC1.0+popseq:1A:194722401:194732084:-1	Dbxref=UniParc:UPI0003D4AD62,UniProtKB:W4ZPZ3_WHEAT	GO:0003677,GO:0003700,GO:0005634,GO:0006351	DNA binding|transcription factor activity, sequence-specific DNA binding|nucleus|transcription, DNA-templated	No annotation	No description
tae-miR1120c-5p	Traes_4BL_87A244E73.2	No description	chromosome:IWGSC1.0+popseq:4B:313799531:313800947:1	Dbxref=UniParc:UPI0003D4A0B0,UniProtKB:W5E557_WHEAT	GO:0005576,GO:0019953	extracellular region|sexual reproduction	No annotation	No description
tae-miR1120c-5p	Traes_7AL_076CFDA60.1	No description	chromosome:IWGSC1.0+popseq:7A:151930368:151933108:-1	Dbxref=UniParc:UPI0003D41E7E,UniProtKB:W5H611_WHEAT	GO:0020037,GO:0046872	heme binding|metal ion binding	No annotation	No description
tae-miR1120c-5p	Traes_3DL_1E1B2925F.1	No description	chromosome:IWGSC1.0+popseq:3D:101433046:101435468:-1	Dbxref=UniParc:UPI0003D56CE8,UniProtKB:W5D8B7_WHEAT	GO:0016787	hydrolase activity	No annotation	No description
tae-miR1120c-5p	Traes_6AS_CF374995B.1	No description	chromosome:IWGSC1.0+popseq:6A:104549493:104555870:-1	Dbxref=UniParc:UPI0003D520B5,UniProtKB:W5GG93_WHEAT	GO:0016787	hydrolase activity	No annotation	No description
tae-miR1120c-5p	Traes_4BS_8C6ADCEDA.1	No description	chromosome:IWGSC1.0+popseq:4B:2124974:2128024:-1	Dbxref=UniParc:UPI0003D55B57,UniProtKB:W5EC10_WHEAT	GO:0016788	hydrolase activity, acting on ester bonds	No annotation	No description
tae-miR1120c-5p	Traes_2DL_24888A074.1	No description	chromosome:IWGSC1.0+popseq:2D:110004421:110012860:-1	Dbxref=UniParc:UPI0003D42FA4,UniProtKB:W5BS76_WHEAT	GO:0006886,GO:0006888,GO:0008270,GO:0030127	intracellular protein transport|ER to Golgi vesicle-mediated transport|zinc ion binding|COPII vesicle coat	No annotation	No description
tae-miR1120c-5p	Traes_3DL_838442186.1	embryo sac development arrest 14 [Source:Projected from Arabidopsis thaliana (AT3G60360) TAIR%3BAcc:AT3G60360]	scaffold:IWGSC1.0+popseq:IWGSC_CSS_3DL_scaff_6952302:297:1916:1	Dbxref=UniParc:UPI0003D53644,UniProtKB:W5DBD1_WHEAT	GO:0000741,GO:0005515,GO:0006364,GO:0009560,GO:0009561,GO:0032040	karyogamy|protein binding|rRNA processing|embryo sac egg cell differentiation|megagametogenesis|small-subunit processome	No annotation	No description
tae-miR1120c-5p	Traes_4BS_481E26C44.1	No description	chromosome:IWGSC1.0+popseq:4B:118223439:118224373:1	Dbxref=UniParc:UPI0003D54E92,UniProtKB:W5EAI5_WHEAT	No annotation	No annotation	No annotation	No description
tae-miR1120c-5p	Traes_5BL_769E8EB68.1	No description	chromosome:IWGSC1.0+popseq:5B:107329382:107333356:1	Dbxref=UniParc:UPI0003D4734C,UniProtKB:W5FDF0_WHEAT	No annotation	No annotation	No annotation	No description
tae-miR1120c-5p	Traes_5BL_82E45824C.1	No description	chromosome:IWGSC1.0+popseq:5B:206428910:206431303:1	Dbxref=UniParc:UPI0003D5859C,UniProtKB:W5FE37_WHEAT	No annotation	No annotation	No annotation	No description
tae-miR1120c-5p	Traes_5BS_248221339.1	No description	chromosome:IWGSC1.0+popseq:5B:5975449:5976635:1	Dbxref=UniParc:UPI0003D416C9,UniProtKB:W5FLF3_WHEAT	No annotation	No annotation	No annotation	No description
tae-miR1120c-5p	Traes_5DL_F0B299FCD.1	No description	scaffold:IWGSC1.0+popseq:IWGSC_CSS_5DL_scaff_4566518:1:4374:1	Dbxref=UniParc:UPI0003D5767F,UniProtKB:W5G0H7_WHEAT	No annotation	No annotation	No annotation	No description
tae-miR1120c-5p	Traes_5DS_07A2D59F5.3	No description	scaffold:IWGSC1.0+popseq:IWGSC_CSS_5DS_scaff_2772636:2575:4532:1	Dbxref=UniParc:UPI00043D9A92,UniProtKB:A0A096UTF7_WHEAT	No annotation	No annotation	No annotation	No description
tae-miR1120c-5p	Traes_6AL_686E9F639.1	No description	scaffold:IWGSC1.0+popseq:IWGSC_CSS_6AL_scaff_5774046:3372:5561:-1	Dbxref=UniParc:UPI0003D5244A,UniProtKB:W5G7L7_WHEAT	No annotation	No annotation	No annotation	No description
tae-miR1120c-5p	Traes_6AS_F3191CE3B.1	No description	chromosome:IWGSC1.0+popseq:6A:45849747:45850407:-1	Dbxref=UniParc:UPI0003D4F9E2,UniProtKB:W5GH67_WHEAT	No annotation	No annotation	No annotation	No description
tae-miR1120c-5p	Traes_6BL_45831D6F8.1	No description	scaffold:IWGSC1.0+popseq:IWGSC_CSS_6BL_scaff_4265964:301:2795:1	Dbxref=UniParc:UPI0003D476FA,UniProtKB:W5GJ67_WHEAT	No annotation	No annotation	No annotation	No description
tae-miR1120c-5p	Traes_6DS_ED2783EA5.1	No description	scaffold:IWGSC1.0+popseq:IWGSC_CSS_6DS_scaff_1148725:740:1081:-1	Dbxref=UniParc:UPI0003D4DE66,UniProtKB:W5H5E9_WHEAT	No annotation	No annotation	No annotation	No description
tae-miR1120c-5p	Traes_7AL_4E998FAC1.1	No description	chromosome:IWGSC1.0+popseq:7A:142960130:142964194:1	Dbxref=UniParc:UPI0003D4741B,UniProtKB:W5H7W1_WHEAT	No annotation	No annotation	No annotation	No description
tae-miR1120c-5p	Traes_7BL_002EE3EC3.1	No description	scaffold:IWGSC1.0+popseq:IWGSC_CSS_7BL_scaff_6672969:4:850:-1	Dbxref=UniParc:UPI0003D48E5B,UniProtKB:W5HJY6_WHEAT	No annotation	No annotation	No annotation	No description
tae-miR1120c-5p	Traes_7BL_8A0171EF6.1	No description	chromosome:IWGSC1.0+popseq:7B:237890932:237893494:-1	Dbxref=UniParc:UPI0003D54C74,UniProtKB:W5HNT7_WHEAT	No annotation	No annotation	No annotation	No description
tae-miR1120c-5p	Traes_7BL_EAB933665.1	No description	chromosome:IWGSC1.0+popseq:7B:115520562:115521958:1	Dbxref=UniParc:UPI0003D45581,UniProtKB:W5HRN6_WHEAT	No annotation	No annotation	No annotation	No description
tae-miR1120c-5p	Traes_7DL_EFB19C389.1	No description	chromosome:IWGSC1.0+popseq:7D:159244895:159246179:1	Dbxref=UniParc:UPI0003D424C3,UniProtKB:W5I4C3_WHEAT	No annotation	No annotation	No annotation	No description
tae-miR1120c-5p	Traes_7DS_649C86819.1	No description	chromosome:IWGSC1.0+popseq:7D:145082114:145082545:-1	Dbxref=UniParc:UPI0003D4984B,UniProtKB:W5I7V4_WHEAT	No annotation	No annotation	No annotation	No description
tae-miR1120c-5p	Traes_2DL_7511EDD3D.1	No description	chromosome:IWGSC1.0+popseq:2D:142855570:142856932:1	Dbxref=UniParc:UPI0003D44E14,UniProtKB:W5BW52_WHEAT	GO:0003676,GO:0004519,GO:0006308	nucleic acid binding|endonuclease activity|DNA catabolic process	No annotation	No description
tae-miR1120c-5p	Traes_2DL_7679795E3.2	RNA-binding (RRM/RBD/RNP motifs) family protein [Source:Projected from Arabidopsis thaliana (AT2G44710) TAIR%3BAcc:AT2G44710]	scaffold:IWGSC1.0+popseq:IWGSC_CSS_2DL_scaff_9908024:1835:7855:-1	Dbxref=UniParc:UPI0003D41BD5,UniProtKB:W5BW71_WHEAT	GO:0000166,GO:0000398,GO:0003676	nucleotide binding|mRNA splicing, via spliceosome|nucleic acid binding	No annotation	No description
tae-miR1120c-5p	Traes_4BS_35F8C45F6.1	No description	chromosome:IWGSC1.0+popseq:4B:2118834:2128024:1	Dbxref=UniParc:UPI0003D414AA,UniProtKB:W5EA30_WHEAT	GO:0005634,GO:0006355	nucleus|regulation of transcription, DNA-templated	No annotation	No description
tae-miR1120c-5p	Traes_2AS_607E72B1A.1	No description	chromosome:IWGSC1.0+popseq:2A:3482676:3484835:-1	Dbxref=UniParc:UPI0003D5812D,UniProtKB:W5B1T3_WHEAT	GO:0016706,GO:0046872	oxidoreductase activity, acting on paired donors, with incorporation or reduction of molecular oxygen, 2-oxoglutarate as one donor, and incorporation of one atom each of oxygen into both donors|metal ion binding	No annotation	No description
tae-miR1120c-5p	Traes_2DS_7B7201B62.1	No description	chromosome:IWGSC1.0+popseq:2D:3573913:3575835:-1	Dbxref=UniParc:UPI0003D49A86,UniProtKB:W5C659_WHEAT	GO:0016706,GO:0046872	oxidoreductase activity, acting on paired donors, with incorporation or reduction of molecular oxygen, 2-oxoglutarate as one donor, and incorporation of one atom each of oxygen into both donors|metal ion binding	No annotation	No description
tae-miR1120c-5p	Traes_6DL_38B41C198.1	MSF1-like family protein [Source:Projected from Arabidopsis thaliana (AT5G13070) TAIR%3BAcc:AT5G13070]	chromosome:IWGSC1.0+popseq:6D:142151211:142152479:1	Dbxref=UniParc:UPI0001BA8EAF,UniProtKB:W5GVH3_WHEAT	GO:0016491,GO:0055114	oxidoreductase activity|oxidation-reduction process	No annotation	No description
tae-miR1120c-5p	Traes_2DS_E6EDAED7B.1	No description	chromosome:IWGSC1.0+popseq:2D:52272342:52273385:1		GO:0004601,GO:0006979,GO:0020037,GO:0046872	peroxidase activity|response to oxidative stress|heme binding|metal ion binding	No annotation	No description
tae-miR1120c-5p	Traes_7AL_955F54182.1	No description	chromosome:IWGSC1.0+popseq:7A:159715777:159719695:1	Dbxref=UniParc:UPI0003D4563E,UniProtKB:W5H9L4_WHEAT	GO:0015079,GO:0016020	potassium ion transmembrane transporter activity|membrane	No annotation	No description
tae-miR1120c-5p	Traes_4BS_E52BF8FF4.1	No description	chromosome:IWGSC1.0+popseq:4B:204481233:204484312:1	Dbxref=UniParc:UPI0003D57468,UniProtKB:W5EE32_WHEAT	GO:0005515	protein binding	No annotation	No description
tae-miR1120c-5p	Traes_6AS_3AC3DD191.3	No description	chromosome:IWGSC1.0+popseq:6A:128810714:128813327:-1	Dbxref=UniParc:UPI0003D52BAB,UniProtKB:A0A096UTW0_WHEAT	GO:0005515	protein binding	No annotation	No description
tae-miR1120c-5p	Traes_6AS_7EC900F2F.1	No description	chromosome:IWGSC1.0+popseq:6A:118962008:118964192:-1	Dbxref=UniParc:UPI0003D557CB,UniProtKB:W5GEI2_WHEAT	GO:0005515	protein binding	No annotation	No description
tae-miR1120c-5p	Traes_2BS_5C64FC44A.2	No description	chromosome:IWGSC1.0+popseq:2B:125675753:125677190:-1	Dbxref=UniParc:UPI0003D4A7AF,UniProtKB:W5BKG6_WHEAT	GO:0004672,GO:0005524	protein kinase activity|ATP binding	No annotation	No description
tae-miR1120c-5p	Traes_3DL_BF28A470D.1	No description	chromosome:IWGSC1.0+popseq:3D:20484974:20488368:1	Dbxref=UniParc:UPI0003D4A355,UniProtKB:W5DD77_WHEAT	GO:0004725,GO:0008138	protein tyrosine phosphatase activity|protein tyrosine/serine/threonine phosphatase activity	No annotation	No description
tae-miR1120c-5p	Traes_4AS_35A112009.2	Adenine nucleotide alpha hydrolases-like superfamily protein [Source:Projected from Arabidopsis thaliana (AT3G62550) TAIR%3BAcc:AT3G62550]	chromosome:IWGSC1.0+popseq:4A:77674054:77675119:-1	Dbxref=UniParc:UPI0003D4C8E2,UniProtKB:W5DWR9_WHEAT	GO:0006950	response to stress	No annotation	No description
tae-miR1120c-5p	Traes_7DL_ACACA513D.2	No description	scaffold:IWGSC1.0+popseq:IWGSC_CSS_7DL_scaff_3391562:938:7841:-1	Dbxref=UniParc:UPI0003D4BE58,UniProtKB:A0A096UW19_WHEAT	GO:0003700,GO:0005634,GO:0008270	transcription factor activity, sequence-specific DNA binding|nucleus|zinc ion binding	No annotation	No description
tae-miR1120c-5p	Traes_2BS_748FD4958.1	No description	chromosome:IWGSC1.0+popseq:2B:4634686:4638286:-1	Dbxref=UniParc:UPI0003D419F8,UniProtKB:W5BL62_WHEAT	GO:0008270	zinc ion binding	No annotation	No description
tae-miR1130b-3p	Traes_6AS_912DA59AA.1	No description	chromosome:IWGSC1.0+popseq:6A:31133844:31136109:1	Dbxref=UniParc:UPI0003D4E86F,UniProtKB:W5GEY1_WHEAT	No annotation	No annotation	path:ko00010,path:ko00260,path:ko00680,path:ko01200,path:ko01230	Glycolysis / Gluconeogenesis|Glycine, serine and threonine metabolism|Methane metabolism|Carbon metabolism|Biosynthesis of amino acids
tae-miR1130b-3p	Traes_2DS_D014BDCA2.1	No description	chromosome:IWGSC1.0+popseq:2D:48104736:48105459:-1		GO:0005618,GO:0030599,GO:0042545,GO:0045330	cell wall|pectinesterase activity|cell wall modification|aspartyl esterase activity	path:ko00040,path:ko00500	Pentose and glucuronate interconversions|Starch and sucrose metabolism
tae-miR1130b-3p	Traes_7DS_5A117F2B1.2	No description	scaffold:IWGSC1.0+popseq:IWGSC_CSS_7DS_scaff_3808673:249:3098:1	Dbxref=UniParc:UPI0003D58544,UniProtKB:W5I7I7_WHEAT	No annotation	No annotation	path:ko00100	Steroid biosynthesis
tae-miR1130b-3p	Traes_6AS_332F30482.1	No description	chromosome:IWGSC1.0+popseq:6A:156070269:156071300:-1	Dbxref=UniParc:UPI0003D50310,UniProtKB:W5GCQ3_WHEAT	GO:0042626	ATPase activity, coupled to transmembrane movement of substances	path:ko00190,path:ko04145,path:ko04721,path:ko04966	Oxidative phosphorylation|Phagosome|Synaptic vesicle cycle|Collecting duct acid secretion
tae-miR1130b-3p	Traes_1AL_6E5BA9C6F.1	No description	chromosome:IWGSC1.0+popseq:1A:215498740:215500283:-1	Dbxref=UniParc:UPI0003D422D3,UniProtKB:W4ZQ27_WHEAT	GO:0009507,GO:0009522,GO:0009523,GO:0009765,GO:0016021,GO:0016168,GO:0018298,GO:0046872	chloroplast|photosystem I|photosystem II|photosynthesis, light harvesting|integral component of membrane|chlorophyll binding|protein-chromophore linkage|metal ion binding	path:ko00196	Photosynthesis - antenna proteins
tae-miR1130b-3p	Traes_1DL_84C15D335.1	No description	scaffold:IWGSC1.0+popseq:IWGSC_CSS_1DL_scaff_1572093:1:775:1	Dbxref=UniParc:UPI0003D4EBCC,UniProtKB:W5AGF7_WHEAT	GO:0009507,GO:0009523,GO:0009765,GO:0016021,GO:0016168,GO:0018298	chloroplast|photosystem II|photosynthesis, light harvesting|integral component of membrane|chlorophyll binding|protein-chromophore linkage	path:ko00196	Photosynthesis - antenna proteins
tae-miR1130b-3p	Traes_2AS_913212C56.2	No description	chromosome:IWGSC1.0+popseq:2A:69501236:69511123:1		GO:0004042,GO:0005737,GO:0006526	acetyl-CoA:L-glutamate N-acetyltransferase activity|cytoplasm|arginine biosynthetic process	path:ko00220,path:ko01210,path:ko01230	Arginine biosynthesis|2-Oxocarboxylic acid metabolism|Biosynthesis of amino acids
tae-miR1130b-3p	Traes_2BS_71A601005.2	No description	chromosome:IWGSC1.0+popseq:2B:196149922:196155132:-1		GO:0004042,GO:0005737,GO:0006526	acetyl-CoA:L-glutamate N-acetyltransferase activity|cytoplasm|arginine biosynthetic process	path:ko00220,path:ko01210,path:ko01230	Arginine biosynthesis|2-Oxocarboxylic acid metabolism|Biosynthesis of amino acids
tae-miR1130b-3p	Traes_2BS_FBBD5645B.2	No description	scaffold:IWGSC1.0+popseq:IWGSC_CSS_2BS_scaff_5239780:3494:9832:1		GO:0003876,GO:0032264	AMP deaminase activity|IMP salvage	path:ko00230	Purine metabolism
tae-miR1130b-3p	Traes_4DL_6FC6B26E7.2	No description	chromosome:IWGSC1.0+popseq:4D:102387347:102389054:-1	Dbxref=UniParc:UPI0003D46E37,UniProtKB:W5EIK0_WHEAT	No annotation	No annotation	path:ko00230	Purine metabolism
tae-miR1130b-3p	Traes_3DL_858101A78.2	No description	chromosome:IWGSC1.0+popseq:3D:98440198:98442609:1	Dbxref=UniParc:UPI0003D4DAD5,UniProtKB:W5DBF4_WHEAT	GO:0003677,GO:0003899,GO:0005666,GO:0006383	DNA binding|DNA-directed RNA polymerase activity|DNA-directed RNA polymerase III complex|transcription from RNA polymerase III promoter	path:ko00230,path:ko00240,path:ko03020,path:ko04623	Purine metabolism|Pyrimidine metabolism|RNA polymerase|Cytosolic DNA-sensing pathway
tae-miR1130b-3p	Traes_7DL_C7C46033E.2	No description	chromosome:IWGSC1.0+popseq:7D:161541814:161544434:1	Dbxref=UniParc:UPI0003D540BC,UniProtKB:W5I367_WHEAT	GO:0003899,GO:0005634,GO:0006351	DNA-directed RNA polymerase activity|nucleus|transcription, DNA-templated	path:ko00230,path:ko00240,path:ko03020,path:ko04623	Purine metabolism|Pyrimidine metabolism|RNA polymerase|Cytosolic DNA-sensing pathway
tae-miR1130b-3p	Traes_2AS_D5A07A9C6.1	No description	chromosome:IWGSC1.0+popseq:2A:7573270:7574722:-1	Dbxref=UniParc:UPI0003D42105,UniProtKB:W5B4Z6_WHEAT	GO:0051287,GO:0055114	NAD binding|oxidation-reduction process	path:ko00260,path:ko00630,path:ko01200	Glycine, serine and threonine metabolism|Glyoxylate and dicarboxylate metabolism|Carbon metabolism
tae-miR1130b-3p	Traes_4DL_7C8234BD1.1	No description	chromosome:IWGSC1.0+popseq:4D:67257555:67262286:1		GO:0008839,GO:0009089,GO:0009507,GO:0070402	4-hydroxy-tetrahydrodipicolinate reductase|lysine biosynthetic process via diaminopimelate|chloroplast|NADPH binding	path:ko00261,path:ko00300,path:ko01230	Monobactam biosynthesis|Lysine biosynthesis|Biosynthesis of amino acids
tae-miR1130b-3p	Traes_2AS_D38A5E045.1	No description	chromosome:IWGSC1.0+popseq:2A:3531826:3536363:-1		GO:0016884	carbon-nitrogen ligase activity, with glutamine as amido-N-donor	path:ko00330,path:ko00360,path:ko00380,path:ko00627,path:ko00643	Arginine and proline metabolism|Phenylalanine metabolism|Tryptophan metabolism|Aminobenzoate degradation|Styrene degradation
tae-miR1130b-3p	Traes_1BS_D62813EDF.1	No description	chromosome:IWGSC1.0+popseq:1B:10238007:10238589:1	Dbxref=UniParc:UPI0003D471B7,UniProtKB:W5ABJ7_WHEAT	GO:0008171	O-methyltransferase activity	path:ko00360,path:ko00940,path:ko00941,path:ko00945	Phenylalanine metabolism|Phenylpropanoid biosynthesis|Flavonoid biosynthesis|Stilbenoid, diarylheptanoid and gingerol biosynthesis
tae-miR1130b-3p	Traes_1DS_BB3A94D5B.2	No description	chromosome:IWGSC1.0+popseq:1D:3169030:3170334:-1	Dbxref=UniParc:UPI0003D48E2B,UniProtKB:W5AMV0_WHEAT	GO:0008171	O-methyltransferase activity	path:ko00360,path:ko00940,path:ko00941,path:ko00945	Phenylalanine metabolism|Phenylpropanoid biosynthesis|Flavonoid biosynthesis|Stilbenoid, diarylheptanoid and gingerol biosynthesis
tae-miR1130b-3p	Traes_5AL_FC94B5FB6.1	No description	scaffold:IWGSC1.0+popseq:IWGSC_CSS_5AL_scaff_2790711:589:7009:1	Dbxref=UniParc:UPI0003D53C7A,UniProtKB:W5F3D1_WHEAT	No annotation	No annotation	path:ko00450	Selenocompound metabolism
tae-miR1130b-3p	Traes_7BL_B78FAD060.1	No description	chromosome:IWGSC1.0+popseq:7B:242455209:242455868:-1	Dbxref=UniParc:UPI0003D469A6,UniProtKB:W5HQ79_WHEAT	No annotation	No annotation	path:ko00480,path:ko00980,path:ko00982	Glutathione metabolism|Metabolism of xenobiotics by cytochrome P450|Drug metabolism - cytochrome P450
tae-miR1130b-3p	Traes_2BL_C963272C8.1	No description	scaffold:IWGSC1.0+popseq:IWGSC_CSS_2BL_scaff_8026696:1584:7743:1		GO:0005985,GO:0009058,GO:0016157	sucrose metabolic process|biosynthetic process|sucrose synthase activity	path:ko00500	Starch and sucrose metabolism
tae-miR1130b-3p	Traes_4BL_65AB61144.1	No description	scaffold:IWGSC1.0+popseq:IWGSC_CSS_4BL_scaff_7029475:1878:5046:1	Dbxref=UniParc:UPI0003D52A12,UniProtKB:W5E416_WHEAT	GO:0003824,GO:0050662	catalytic activity|coenzyme binding	path:ko00500,path:ko00520	Starch and sucrose metabolism|Amino sugar and nucleotide sugar metabolism
tae-miR1130b-3p	Traes_4DL_1D4A338DE.1	No description	chromosome:IWGSC1.0+popseq:4D:79413427:79415316:-1	Dbxref=UniParc:UPI0003D44746,UniProtKB:W5EFQ3_WHEAT	GO:0003824,GO:0050662	catalytic activity|coenzyme binding	path:ko00500,path:ko00520	Starch and sucrose metabolism|Amino sugar and nucleotide sugar metabolism
tae-miR1130b-3p	Traes_1DL_3873CDB4B.2	No description	scaffold:IWGSC1.0+popseq:IWGSC_CSS_1DL_scaff_1353601:1137:5485:-1	Dbxref=UniParc:UPI0003D4FAB2,UniProtKB:W5AE33_WHEAT	GO:0000139,GO:0045489,GO:0047262,GO:0071555	Golgi membrane|pectin biosynthetic process|polygalacturonate 4-alpha-galacturonosyltransferase activity|cell wall organization	path:ko00500,path:ko00520	Starch and sucrose metabolism|Amino sugar and nucleotide sugar metabolism
tae-miR1130b-3p	Traes_2AL_62160B4F7.2	alpha-amylase-like 2 [Source:Projected from Arabidopsis thaliana (AT1G76130) TAIR%3BAcc:AT1G76130]	chromosome:IWGSC1.0+popseq:2A:31615872:31620455:1		GO:0004556,GO:0005509,GO:0005975	alpha-amylase activity|calcium ion binding|carbohydrate metabolic process	path:ko00500,path:ko04973	Starch and sucrose metabolism|Carbohydrate digestion and absorption
tae-miR1130b-3p	Traes_2DL_BCFBE0E93.2	alpha-amylase-like 2 [Source:Projected from Arabidopsis thaliana (AT1G76130) TAIR%3BAcc:AT1G76130]	scaffold:IWGSC1.0+popseq:IWGSC_CSS_2DL_scaff_9837441:3511:8123:1		GO:0004556,GO:0005509,GO:0005576,GO:0005975	alpha-amylase activity|calcium ion binding|extracellular region|carbohydrate metabolic process	path:ko00500,path:ko04973	Starch and sucrose metabolism|Carbohydrate digestion and absorption
tae-miR1130b-3p	Traes_2BL_9AF083258.2	No description	scaffold:IWGSC1.0+popseq:IWGSC_CSS_2BL_scaff_8036914:6:6243:1		GO:0003830,GO:0006487,GO:0016020	beta-1,4-mannosylglycoprotein 4-beta-N-acetylglucosaminyltransferase activity|protein N-linked glycosylation|membrane	path:ko00510	N-Glycan biosynthesis
tae-miR1130b-3p	Traes_1AS_1D5A1B790.2	No description	chromosome:IWGSC1.0+popseq:1A:105748922:105750556:-1	Dbxref=UniParc:UPI0003D56483,UniProtKB:W4ZV36_WHEAT	GO:0004571,GO:0005509,GO:0016020	mannosyl-oligosaccharide 1,2-alpha-mannosidase activity|calcium ion binding|membrane	path:ko00510,path:ko00513,path:ko04141	N-Glycan biosynthesis|Various types of N-glycan biosynthesis|Protein processing in endoplasmic reticulum
tae-miR1130b-3p	Traes_1AL_43F02DB49.1	No description	chromosome:IWGSC1.0+popseq:1A:228199069:228205686:-1	Dbxref=UniParc:UPI0003D48E82,UniProtKB:W4ZNN7_WHEAT	GO:0004576,GO:0006486,GO:0016020	oligosaccharyl transferase activity|protein glycosylation|membrane	path:ko00510,path:ko00513,path:ko04141	N-Glycan biosynthesis|Various types of N-glycan biosynthesis|Protein processing in endoplasmic reticulum
tae-miR1130b-3p	Traes_3DL_8CF059E3E.1	No description	scaffold:IWGSC1.0+popseq:IWGSC_CSS_3DL_scaff_6954182:7:2294:1	Dbxref=UniParc:UPI0003D442E8,UniProtKB:W5DBN5_WHEAT	GO:0046854	phosphatidylinositol phosphorylation	path:ko00521,path:ko00562,path:ko04070	Streptomycin biosynthesis|Inositol phosphate metabolism|Phosphatidylinositol signaling system
tae-miR1130b-3p	Traes_4BS_105DAA77B.1	No description	scaffold:IWGSC1.0+popseq:IWGSC_CSS_4BS_scaff_4866927:8:868:1	Dbxref=UniParc:UPI0003D5891B,UniProtKB:W5E959_WHEAT	No annotation	No annotation	path:ko00561,path:ko00564	Glycerolipid metabolism|Glycerophospholipid metabolism
tae-miR1130b-3p	Traes_1BS_9FAA5E026.1	No description	chromosome:IWGSC1.0+popseq:1B:11779933:11783813:-1		GO:0004630,GO:0005509,GO:0016020,GO:0016042,GO:0046470,GO:0070290	phospholipase D activity|calcium ion binding|membrane|lipid catabolic process|phosphatidylcholine metabolic process|N-acylphosphatidylethanolamine-specific phospholipase D activity	path:ko00564,path:ko00565,path:ko04014,path:ko04024,path:ko04071,path:ko04144,path:ko04666,path:ko04724,path:ko04912	Glycerophospholipid metabolism|Ether lipid metabolism|Ras signaling pathway|cAMP signaling pathway|Sphingolipid signaling pathway|Endocytosis|Fc gamma R-mediated phagocytosis|Glutamatergic synapse|GnRH signaling pathway
tae-miR1130b-3p	Traes_6BL_76C2C2F3A.2	No description	chromosome:IWGSC1.0+popseq:6B:173666591:173668854:-1	Dbxref=UniParc:UPI0003D4E704,UniProtKB:W5GKF1_WHEAT	GO:0005506,GO:0006633,GO:0016491	iron ion binding|fatty acid biosynthetic process|oxidoreductase activity	path:ko00600	Sphingolipid metabolism
tae-miR1130b-3p	Traes_3AL_C0D1C4403.1	NADP-malic enzyme 4 [Source:Projected from Arabidopsis thaliana (AT1G79750) TAIR%3BAcc:AT1G79750]	chromosome:IWGSC1.0+popseq:3A:154600425:154605046:-1	Dbxref=UniParc:UPI0003D430F5,UniProtKB:W5CGD9_WHEAT	GO:0004471,GO:0006108,GO:0046872,GO:0051287	malate dehydrogenase (decarboxylating) (NAD+) activity|malate metabolic process|metal ion binding|NAD binding	path:ko00620,path:ko00710,path:ko01200	Pyruvate metabolism|Carbon fixation in photosynthetic organisms|Carbon metabolism
tae-miR1130b-3p	Traes_3DL_F982BF0FB.1	No description	scaffold:IWGSC1.0+popseq:IWGSC_CSS_3DL_scaff_6906932:483:5170:-1	Dbxref=UniParc:UPI0003D4FCCA,UniProtKB:W5DF25_WHEAT	GO:0004471,GO:0006108,GO:0046872,GO:0051287	malate dehydrogenase (decarboxylating) (NAD+) activity|malate metabolic process|metal ion binding|NAD binding	path:ko00620,path:ko00710,path:ko01200	Pyruvate metabolism|Carbon fixation in photosynthetic organisms|Carbon metabolism
tae-miR1130b-3p	Traes_2AS_DACE53B24.2	No description	chromosome:IWGSC1.0+popseq:2A:117401807:117408590:-1	Dbxref=UniParc:UPI0003D41A26,UniProtKB:W5B541_WHEAT	GO:0010181,GO:0016491	FMN binding|oxidoreductase activity	path:ko00630,path:ko01200,path:ko04146	Glyoxylate and dicarboxylate metabolism|Carbon metabolism|Peroxisome
tae-miR1130b-3p	Traes_2DL_7D7B1B55D.1	No description	chromosome:IWGSC1.0+popseq:2D:149583592:149584723:1	Dbxref=UniParc:UPI0003D4EC2A,UniProtKB:W5BWI5_WHEAT	GO:0003824	catalytic activity	path:ko00730,path:ko00900	Thiamine metabolism|Terpenoid backbone biosynthesis
tae-miR1130b-3p	Traes_3DL_1825C1F9E.1	No description	chromosome:IWGSC1.0+popseq:3D:37689034:37698993:1	Dbxref=UniParc:UPI0003D4FD91,UniProtKB:W5D848_WHEAT	GO:0016787	hydrolase activity	path:ko00900	Terpenoid backbone biosynthesis
tae-miR1130b-3p	Traes_3AL_ED29EBD89.2	No description	chromosome:IWGSC1.0+popseq:3A:108396780:108401447:1	Dbxref=UniParc:UPI0003D44BBE,UniProtKB:W5CHW0_WHEAT	No annotation	No annotation	path:ko00900	Terpenoid backbone biosynthesis
tae-miR1130b-3p	Traes_3DS_561941A6E.1	No description	chromosome:IWGSC1.0+popseq:3D:11386949:11389845:-1	Dbxref=UniParc:UPI0003D4863B,UniProtKB:W5DH61_WHEAT	GO:0004497,GO:0005506,GO:0016705,GO:0020037	monooxygenase activity|iron ion binding|oxidoreductase activity, acting on paired donors, with incorporation or reduction of molecular oxygen|heme binding	path:ko00905	Brassinosteroid biosynthesis
tae-miR1130b-3p	Traes_6AL_9F1580D39.1	No description	chromosome:IWGSC1.0+popseq:6A:206828360:206835928:1	Dbxref=UniParc:UPI0003D4AFBB,UniProtKB:W5G936_WHEAT	GO:0004497,GO:0005506,GO:0016705,GO:0020037	monooxygenase activity|iron ion binding|oxidoreductase activity, acting on paired donors, with incorporation or reduction of molecular oxygen|heme binding	path:ko00906	Carotenoid biosynthesis
tae-miR1130b-3p	Traes_7DL_D1A06F4A0.1	No description	chromosome:IWGSC1.0+popseq:7D:218210407:218212286:-1	Dbxref=UniParc:UPI00032BA529,UniProtKB:W5I3H2_WHEAT	No annotation	No annotation	path:ko00910	Nitrogen metabolism
tae-miR1130b-3p	Traes_4AS_6C23CE2D6.1	No description	scaffold:IWGSC1.0+popseq:IWGSC_CSS_4AS_scaff_5975174:3846:5912:-1	Dbxref=UniParc:UPI0003D57014,UniProtKB:W5DXU4_WHEAT	GO:0000339,GO:0005846,GO:0045292,GO:0051028	RNA cap binding|nuclear cap binding complex|mRNA cis splicing, via spliceosome|mRNA transport	path:ko03013,path:ko03015,path:ko03040	RNA transport|mRNA surveillance pathway|Spliceosome
tae-miR1130b-3p	Traes_4BL_6CBFA2771.1	No description	scaffold:IWGSC1.0+popseq:IWGSC_CSS_4BL_scaff_7040611:521:3626:-1	Dbxref=UniParc:UPI0003D56E11,UniProtKB:W5E4A5_WHEAT	GO:0003743,GO:0005850	translation initiation factor activity|eukaryotic translation initiation factor 2 complex	path:ko03013,path:ko04141	RNA transport|Protein processing in endoplasmic reticulum
tae-miR1130b-3p	Traes_2BL_C7C0901D4.2	S-adenosyl-L-methionine-dependent methyltransferases superfamily protein [Source:Projected from Arabidopsis thaliana (AT3G52210) TAIR%3BAcc:AT3G52210]	chromosome:IWGSC1.0+popseq:2B:257545630:257548670:1	Dbxref=UniParc:UPI0003D51D57,UniProtKB:W5BF58_WHEAT	No annotation	No annotation	path:ko03015	mRNA surveillance pathway
tae-miR1130b-3p	Traes_6DS_11583F62A.1	No description	chromosome:IWGSC1.0+popseq:6D:33230098:33232521:1	Dbxref=UniParc:UPI00016ED243,UniProtKB:W5H1J1_WHEAT	No annotation	No annotation	path:ko03030	DNA replication
tae-miR1130b-3p	Traes_6DS_8C1FC076E.1	No description	scaffold:IWGSC1.0+popseq:IWGSC_CSS_6DS_scaff_2119601:12131:15390:1	Dbxref=UniParc:UPI0003D488DD,UniProtKB:W5H3M3_WHEAT	GO:0000243,GO:0000387,GO:0000395,GO:0003729,GO:0005685,GO:0008270,GO:0030619,GO:0071004	commitment complex|spliceosomal snRNP assembly|mRNA 5'-splice site recognition|mRNA binding|U1 snRNP|zinc ion binding|U1 snRNA binding|U2-type prespliceosome	path:ko03040	Spliceosome
tae-miR1130b-3p	Traes_7DS_EAE3FBECD.2	No description	chromosome:IWGSC1.0+popseq:7D:14458836:14461642:-1	Dbxref=UniParc:UPI0003D55692,UniProtKB:W5IBW2_WHEAT	GO:0000398,GO:0046540	mRNA splicing, via spliceosome|U4/U6 x U5 tri-snRNP complex	path:ko03040	Spliceosome
tae-miR1130b-3p	Traes_2DL_5750F91AA.1	No description	scaffold:IWGSC1.0+popseq:IWGSC_CSS_2DL_scaff_9864942:59:4733:1	Dbxref=UniParc:UPI0003D46BF7,UniProtKB:W5BUN7_WHEAT	No annotation	No annotation	path:ko03040	Spliceosome
tae-miR1130b-3p	Traes_3AS_5875028F9.3	No description	scaffold:IWGSC1.0+popseq:IWGSC_CSS_3AS_scaff_3406771:1879:3923:-1	Dbxref=UniParc:UPI0003D54A46,UniProtKB:W5CNM4_WHEAT	No annotation	No annotation	path:ko03040	Spliceosome
tae-miR1130b-3p	Traes_6AL_8394C0D62.1	No description	chromosome:IWGSC1.0+popseq:6A:199053089:199053854:-1	Dbxref=UniParc:UPI0003D4D051,UniProtKB:W5G8A7_WHEAT	No annotation	No annotation	path:ko03040	Spliceosome
tae-miR1130b-3p	Traes_4AL_A99729A05.2	No description	scaffold:IWGSC1.0+popseq:IWGSC_CSS_4AL_scaff_7093953:3086:13451:1	Dbxref=UniParc:UPI0003D453C4,UniProtKB:W5DSD0_WHEAT	GO:0000166,GO:0003676	nucleotide binding|nucleic acid binding	path:ko03040	Spliceosome
tae-miR1130b-3p	Traes_4BS_1BAD49C4E.2	No description	chromosome:IWGSC1.0+popseq:4B:154061382:154072739:-1	Dbxref=UniParc:UPI0003D4E198,UniProtKB:W5E9G3_WHEAT	GO:0000166,GO:0003723,GO:0005634,GO:0006397	nucleotide binding|RNA binding|nucleus|mRNA processing	path:ko03040	Spliceosome
tae-miR1130b-3p	Traes_4AS_CBEEADECC.1	No description	scaffold:IWGSC1.0+popseq:IWGSC_CSS_4AS_scaff_6008870:5025:7549:-1	Dbxref=UniParc:UPI0003D5492B,UniProtKB:W5DZU5_WHEAT	GO:0005515	protein binding	path:ko03040	Spliceosome
tae-miR1130b-3p	Traes_6BL_A5A986E6C.1	No description	scaffold:IWGSC1.0+popseq:IWGSC_CSS_6BL_scaff_4397975:1665:3350:-1	Dbxref=UniParc:UPI0003D53CB5,UniProtKB:W5GLM4_WHEAT	GO:0005515	protein binding	path:ko03050	Proteasome
tae-miR1130b-3p	Traes_6BS_FDDC181D1.1	No description	chromosome:IWGSC1.0+popseq:6B:35906476:35909191:1		GO:0004298,GO:0005839,GO:0051603	threonine-type endopeptidase activity|proteasome core complex|proteolysis involved in cellular protein catabolic process	path:ko03050	Proteasome
tae-miR1130b-3p	Traes_7AS_F38BE6DA7.1	No description	chromosome:IWGSC1.0+popseq:7A:45340473:45344065:1	Dbxref=UniParc:UPI0003D4AB69,UniProtKB:W5HJI6_WHEAT	GO:0005525,GO:0005622,GO:0007264	GTP binding|intracellular|small GTPase mediated signal transduction	path:ko03060	Protein export
tae-miR1130b-3p	Traes_2BS_F4DF1DB26.2	Ubiquitin-like superfamily protein [Source:Projected from Arabidopsis thaliana (AT5G57860) TAIR%3BAcc:AT5G57860]	chromosome:IWGSC1.0+popseq:2B:52801260:52803824:1	Dbxref=UniParc:UPI0003D4E021,UniProtKB:W5BQ38_WHEAT	GO:0005515	protein binding	path:ko04066,path:ko04120	HIF-1 signaling pathway|Ubiquitin mediated proteolysis
tae-miR1130b-3p	Traes_1DS_0CFC1995D.2	No description	chromosome:IWGSC1.0+popseq:1D:59387587:59390151:1	Dbxref=UniParc:UPI0003D44F19,UniProtKB:W5AK62_WHEAT	GO:0003700,GO:0006351,GO:0043565	transcription factor activity, sequence-specific DNA binding|transcription, DNA-templated|sequence-specific DNA binding	path:ko04075	Plant hormone signal transduction
tae-miR1130b-3p	Traes_7DS_1797D4951.1	No description	scaffold:IWGSC1.0+popseq:IWGSC_CSS_7DS_scaff_3967157:1:711:1	Dbxref=UniParc:UPI0003D58B72,UniProtKB:W5I5H0_WHEAT	GO:0005576	extracellular region	path:ko04075,path:ko04626	Plant hormone signal transduction|Plant-pathogen interaction
tae-miR1130b-3p	Traes_7DL_73928596C.1	No description	chromosome:IWGSC1.0+popseq:7D:150026778:150027976:1	Dbxref=UniParc:UPI0003D42BB5,UniProtKB:W5I0L1_WHEAT	GO:0019904	protein domain specific binding	path:ko04110,path:ko04114,path:ko04151,path:ko04390,path:ko04391,path:ko04722	Cell cycle|Oocyte meiosis|PI3K-Akt signaling pathway|Hippo signaling pathway|Hippo signaling pathway -fly|Neurotrophin signaling pathway
tae-miR1130b-3p	Traes_6AL_3FB51E7F6.1	No description	chromosome:IWGSC1.0+popseq:6A:85098571:85100571:-1	Dbxref=UniParc:UPI0003D477F1,UniProtKB:W5G6J2_WHEAT	No annotation	No annotation	path:ko04112	Cell cycle - Caulobacter
tae-miR1130b-3p	Traes_5AL_CAF698B25.2	No description	chromosome:IWGSC1.0+popseq:5A:143572332:143575311:-1	Dbxref=UniParc:UPI0003D55743,UniProtKB:W5F1F3_WHEAT	GO:0005634,GO:0006511,GO:0007275	nucleus|ubiquitin-dependent protein catabolic process|multicellular organismal development	path:ko04115,path:ko04120,path:ko04310	p53 signaling pathway|Ubiquitin mediated proteolysis|Wnt signaling pathway
tae-miR1130b-3p	Traes_4AL_1C6E2A6BF.1	No description	chromosome:IWGSC1.0+popseq:4A:124942780:124947677:-1	Dbxref=UniParc:UPI0003D552F4,UniProtKB:W5DM26_WHEAT	GO:0003756,GO:0005783,GO:0016671	protein disulfide isomerase activity|endoplasmic reticulum|oxidoreductase activity, acting on a sulfur group of donors, disulfide as acceptor	path:ko04141	Protein processing in endoplasmic reticulum
tae-miR1130b-3p	Traes_1BS_D81E948D7.1	No description	chromosome:IWGSC1.0+popseq:1B:65549769:65565565:1	Dbxref=UniParc:UPI0003D44E38,UniProtKB:W5ABL1_WHEAT	GO:0005515	protein binding	path:ko04330,path:ko04919	Notch signaling pathway|Thyroid hormone signaling pathway
tae-miR1130b-3p	Traes_7DL_2F413CF0E.2	No description	chromosome:IWGSC1.0+popseq:7D:205179844:205181752:-1	Dbxref=UniParc:UPI0003D50D4D,UniProtKB:W5HYH0_WHEAT	No annotation	No annotation	path:ko04978	Mineral absorption
tae-miR1130b-3p	Traes_6DS_1B409CE95.1	No description	chromosome:IWGSC1.0+popseq:6D:117072718:117075387:1		GO:0000148,GO:0003843,GO:0006075	1,3-beta-D-glucan synthase complex|1,3-beta-D-glucan synthase activity|(1->3)-beta-D-glucan biosynthetic process	No annotation	No description
tae-miR1130b-3p	Traes_7AL_2C31E1078.1	No description	chromosome:IWGSC1.0+popseq:7A:144215892:144216764:-1	Dbxref=UniParc:UPI0003D478E4,UniProtKB:W5H704_WHEAT	GO:0043531	ADP binding	No annotation	No description
tae-miR1130b-3p	Traes_6BL_F03DF2949.2	No description	scaffold:IWGSC1.0+popseq:IWGSC_CSS_6BL_scaff_4285968:47:4316:-1	Dbxref=UniParc:UPI0003D43140,UniProtKB:W5GNI9_WHEAT	GO:0004190,GO:0016021	aspartic-type endopeptidase activity|integral component of membrane	No annotation	No description
tae-miR1130b-3p	Traes_5AS_68FB50ED1.2	P-loop containing nucleoside triphosphate hydrolases superfamily protein [Source:Projected from Arabidopsis thaliana (AT3G27120) TAIR%3BAcc:AT3G27120]	scaffold:IWGSC1.0+popseq:IWGSC_CSS_5AS_scaff_1485511:656:9411:-1	Dbxref=UniParc:UPI0003D4320D,UniProtKB:W5F4V6_WHEAT	GO:0005524	ATP binding	No annotation	No description
tae-miR1130b-3p	Traes_5BS_7FF02D8B3.2	No description	chromosome:IWGSC1.0+popseq:5B:117787416:117789162:1	Dbxref=UniParc:UPI0003D53C59,UniProtKB:W5FMS6_WHEAT	GO:0005524	ATP binding	No annotation	No description
tae-miR1130b-3p	Traes_1AL_A46B5ED96.2	No description	chromosome:IWGSC1.0+popseq:1A:183023506:183028709:1	Dbxref=UniParc:UPI0003D5225C,UniProtKB:W4ZRL5_WHEAT	GO:0005524,GO:0016887	ATP binding|ATPase activity	No annotation	No description
tae-miR1130b-3p	Traes_6DS_016F70618.2	No description	chromosome:IWGSC1.0+popseq:6D:52908651:52917869:1	Dbxref=UniParc:UPI0003D479D8,UniProtKB:W5H192_WHEAT	GO:0005488	binding	No annotation	No description
tae-miR1130b-3p	Traes_7BS_941D0F9E7.1	No description	chromosome:IWGSC1.0+popseq:7B:56008392:56010102:-1	Dbxref=UniParc:UPI0003D52EB5,UniProtKB:W5HV54_WHEAT	GO:0005488	binding	No annotation	No description
tae-miR1130b-3p	Traes_4AS_EECF41BA4.2	No description	chromosome:IWGSC1.0+popseq:4A:123963560:123972320:-1	Dbxref=UniParc:UPI0003D53825,UniProtKB:W5E0L3_WHEAT	GO:0005488,GO:0005515	binding|protein binding	No annotation	No description
tae-miR1130b-3p	Traes_4BL_A2081ED30.1	No description	scaffold:IWGSC1.0+popseq:IWGSC_CSS_4BL_scaff_6962047:322:4036:1	Dbxref=UniParc:UPI0003D41DEB,UniProtKB:W5E5Z0_WHEAT	GO:0005488,GO:0005515	binding|protein binding	No annotation	No description
tae-miR1130b-3p	Traes_4AS_049576319.2	No description	chromosome:IWGSC1.0+popseq:4A:51140492:51144240:-1	Dbxref=UniParc:UPI0003D4DA75,UniProtKB:W5DVU2_WHEAT	GO:0008150,GO:0031966	biological_process|mitochondrial membrane	No annotation	No description
tae-miR1130b-3p	Traes_2BS_879851C74.1	No description	chromosome:IWGSC1.0+popseq:2B:51086083:51087773:-1	Dbxref=UniParc:UPI0003D434E1,UniProtKB:W5BLP6_WHEAT	GO:0005509,GO:0005544	calcium ion binding|calcium-dependent phospholipid binding	No annotation	No description
tae-miR1130b-3p	Traes_2BL_2657EE5E2.1	No description	scaffold:IWGSC1.0+popseq:IWGSC_CSS_2BL_scaff_7984987:1127:4776:1	Dbxref=UniParc:UPI0003D54F05,UniProtKB:W5B7W9_WHEAT	GO:0003824	catalytic activity	No annotation	No description
tae-miR1130b-3p	Traes_2DS_070B0664F.1	No description	chromosome:IWGSC1.0+popseq:2D:116683712:116685161:-1	Dbxref=UniParc:UPI0003D471CC,UniProtKB:W5C2V0_WHEAT	GO:0003824	catalytic activity	No annotation	No description
tae-miR1130b-3p	Traes_5BL_010E1E2A3.1	No description	chromosome:IWGSC1.0+popseq:5B:206126618:206129805:1	Dbxref=UniParc:UPI0003D58D03,UniProtKB:W5F6Q4_WHEAT	GO:0003824	catalytic activity	No annotation	No description
tae-miR1130b-3p	Traes_5DL_F243512BC.2	No description	scaffold:IWGSC1.0+popseq:IWGSC_CSS_5DL_scaff_4514797:7844:13102:-1	Dbxref=UniParc:UPI0003D41486,UniProtKB:W5G0K2_WHEAT	GO:0003824	catalytic activity	No annotation	No description
tae-miR1130b-3p	Traes_3AL_20404D7E4.1	No description	chromosome:IWGSC1.0+popseq:3A:154280511:154284176:1	Dbxref=UniParc:UPI0003D48155,UniProtKB:W5CB61_WHEAT	GO:0003824,GO:0046872	catalytic activity|metal ion binding	No annotation	No description
tae-miR1130b-3p	Traes_2DS_9520F146E.1	No description	scaffold:IWGSC1.0+popseq:IWGSC_CSS_2DS_scaff_5338441:411:2416:1	Dbxref=UniParc:UPI0003D47391,UniProtKB:W5C6Y7_WHEAT	GO:0005507,GO:0016491	copper ion binding|oxidoreductase activity	No annotation	No description
tae-miR1130b-3p	Traes_4DS_E3FF7A34C.1	No description	chromosome:IWGSC1.0+popseq:4D:6390432:6391232:1	Dbxref=UniParc:UPI00016F399E,UniProtKB:W5ETH9_WHEAT	GO:0004869	cysteine-type endopeptidase inhibitor activity	No annotation	No description
tae-miR1130b-3p	Traes_1DL_F9213AB33.1	No description	chromosome:IWGSC1.0+popseq:1D:108629294:108632275:-1	Dbxref=UniParc:UPI0003D44A4E,UniProtKB:W5AJS8_WHEAT	GO:0008234	cysteine-type peptidase activity	No annotation	No description
tae-miR1130b-3p	Traes_3AS_0E7CB4B4A.2	No description	scaffold:IWGSC1.0+popseq:IWGSC_CSS_3AS_scaff_3338493:603:3255:1	Dbxref=UniParc:UPI0003D53B6D,UniProtKB:W5CIS2_WHEAT	GO:0008234	cysteine-type peptidase activity	No annotation	No description
tae-miR1130b-3p	Traes_6DL_36006E6FD.1	No description	chromosome:IWGSC1.0+popseq:6D:93466746:93470333:1	Dbxref=UniParc:UPI0003D4BB17,UniProtKB:W5GVE8_WHEAT	GO:0005856,GO:0006909	cytoskeleton|phagocytosis	No annotation	No description
tae-miR1130b-3p	Traes_5AL_3976F401A.1	No description	scaffold:IWGSC1.0+popseq:IWGSC_CSS_5AL_scaff_2693875:1:717:1	Dbxref=UniParc:UPI0003D4E0BA,UniProtKB:W5EWA6_WHEAT	GO:0003885,GO:0016020	D-arabinono-1,4-lactone oxidase activity|membrane	No annotation	No description
tae-miR1130b-3p	Traes_6BS_F87437638.3	No description	chromosome:IWGSC1.0+popseq:6B:57032227:57039416:1	Dbxref=UniParc:UPI0003D53933,UniProtKB:W5GTL8_WHEAT	GO:0006952,GO:0017148,GO:0030598	defense response|negative regulation of translation|rRNA N-glycosylase activity	No annotation	No description
tae-miR1130b-3p	Traes_4DS_990D31BB1.6	No description	chromosome:IWGSC1.0+popseq:4D:446551:450593:-1	Dbxref=UniParc:UPI0003D57937,UniProtKB:W5EPK6_WHEAT	GO:0003677	DNA binding	No annotation	No description
tae-miR1130b-3p	Traes_4BS_F83CB32DD.1	No description	chromosome:IWGSC1.0+popseq:4B:55010993:55012728:-1	Dbxref=UniParc:UPI0001BA8652,UniProtKB:W5EEJ8_WHEAT	GO:0003677,GO:0003682	DNA binding|chromatin binding	No annotation	No description
tae-miR1130b-3p	Traes_5AL_637B13721.2	No description	chromosome:IWGSC1.0+popseq:5A:83904704:83907551:-1	Dbxref=UniParc:UPI0003D4D5F1,UniProtKB:W5EXQ4_WHEAT	GO:0003677,GO:0005634	DNA binding|nucleus	No annotation	No description
tae-miR1130b-3p	Traes_7AS_45F0BB787.2	No description	chromosome:IWGSC1.0+popseq:7A:14881907:14884008:-1	Dbxref=UniParc:UPI0003D4D448,UniProtKB:W5HE93_WHEAT	GO:0003677,GO:0006355	DNA binding|regulation of transcription, DNA-templated	No annotation	No description
tae-miR1130b-3p	Traes_1AL_6B108514B.1	No description	chromosome:IWGSC1.0+popseq:1A:194722401:194732084:-1	Dbxref=UniParc:UPI0003D4AD62,UniProtKB:W4ZPZ3_WHEAT	GO:0003677,GO:0003700,GO:0005634,GO:0006351	DNA binding|transcription factor activity, sequence-specific DNA binding|nucleus|transcription, DNA-templated	No annotation	No description
tae-miR1130b-3p	Traes_6AL_A93C6F2FC.1	No description	chromosome:IWGSC1.0+popseq:6A:181248090:181255082:1	Dbxref=UniParc:UPI0003D4ADFA,UniProtKB:W5G9D0_WHEAT	GO:0003677,GO:0003700,GO:0005634,GO:0006351	DNA binding|transcription factor activity, sequence-specific DNA binding|nucleus|transcription, DNA-templated	No annotation	No description
tae-miR1130b-3p	Traes_2AL_EE1350B36.1	No description	chromosome:IWGSC1.0+popseq:2A:243096282:243097562:-1	Dbxref=UniParc:UPI0003D51A61,UniProtKB:W5AYD5_WHEAT	GO:0003690,GO:0005739,GO:0006355	double-stranded DNA binding|mitochondrion|regulation of transcription, DNA-templated	No annotation	No description
tae-miR1130b-3p	Traes_2BL_9685774DE.1	No description	scaffold:IWGSC1.0+popseq:IWGSC_CSS_2BL_scaff_8041862:8337:9725:-1	Dbxref=UniParc:UPI0003D509CB,UniProtKB:W5BCW3_WHEAT	GO:0003690,GO:0005739,GO:0006355	double-stranded DNA binding|mitochondrion|regulation of transcription, DNA-templated	No annotation	No description
tae-miR1130b-3p	Traes_6BS_CBD931158.4	No description	chromosome:IWGSC1.0+popseq:6B:4043702:4045977:1	Dbxref=UniParc:UPI0003D4E7BE,UniProtKB:A0A096UUE9_WHEAT	GO:0003690,GO:0005739,GO:0006355	double-stranded DNA binding|mitochondrion|regulation of transcription, DNA-templated	No annotation	No description
tae-miR1130b-3p	Traes_6BS_D8B7C37B0.2	No description	chromosome:IWGSC1.0+popseq:6B:3267615:3269879:1	Dbxref=UniParc:UPI0003D46DD5,UniProtKB:W5GT18_WHEAT	GO:0003690,GO:0005739,GO:0006355	double-stranded DNA binding|mitochondrion|regulation of transcription, DNA-templated	No annotation	No description
tae-miR1130b-3p	Traes_5DL_432CC0CB0.1	electron transfer flavoprotein alpha [Source:Projected from Arabidopsis thaliana (AT1G50940) TAIR%3BAcc:AT1G50940]	chromosome:IWGSC1.0+popseq:5D:151396285:151404971:-1	Dbxref=UniParc:UPI0001BA9219,UniProtKB:W5FSP7_WHEAT	GO:0009055,GO:0050660	electron carrier activity|flavin adenine dinucleotide binding	No annotation	No description
tae-miR1130b-3p	Traes_2BL_09184B677.2	TatD related DNase [Source:Projected from Arabidopsis thaliana (AT3G52390) TAIR%3BAcc:AT3G52390]	scaffold:IWGSC1.0+popseq:IWGSC_CSS_2BL_scaff_8012854:5486:10288:1	Dbxref=UniParc:UPI0003D54477,UniProtKB:W5B6I9_WHEAT	GO:0016888	endodeoxyribonuclease activity, producing 5'-phosphomonoesters	No annotation	No description
tae-miR1130b-3p	Traes_7AS_7E99B3482.1	No description	scaffold:IWGSC1.0+popseq:IWGSC_CSS_7AS_scaff_4115472:1:515:1	Dbxref=UniParc:UPI0003D570BA,UniProtKB:W5HG13_WHEAT	GO:0005576	extracellular region	No annotation	No description
tae-miR1130b-3p	Traes_4BL_AB3EBF1FD.2	Non-specific lipid-transfer protein 2G [Source:Uniprot/SWISSPROT%3BAcc:P82900]	chromosome:IWGSC1.0+popseq:4B:316381315:316382316:1	Dbxref=UniParc:UPI000009F28A,UniProtKB:NLT2G_WHEAT	GO:0005576,GO:0005618,GO:0006869,GO:0008289,GO:0071555	extracellular region|cell wall|lipid transport|lipid binding|cell wall organization	No annotation	No description
tae-miR1130b-3p	Traes_4BL_BCC3FB7E7.1	No description	chromosome:IWGSC1.0+popseq:4B:307478047:307479748:1	Dbxref=UniParc:UPI0003D52AB0,UniProtKB:W5E6N4_WHEAT	GO:0005576,GO:0009405	extracellular region|pathogenesis	No annotation	No description
tae-miR1130b-3p	Traes_7DS_CA0DAA41B.1	No description	chromosome:IWGSC1.0+popseq:7D:14379648:14385289:-1	Dbxref=UniParc:UPI0003D4AD10,UniProtKB:W5IAU3_WHEAT	GO:0003924,GO:0005525,GO:0005743,GO:0005759,GO:0006412,GO:0043022,GO:0045727	GTPase activity|GTP binding|mitochondrial inner membrane|mitochondrial matrix|translation|ribosome binding|positive regulation of translation	No annotation	No description
tae-miR1130b-3p	Traes_5DL_DFE47E78E.1	No description	chromosome:IWGSC1.0+popseq:5D:126327816:126339558:1	Dbxref=UniParc:UPI0003D4DDC0,UniProtKB:A0A096UTD5_WHEAT	GO:0016787	hydrolase activity	No annotation	No description
tae-miR1130b-3p	Traes_4DL_5F8CEB299.1	No description	chromosome:IWGSC1.0+popseq:4D:35696446:35698679:-1	Dbxref=UniParc:UPI0003D44B6A,UniProtKB:W5EI19_WHEAT	GO:0004553,GO:0005975	hydrolase activity, hydrolyzing O-glycosyl compounds|carbohydrate metabolic process	No annotation	No description
tae-miR1130b-3p	Traes_7DL_DE178FDB4.1	No description	chromosome:IWGSC1.0+popseq:7D:209962968:209966639:1	Dbxref=UniParc:UPI0003D53E49,UniProtKB:W5I3U5_WHEAT	GO:0016021	integral component of membrane	No annotation	No description
tae-miR1130b-3p	Traes_1DL_547D8DAC2.1	No description	chromosome:IWGSC1.0+popseq:1D:16944354:16950349:1	Dbxref=UniParc:UPI0003D50382,UniProtKB:W5AEW6_WHEAT	GO:0016021,GO:0022891	integral component of membrane|substrate-specific transmembrane transporter activity	No annotation	No description
tae-miR1130b-3p	Traes_6BL_634758C90.1	No description	chromosome:IWGSC1.0+popseq:6B:186742715:186744425:-1	Dbxref=UniParc:UPI0003D54667,UniProtKB:W5GJY0_WHEAT	GO:0016021,GO:0022891	integral component of membrane|substrate-specific transmembrane transporter activity	No annotation	No description
tae-miR1130b-3p	Traes_2BL_14B133AEB.1	No description	chromosome:IWGSC1.0+popseq:2B:338618972:338620371:-1	Dbxref=UniParc:UPI0003D558B2,UniProtKB:W5B713_WHEAT	GO:0016021,GO:0022857	integral component of membrane|transmembrane transporter activity	No annotation	No description
tae-miR1130b-3p	Traes_2AS_CBB2430AD.1	No description	scaffold:IWGSC1.0+popseq:IWGSC_CSS_2AS_scaff_5267378:1:752:1	Dbxref=UniParc:UPI0003D5844C,UniProtKB:W5B4Q7_WHEAT	GO:0005506,GO:0016705,GO:0020037	iron ion binding|oxidoreductase activity, acting on paired donors, with incorporation or reduction of molecular oxygen|heme binding	No annotation	No description
tae-miR1130b-3p	Traes_7DL_82C99049D.1	No description	chromosome:IWGSC1.0+popseq:7D:218739427:218741064:-1	Dbxref=UniParc:UPI0003D4FEF1,UniProtKB:W5I135_WHEAT	GO:0005506,GO:0016705,GO:0020037	iron ion binding|oxidoreductase activity, acting on paired donors, with incorporation or reduction of molecular oxygen|heme binding	No annotation	No description
tae-miR1130b-3p	Traes_3DL_838442186.1	embryo sac development arrest 14 [Source:Projected from Arabidopsis thaliana (AT3G60360) TAIR%3BAcc:AT3G60360]	scaffold:IWGSC1.0+popseq:IWGSC_CSS_3DL_scaff_6952302:297:1916:1	Dbxref=UniParc:UPI0003D53644,UniProtKB:W5DBD1_WHEAT	GO:0000741,GO:0005515,GO:0006364,GO:0009560,GO:0009561,GO:0032040	karyogamy|protein binding|rRNA processing|embryo sac egg cell differentiation|megagametogenesis|small-subunit processome	No annotation	No description
tae-miR1130b-3p	Traes_6DL_A95013422.2	No description	scaffold:IWGSC1.0+popseq:IWGSC_CSS_6DL_scaff_3306129:5720:9517:-1		GO:0006629,GO:0016787	lipid metabolic process|hydrolase activity	No annotation	No description
tae-miR1130b-3p	Traes_5AS_244562A2A.1	No description	scaffold:IWGSC1.0+popseq:IWGSC_CSS_5AS_scaff_1358436:2677:5080:-1	Dbxref=UniParc:UPI0003D567BD,UniProtKB:W5F3Y3_WHEAT	GO:0006629,GO:0008081	lipid metabolic process|phosphoric diester hydrolase activity	No annotation	No description
tae-miR1130b-3p	Traes_3AL_04CD57FC2.1	No description	scaffold:IWGSC1.0+popseq:IWGSC_CSS_3AL_scaff_4430511:22:4154:1	Dbxref=UniParc:UPI0003D57403,UniProtKB:W5CA77_WHEAT	GO:0015095	magnesium ion transmembrane transporter activity	No annotation	No description
tae-miR1130b-3p	Traes_5AL_9C9E55228.2	No description	chromosome:IWGSC1.0+popseq:5A:68652870:68657974:1	Dbxref=UniParc:UPI0003D475DF,UniProtKB:W5EZU5_WHEAT	GO:0016020,GO:0016760,GO:0030244	membrane|cellulose synthase (UDP-forming) activity|cellulose biosynthetic process	No annotation	No description
tae-miR1130b-3p	Traes_1AL_EAA953F21.2	No description	chromosome:IWGSC1.0+popseq:1A:184209334:184222112:-1	Dbxref=UniParc:UPI0003D54DF5,UniProtKB:W4ZTR8_WHEAT	GO:0000226,GO:0000911,GO:0009506,GO:0009630	microtubule cytoskeleton organization|cytokinesis by cell plate formation|plasmodesma|gravitropism	No annotation	No description
tae-miR1130b-3p	Traes_7DS_619769289.1	No description	scaffold:IWGSC1.0+popseq:IWGSC_CSS_7DS_scaff_3944677:450:8254:-1	Dbxref=UniParc:UPI0003D42027,UniProtKB:W5I7R7_WHEAT	GO:0003777,GO:0005524,GO:0005871,GO:0005874,GO:0007018	microtubule motor activity|ATP binding|kinesin complex|microtubule|microtubule-based movement	No annotation	No description
tae-miR1130b-3p	Traes_3AL_5790EDDE7.2	No description	chromosome:IWGSC1.0+popseq:3A:148350029:148355492:1	Dbxref=UniParc:UPI0003D42D7B,UniProtKB:W5CCX1_WHEAT	GO:0005744,GO:0015031	mitochondrial inner membrane presequence translocase complex|protein transport	No annotation	No description
tae-miR1130b-3p	Traes_4DL_C615C8567.1	No description	scaffold:IWGSC1.0+popseq:IWGSC_CSS_4DL_scaff_14303757:40:1845:1	Dbxref=UniParc:UPI0003D52499,UniProtKB:W5ELJ7_WHEAT	GO:0031966	mitochondrial membrane	No annotation	No description
tae-miR1130b-3p	Traes_6BS_A7DE5BFD1.1	No description	chromosome:IWGSC1.0+popseq:6B:43454999:43456099:-1	Dbxref=UniParc:UPI0003D4D5A7,UniProtKB:W5GS43_WHEAT	GO:0003674,GO:0005575,GO:0008150	molecular_function|cellular_component|biological_process	No annotation	No description
tae-miR1130b-3p	Traes_2AS_B2BD6AD3C.2	Pentatricopeptide repeat (PPR) superfamily protein [Source:Projected from Arabidopsis thaliana (AT5G64320) TAIR%3BAcc:AT5G64320]	chromosome:IWGSC1.0+popseq:2A:188247854:188255315:-1	Dbxref=UniParc:UPI0003D549A1,UniProtKB:W5B420_WHEAT	GO:0003674,GO:0005515	molecular_function|protein binding	No annotation	No description
tae-miR1130b-3p	Traes_1DL_DC61DA172.1	No description	chromosome:IWGSC1.0+popseq:1D:16947992:16950618:-1	Dbxref=UniParc:UPI0003D53333,UniProtKB:W5AIY9_WHEAT	GO:0004497,GO:0005506,GO:0016705,GO:0020037	monooxygenase activity|iron ion binding|oxidoreductase activity, acting on paired donors, with incorporation or reduction of molecular oxygen|heme binding	No annotation	No description
tae-miR1130b-3p	Traes_1AL_FA4A9FA74.1	No description	chromosome:IWGSC1.0+popseq:1A:234911103:234914895:1	Dbxref=UniParc:UPI0003D4B05F,UniProtKB:W4ZUD2_WHEAT	GO:0006397	mRNA processing	No annotation	No description
tae-miR1130b-3p	Traes_1AL_1A1E3798D.1	No description	chromosome:IWGSC1.0+popseq:1A:230923104:230924427:1	Dbxref=UniParc:UPI0003D53381,UniProtKB:W4ZMB2_WHEAT	No annotation	No annotation	No annotation	No description
tae-miR1130b-3p	Traes_1AL_7FE24229E.2	KRR1 family protein [Source:Projected from Arabidopsis thaliana (AT3G24080) TAIR%3BAcc:AT3G24080]	chromosome:IWGSC1.0+popseq:1A:218886201:218888756:1	Dbxref=UniParc:UPI0003D52A26,UniProtKB:W4ZQJ5_WHEAT	No annotation	No annotation	No annotation	No description
tae-miR1130b-3p	Traes_1AS_801D9F0BC.1	No description	scaffold:IWGSC1.0+popseq:IWGSC_CSS_1AS_scaff_3255681:3024:4353:-1		No annotation	No annotation	No annotation	No description
tae-miR1130b-3p	Traes_1BL_7C8FD5930.1	No description	chromosome:IWGSC1.0+popseq:1B:293247577:293248272:1	Dbxref=UniParc:UPI0003D46785,UniProtKB:W5A3C7_WHEAT	No annotation	No annotation	No annotation	No description
tae-miR1130b-3p	Traes_1BL_A151C620A.5	No description	chromosome:IWGSC1.0+popseq:1B:273626674:273632418:1	Dbxref=UniParc:UPI0003D57469,UniProtKB:W5A4M0_WHEAT	No annotation	No annotation	No annotation	No description
tae-miR1130b-3p	Traes_1DL_05B4AB2E3.1	No description	scaffold:IWGSC1.0+popseq:IWGSC_CSS_1DL_scaff_2015932:34:2008:1	Dbxref=UniParc:UPI0003D49BEE,UniProtKB:W5ACG8_WHEAT	No annotation	No annotation	No annotation	No description
tae-miR1130b-3p	Traes_1DL_41E7D2C4E.1	No description	scaffold:IWGSC1.0+popseq:IWGSC_CSS_1DL_scaff_2255356:4067:5093:1	Dbxref=UniParc:UPI0003D55F5C,UniProtKB:W5AEE0_WHEAT	No annotation	No annotation	No annotation	No description
tae-miR1130b-3p	Traes_1DL_47D137A08.1	No description	scaffold:IWGSC1.0+popseq:IWGSC_CSS_1DL_scaff_1640293:3:3058:1	Dbxref=UniParc:UPI0003D4DA47,UniProtKB:W5A1J7_WHEAT	No annotation	No annotation	No annotation	No description
tae-miR1130b-3p	Traes_1DL_66B426FE4.2	No description	scaffold:IWGSC1.0+popseq:IWGSC_CSS_1DL_scaff_2265228:4:2107:-1	Dbxref=UniParc:UPI0003D50E9D,UniProtKB:W5AFI7_WHEAT	No annotation	No annotation	No annotation	No description
tae-miR1130b-3p	Traes_1DL_9FE4D295D.2	No description	chromosome:IWGSC1.0+popseq:1D:135000067:135009374:1	Dbxref=UniParc:UPI0003D46A87,UniProtKB:W5AH88_WHEAT	No annotation	No annotation	No annotation	No description
tae-miR1130b-3p	Traes_1DL_B38462A5D.1	No description	scaffold:IWGSC1.0+popseq:IWGSC_CSS_1DL_scaff_2270747:246:1560:1	Dbxref=UniParc:UPI0003D538E7,UniProtKB:W5AHS5_WHEAT	No annotation	No annotation	No annotation	No description
tae-miR1130b-3p	Traes_1DL_BDDCF33B3.1	No description	chromosome:IWGSC1.0+popseq:1D:131596921:131597437:-1	Dbxref=UniParc:UPI0003D54BAA,UniProtKB:W5AI43_WHEAT	No annotation	No annotation	No annotation	No description
tae-miR1130b-3p	Traes_1DS_783351B30.1	No description	scaffold:IWGSC1.0+popseq:IWGSC_CSS_1DS_scaff_1394397:1455:3517:1	Dbxref=UniParc:UPI0003D455DA,UniProtKB:W5ALR6_WHEAT	No annotation	No annotation	No annotation	No description
tae-miR1130b-3p	Traes_2AL_79AD48080.1	No description	chromosome:IWGSC1.0+popseq:2A:32058004:32060443:1	Dbxref=UniParc:UPI0003D4E51D,UniProtKB:W5ATX9_WHEAT	No annotation	No annotation	No annotation	No description
tae-miR1130b-3p	Traes_2AS_45A0E50BF.1	No description	chromosome:IWGSC1.0+popseq:2A:173341355:173351916:1	Dbxref=UniParc:UPI0003D51672,UniProtKB:A0A096ULS7_WHEAT	No annotation	No annotation	No annotation	No description
tae-miR1130b-3p	Traes_2BL_07C9811CB.1	No description	chromosome:IWGSC1.0+popseq:2B:235870237:235877560:1	Dbxref=UniParc:UPI0003D48F76,UniProtKB:W5B6G7_WHEAT	No annotation	No annotation	No annotation	No description
tae-miR1130b-3p	Traes_2BL_316434127.1	No description	scaffold:IWGSC1.0+popseq:IWGSC_CSS_2BL_scaff_8069916:1564:2092:1	Dbxref=UniParc:UPI0003D52A37,UniProtKB:W5B8E6_WHEAT	No annotation	No annotation	No annotation	No description
tae-miR1130b-3p	Traes_2BL_ED0C079ED.1	No description	chromosome:IWGSC1.0+popseq:2B:287913362:287914991:-1	Dbxref=UniParc:UPI00016EDE3B,UniProtKB:W5BGY1_WHEAT	No annotation	No annotation	No annotation	No description
tae-miR1130b-3p	Traes_2BS_48B2AB466.1	No description	chromosome:IWGSC1.0+popseq:2B:157349915:157350613:1	Dbxref=UniParc:UPI0003D46ABD,UniProtKB:W5BJW8_WHEAT	No annotation	No annotation	No annotation	No description
tae-miR1130b-3p	Traes_2BS_EA4D55C79.1	No description	chromosome:IWGSC1.0+popseq:2B:36323304:36323879:-1	Dbxref=UniParc:UPI0003D4427F,UniProtKB:W5BPR3_WHEAT	No annotation	No annotation	No annotation	No description
tae-miR1130b-3p	Traes_2DL_1497E5611.2	No description	scaffold:IWGSC1.0+popseq:IWGSC_CSS_2DL_scaff_9864961:1626:3237:-1	Dbxref=UniParc:UPI0003D57C4E,UniProtKB:W5BRH8_WHEAT	No annotation	No annotation	No annotation	No description
tae-miR1130b-3p	Traes_2DL_3C9129432.1	No description	chromosome:IWGSC1.0+popseq:2D:136347020:136348219:-1		No annotation	No annotation	No annotation	No description
tae-miR1130b-3p	Traes_2DL_3D4B9145A.1	No description	chromosome:IWGSC1.0+popseq:2D:113727587:113737794:1	Dbxref=UniParc:UPI0003D46584,UniProtKB:W5BTE0_WHEAT	No annotation	No annotation	No annotation	No description
tae-miR1130b-3p	Traes_2DS_1833BCFE3.1	No description	chromosome:IWGSC1.0+popseq:2D:21834642:21835403:-1	Dbxref=UniParc:UPI0003D4328E,UniProtKB:W5C3D1_WHEAT	No annotation	No annotation	No annotation	No description
tae-miR1130b-3p	Traes_2DS_9BCFF2B80.1	No description	scaffold:IWGSC1.0+popseq:IWGSC_CSS_2DS_scaff_4424576:1:458:1	Dbxref=UniParc:UPI0003D57E7C,UniProtKB:W5C762_WHEAT	No annotation	No annotation	No annotation	No description
tae-miR1130b-3p	Traes_2DS_C8CC2F963.1	No description	chromosome:IWGSC1.0+popseq:2D:55155899:55156718:-1	Dbxref=UniParc:UPI0003D551DA,UniProtKB:W5C8F1_WHEAT	No annotation	No annotation	No annotation	No description
tae-miR1130b-3p	Traes_2DS_CDD18305B.1	No description	chromosome:IWGSC1.0+popseq:2D:97815412:97816394:1	Dbxref=UniParc:UPI0003D4FA82,UniProtKB:W5C8K8_WHEAT	No annotation	No annotation	No annotation	No description
tae-miR1130b-3p	Traes_3AL_20BAF937E.2	No description	scaffold:IWGSC1.0+popseq:IWGSC_CSS_3AL_scaff_4230737:1:2392:1	Dbxref=UniParc:UPI0003D4A581,UniProtKB:W5CB64_WHEAT	No annotation	No annotation	No annotation	No description
tae-miR1130b-3p	Traes_3AL_3E4E162EE.1	No description	chromosome:IWGSC1.0+popseq:3A:42966341:42967311:-1	Dbxref=UniParc:UPI0003D55B97,UniProtKB:W5CC48_WHEAT	No annotation	No annotation	No annotation	No description
tae-miR1130b-3p	Traes_3AL_B0A5AA3FD.1	No description	chromosome:IWGSC1.0+popseq:3A:178672637:178675978:-1	Dbxref=UniParc:UPI0003D51573,UniProtKB:W5CFW6_WHEAT	No annotation	No annotation	No annotation	No description
tae-miR1130b-3p	Traes_3AL_C9A8E6ED4.1	No description	scaffold:IWGSC1.0+popseq:IWGSC_CSS_3AL_scaff_1549599:1:1720:-1	Dbxref=UniParc:UPI0003D467CC,UniProtKB:W5CGQ6_WHEAT	No annotation	No annotation	No annotation	No description
tae-miR1130b-3p	Traes_3AS_137C2C208.3	No description	chromosome:IWGSC1.0+popseq:3A:24115055:24123792:-1	Dbxref=UniParc:UPI0003D52419,UniProtKB:W5CIW1_WHEAT	No annotation	No annotation	No annotation	No description
tae-miR1130b-3p	Traes_3AS_865D5DF28.3	No description	scaffold:IWGSC1.0+popseq:IWGSC_CSS_3AS_scaff_3292418:452:2224:-1	Dbxref=UniParc:UPI0003D5595E,UniProtKB:A0A096UNZ1_WHEAT	No annotation	No annotation	No annotation	No description
tae-miR1130b-3p	Traes_3AS_993B34F61.1	No description	scaffold:IWGSC1.0+popseq:IWGSC_CSS_3AS_scaff_575779:1:543:1	Dbxref=UniParc:UPI0002CD5411,UniProtKB:W5CTA1_WHEAT	No annotation	No annotation	No annotation	No description
tae-miR1130b-3p	Traes_3AS_CB2434231.1	No description	scaffold:IWGSC1.0+popseq:IWGSC_CSS_3AS_scaff_3302954:176:2324:1	Dbxref=UniParc:UPI0003D4E385,UniProtKB:W5CMZ9_WHEAT	No annotation	No annotation	No annotation	No description
tae-miR1130b-3p	Traes_3DL_1DA454A9F.1	No description	scaffold:IWGSC1.0+popseq:IWGSC_CSS_3DL_scaff_6866057:41:536:-1	Dbxref=UniParc:UPI0002C815B0,UniProtKB:W5D8B0_WHEAT	No annotation	No annotation	No annotation	No description
tae-miR1130b-3p	Traes_3DL_D13566621.1	No description	chromosome:IWGSC1.0+popseq:3D:108328663:108329136:1	Dbxref=UniParc:UPI0003D4BF43,UniProtKB:W5DDU0_WHEAT	No annotation	No annotation	No annotation	No description
tae-miR1130b-3p	Traes_4AS_5EDE61425.2	No description	chromosome:IWGSC1.0+popseq:4A:45740429:45745462:1	Dbxref=UniParc:UPI0003D4C1F8,UniProtKB:W5DXL4_WHEAT	No annotation	No annotation	No annotation	No description
tae-miR1130b-3p	Traes_4BL_5AF7ACF03.2	No description	chromosome:IWGSC1.0+popseq:4B:311453946:311455900:-1	Dbxref=UniParc:UPI0003D4955B,UniProtKB:W5E3Q6_WHEAT	No annotation	No annotation	No annotation	No description
tae-miR1130b-3p	Traes_4BS_15660A515.1	No description	chromosome:IWGSC1.0+popseq:4B:108273960:108275424:1	Dbxref=UniParc:UPI0003D4A129,UniProtKB:W5E9A5_WHEAT	No annotation	No annotation	No annotation	No description
tae-miR1130b-3p	Traes_4BS_4BC02509F.1	No description	chromosome:IWGSC1.0+popseq:4B:301336864:301338827:1		No annotation	No annotation	No annotation	No description
tae-miR1130b-3p	Traes_4BS_959C97F4F.1	No description	chromosome:IWGSC1.0+popseq:4B:206296201:206297520:-1	Dbxref=UniParc:UPI0003D5842A,UniProtKB:W5EC73_WHEAT	No annotation	No annotation	No annotation	No description
tae-miR1130b-3p	Traes_4DS_1EBE1B4E4.1	No description	scaffold:IWGSC1.0+popseq:IWGSC_CSS_4DS_scaff_2286664:700:2498:1	Dbxref=UniParc:UPI0003D438FF,UniProtKB:W5EP53_WHEAT	No annotation	No annotation	No annotation	No description
tae-miR1130b-3p	Traes_4DS_220628F6B.1	No description	chromosome:IWGSC1.0+popseq:4D:6085594:6086255:1	Dbxref=UniParc:UPI0002CD2A9F,UniProtKB:W5EP89_WHEAT	No annotation	No annotation	No annotation	No description
tae-miR1130b-3p	Traes_5AL_1311205EE.2	No description	scaffold:IWGSC1.0+popseq:IWGSC_CSS_5AL_scaff_2741239:26:11706:1	Dbxref=UniParc:UPI0003D41E8D,UniProtKB:W5EUT2_WHEAT	No annotation	No annotation	No annotation	No description
tae-miR1130b-3p	Traes_5AL_2C26B1FFC.1	No description	scaffold:IWGSC1.0+popseq:IWGSC_CSS_5AL_scaff_2811340:1:2045:-1	Dbxref=UniParc:UPI0003D440D2,UniProtKB:W5EVS4_WHEAT	No annotation	No annotation	No annotation	No description
tae-miR1130b-3p	Traes_5AL_2D3FB375C.1	No description	scaffold:IWGSC1.0+popseq:IWGSC_CSS_5AL_scaff_2685182:6:1301:1	Dbxref=UniParc:UPI0003D4DF21,UniProtKB:W5EVT8_WHEAT	No annotation	No annotation	No annotation	No description
tae-miR1130b-3p	Traes_5AL_670A84226.3	No description	scaffold:IWGSC1.0+popseq:IWGSC_CSS_5AL_scaff_2707912:3112:3801:-1	Dbxref=UniParc:UPI00043DA71A,UniProtKB:A0A096URV5_WHEAT	No annotation	No annotation	No annotation	No description
tae-miR1130b-3p	Traes_5AS_9DC956868.2	No description	scaffold:IWGSC1.0+popseq:IWGSC_CSS_5AS_scaff_1551187:1:1157:1	Dbxref=UniParc:UPI0003D56646,UniProtKB:W5F5F9_WHEAT	No annotation	No annotation	No annotation	No description
tae-miR1130b-3p	Traes_5AS_A977349961.2	No description	scaffold:IWGSC1.0+popseq:IWGSC_CSS_5AS_scaff_1538058:5738:8518:-1	Dbxref=UniParc:UPI0003D54FED,UniProtKB:W5F5L3_WHEAT	No annotation	No annotation	No annotation	No description
tae-miR1130b-3p	Traes_5BL_45662533A.1	No description	chromosome:IWGSC1.0+popseq:5B:257696046:257698527:-1	Dbxref=UniParc:UPI0003D42896,UniProtKB:W5FAL4_WHEAT	No annotation	No annotation	No annotation	No description
tae-miR1130b-3p	Traes_5BL_756B1DFCF.7	No description	scaffold:IWGSC1.0+popseq:IWGSC_CSS_5BL_scaff_10843425:629:5091:-1	Dbxref=UniParc:UPI0003D45B26,UniProtKB:W5FDC9_WHEAT	No annotation	No annotation	No annotation	No description
tae-miR1130b-3p	Traes_5BL_769E8EB68.1	No description	chromosome:IWGSC1.0+popseq:5B:107329382:107333356:1	Dbxref=UniParc:UPI0003D4734C,UniProtKB:W5FDF0_WHEAT	No annotation	No annotation	No annotation	No description
tae-miR1130b-3p	Traes_5BL_AA72FE5C0.1	No description	chromosome:IWGSC1.0+popseq:5B:29104152:29106397:-1	Dbxref=UniParc:UPI0003D5863C,UniProtKB:W5FG92_WHEAT	No annotation	No annotation	No annotation	No description
tae-miR1130b-3p	Traes_5BL_FD504C45C.1	No description	chromosome:IWGSC1.0+popseq:5B:206187407:206189765:1	Dbxref=UniParc:UPI0003D51B5D,UniProtKB:W5FKU9_WHEAT	No annotation	No annotation	No annotation	No description
tae-miR1130b-3p	Traes_5DL_382806161.1	No description	scaffold:IWGSC1.0+popseq:IWGSC_CSS_5DL_scaff_4488755:52:1788:1	Dbxref=UniParc:UPI0003D5791B,UniProtKB:W5FS78_WHEAT	No annotation	No annotation	No annotation	No description
tae-miR1130b-3p	Traes_5DL_8FBC01EB0.1	No description	chromosome:IWGSC1.0+popseq:5D:67974877:67976503:1	Dbxref=UniParc:UPI0003D56647,UniProtKB:W5FVY6_WHEAT	No annotation	No annotation	No annotation	No description
tae-miR1130b-3p	Traes_5DL_A061F2DD6.1	No description	scaffold:IWGSC1.0+popseq:IWGSC_CSS_5DL_scaff_709394:1:3010:-1	Dbxref=UniParc:UPI0003D491D4,UniProtKB:W5FWQ8_WHEAT	No annotation	No annotation	No annotation	No description
tae-miR1130b-3p	Traes_5DL_A6EECBC04.1	No description	chromosome:IWGSC1.0+popseq:5D:156853191:156855383:1	Dbxref=UniParc:UPI0003D54E33,UniProtKB:W5FX06_WHEAT	No annotation	No annotation	No annotation	No description
tae-miR1130b-3p	Traes_5DS_DA18D86DC.1	No description	scaffold:IWGSC1.0+popseq:IWGSC_CSS_5DS_scaff_2754190:6916:8749:1	Dbxref=UniParc:UPI0003D4CE18,UniProtKB:W5G4D5_WHEAT	No annotation	No annotation	No annotation	No description
tae-miR1130b-3p	Traes_6AL_686E9F639.1	No description	scaffold:IWGSC1.0+popseq:IWGSC_CSS_6AL_scaff_5774046:3372:5561:-1	Dbxref=UniParc:UPI0003D5244A,UniProtKB:W5G7L7_WHEAT	No annotation	No annotation	No annotation	No description
tae-miR1130b-3p	Traes_6AS_A4F79095B.1	No description	chromosome:IWGSC1.0+popseq:6A:49679746:49686658:-1	Dbxref=UniParc:UPI0003D459BB,UniProtKB:W5GFF0_WHEAT	No annotation	No annotation	No annotation	No description
tae-miR1130b-3p	Traes_6BS_812D3A692.1	No description	chromosome:IWGSC1.0+popseq:6B:2614813:2617424:-1	Dbxref=UniParc:UPI0003D56C5A,UniProtKB:W5GRC4_WHEAT	No annotation	No annotation	No annotation	No description
tae-miR1130b-3p	Traes_6BS_E9D7788BF.2	No description	scaffold:IWGSC1.0+popseq:IWGSC_CSS_6BS_scaff_3049313:7:2275:1	Dbxref=UniParc:UPI0003D4FEB2,UniProtKB:W5GTC1_WHEAT	No annotation	No annotation	No annotation	No description
tae-miR1130b-3p	Traes_6DL_29D1C52F2.1	No description	scaffold:IWGSC1.0+popseq:IWGSC_CSS_6DL_scaff_2821864:1520:2168:-1	Dbxref=UniParc:UPI0003D44C46,UniProtKB:W5GV06_WHEAT	No annotation	No annotation	No annotation	No description
tae-miR1130b-3p	Traes_6DL_585DD5701.1	No description	chromosome:IWGSC1.0+popseq:6D:117632049:117633696:1	Dbxref=UniParc:UPI0003D47BC0,UniProtKB:W5GWE9_WHEAT	No annotation	No annotation	No annotation	No description
tae-miR1130b-3p	Traes_6DS_ED2783EA5.1	No description	scaffold:IWGSC1.0+popseq:IWGSC_CSS_6DS_scaff_1148725:740:1081:-1	Dbxref=UniParc:UPI0003D4DE66,UniProtKB:W5H5E9_WHEAT	No annotation	No annotation	No annotation	No description
tae-miR1130b-3p	Traes_7AL_96383AEEC.1	No description	chromosome:IWGSC1.0+popseq:7A:181465808:181468013:-1	Dbxref=UniParc:UPI0003D50B42,UniProtKB:W5H9M6_WHEAT	No annotation	No annotation	No annotation	No description
tae-miR1130b-3p	Traes_7AL_E92ABFC84.1	No description	chromosome:IWGSC1.0+popseq:7A:135094789:135097035:1	Dbxref=UniParc:UPI0003D4A777,UniProtKB:W5HBP8_WHEAT	No annotation	No annotation	No annotation	No description
tae-miR1130b-3p	Traes_7BL_002EE3EC3.1	No description	scaffold:IWGSC1.0+popseq:IWGSC_CSS_7BL_scaff_6672969:4:850:-1	Dbxref=UniParc:UPI0003D48E5B,UniProtKB:W5HJY6_WHEAT	No annotation	No annotation	No annotation	No description
tae-miR1130b-3p	Traes_7DL_85A6FC0F2.1	post-illumination chlorophyll fluorescence increase [Source:Projected from Arabidopsis thaliana (AT3G15840) TAIR%3BAcc:AT3G15840]	chromosome:IWGSC1.0+popseq:7D:113436165:113437796:1	Dbxref=UniParc:UPI0003D529C8,UniProtKB:W5I170_WHEAT	No annotation	No annotation	No annotation	No description
tae-miR1130b-3p	Traes_7DL_8711D31FE.4	No description	chromosome:IWGSC1.0+popseq:7D:215952725:215959612:1	Dbxref=UniParc:UPI0003D53286,UniProtKB:W5I184_WHEAT	No annotation	No annotation	No annotation	No description
tae-miR1130b-3p	Traes_7DL_EFB19C389.1	No description	chromosome:IWGSC1.0+popseq:7D:159244895:159246179:1	Dbxref=UniParc:UPI0003D424C3,UniProtKB:W5I4C3_WHEAT	No annotation	No annotation	No annotation	No description
tae-miR1130b-3p	Traes_7DS_CAB1BF6AC.1	No description	chromosome:IWGSC1.0+popseq:7D:101286924:101288321:1	Dbxref=UniParc:UPI0003D42795,UniProtKB:W5IAV1_WHEAT	No annotation	No annotation	No annotation	No description
tae-miR1130b-3p	Traes_2DS_198CE54FE.1	ZCW7 [Source:Projected from Arabidopsis thaliana (AT1G59600) TAIR%3BAcc:AT1G59600]	chromosome:IWGSC1.0+popseq:2D:42409260:42415585:-1	Dbxref=UniParc:UPI0003D540E6,UniProtKB:W5C3E7_WHEAT	GO:0003676	nucleic acid binding	No annotation	No description
tae-miR1130b-3p	Traes_2DL_7511EDD3D.1	No description	chromosome:IWGSC1.0+popseq:2D:142855570:142856932:1	Dbxref=UniParc:UPI0003D44E14,UniProtKB:W5BW52_WHEAT	GO:0003676,GO:0004519,GO:0006308	nucleic acid binding|endonuclease activity|DNA catabolic process	No annotation	No description
tae-miR1130b-3p	Traes_2AL_AC3FC0869.1	No description	scaffold:IWGSC1.0+popseq:IWGSC_CSS_2AL_scaff_6428518:407:3077:1	Dbxref=UniParc:UPI0003D41DD7,UniProtKB:W5AVV4_WHEAT	GO:0003676,GO:0004386,GO:0005524	nucleic acid binding|helicase activity|ATP binding	No annotation	No description
tae-miR1130b-3p	Traes_2BL_BEF7320DE.1	No description	chromosome:IWGSC1.0+popseq:2B:121738824:121741449:-1	Dbxref=UniParc:UPI0003D4634D,UniProtKB:W5BEP5_WHEAT	GO:0003676,GO:0004386,GO:0005524	nucleic acid binding|helicase activity|ATP binding	No annotation	No description
tae-miR1130b-3p	Traes_1BL_E2E2ED3FE.1	No description	chromosome:IWGSC1.0+popseq:1B:165207722:165210080:-1	Dbxref=UniParc:UPI0003D522A3,UniProtKB:W5A6T7_WHEAT	GO:0000166,GO:0003676	nucleotide binding|nucleic acid binding	No annotation	No description
tae-miR1130b-3p	Traes_2BL_A59C00F48.1	succinate dehydrogenase 5 [Source:Projected from Arabidopsis thaliana (AT1G47420) TAIR%3BAcc:AT1G47420]	chromosome:IWGSC1.0+popseq:2B:182737795:182741099:-1	Dbxref=UniParc:UPI0003D42758,UniProtKB:W5BDK4_WHEAT	GO:0005634,GO:0005749,GO:0006511,GO:0008150,GO:0009853,GO:0051788,GO:0080129	nucleus|mitochondrial respiratory chain complex II, succinate dehydrogenase complex (ubiquinone)|ubiquitin-dependent protein catabolic process|biological_process|photorespiration|response to misfolded protein|proteasome core complex assembly	No annotation	No description
tae-miR1130b-3p	Traes_7AL_FFC5B8676.1	No description	scaffold:IWGSC1.0+popseq:IWGSC_CSS_7AL_scaff_4557619:7:2249:1	Dbxref=UniParc:UPI0003D47CC3,UniProtKB:W5HC79_WHEAT	GO:0016491,GO:0050660	oxidoreductase activity|flavin adenine dinucleotide binding	No annotation	No description
tae-miR1130b-3p	Traes_6DL_38B41C198.1	MSF1-like family protein [Source:Projected from Arabidopsis thaliana (AT5G13070) TAIR%3BAcc:AT5G13070]	chromosome:IWGSC1.0+popseq:6D:142151211:142152479:1	Dbxref=UniParc:UPI0001BA8EAF,UniProtKB:W5GVH3_WHEAT	GO:0016491,GO:0055114	oxidoreductase activity|oxidation-reduction process	No annotation	No description
tae-miR1130b-3p	Traes_2AL_229EBA080.1	No description	chromosome:IWGSC1.0+popseq:2A:246249679:246251053:1		GO:0004601,GO:0006979,GO:0020037,GO:0046872	peroxidase activity|response to oxidative stress|heme binding|metal ion binding	No annotation	No description
tae-miR1130b-3p	Traes_5DL_B3C8DD9AA.1	No description	chromosome:IWGSC1.0+popseq:5D:151816442:151819676:1	Dbxref=UniParc:UPI0003D552F3,UniProtKB:W5FXP4_WHEAT	GO:0006817	phosphate ion transport	No annotation	No description
tae-miR1130b-3p	Traes_1DL_CC4D484BB.5	No description	scaffold:IWGSC1.0+popseq:IWGSC_CSS_1DL_scaff_554228:996:3445:-1	Dbxref=UniParc:UPI0003D4B4B1,UniProtKB:W5A1P1_WHEAT	GO:0006661	phosphatidylinositol biosynthetic process	No annotation	No description
tae-miR1130b-3p	Traes_2BS_A87D49831.1	No description	scaffold:IWGSC1.0+popseq:IWGSC_CSS_2BS_scaff_5164198:20873:23826:-1	Dbxref=UniParc:UPI0003D45956,UniProtKB:W5BMR5_WHEAT	GO:0016310,GO:0016772	phosphorylation|transferase activity, transferring phosphorus-containing groups	No annotation	No description
tae-miR1130b-3p	Traes_2DS_69E67704C.2	No description	chromosome:IWGSC1.0+popseq:2D:53117180:53122088:1	Dbxref=UniParc:UPI0003C66640,UniProtKB:W5C5P9_WHEAT	GO:0016310,GO:0016772	phosphorylation|transferase activity, transferring phosphorus-containing groups	No annotation	No description
tae-miR1130b-3p	Traes_7AL_955F54182.1	No description	chromosome:IWGSC1.0+popseq:7A:159715777:159719695:1	Dbxref=UniParc:UPI0003D4563E,UniProtKB:W5H9L4_WHEAT	GO:0015079,GO:0016020	potassium ion transmembrane transporter activity|membrane	No annotation	No description
tae-miR1130b-3p	Traes_1BS_2F6DD776E.1	tubulin folding cofactor E / Pfifferling (PFI) [Source:Projected from Arabidopsis thaliana (AT1G71440) TAIR%3BAcc:AT1G71440]	chromosome:IWGSC1.0+popseq:1B:2832346:2845737:1	Dbxref=UniParc:UPI0003D4D837,UniProtKB:W5A8L2_WHEAT	GO:0005515	protein binding	No annotation	No description
tae-miR1130b-3p	Traes_1BS_4E905855D.1	No description	chromosome:IWGSC1.0+popseq:1B:106176874:106178674:-1	Dbxref=UniParc:UPI0003D4FB3F,UniProtKB:W5A938_WHEAT	GO:0005515	protein binding	No annotation	No description
tae-miR1130b-3p	Traes_2AL_1E3B3BC40.2	F-box family protein [Source:Projected from Arabidopsis thaliana (AT5G39250) TAIR%3BAcc:AT5G39250]	chromosome:IWGSC1.0+popseq:2A:65485240:65486816:-1	Dbxref=UniParc:UPI00016EB420,UniProtKB:W5AQ45_WHEAT	GO:0005515	protein binding	No annotation	No description
tae-miR1130b-3p	Traes_2DS_F438957FE.1	Pentatricopeptide repeat (PPR) superfamily protein [Source:Projected from Arabidopsis thaliana (AT5G64320) TAIR%3BAcc:AT5G64320]	scaffold:IWGSC1.0+popseq:IWGSC_CSS_2DS_scaff_5381058:4107:12849:1	Dbxref=UniParc:UPI0003D52699,UniProtKB:W5C9Q7_WHEAT	GO:0005515	protein binding	No annotation	No description
tae-miR1130b-3p	Traes_4AL_8E6C7B2EB.2	No description	chromosome:IWGSC1.0+popseq:4A:132422744:132424427:-1	Dbxref=UniParc:UPI00043D7825,UniProtKB:A0A096UQD9_WHEAT	GO:0005515	protein binding	No annotation	No description
tae-miR1130b-3p	Traes_4AL_E1F21DDA3.4	No description	scaffold:IWGSC1.0+popseq:IWGSC_CSS_4AL_scaff_7090645:28:5675:1	Dbxref=UniParc:UPI0003D54AE5,UniProtKB:W5DUK1_WHEAT	GO:0005515	protein binding	No annotation	No description
tae-miR1130b-3p	Traes_4DL_9562861FD.2	No description	scaffold:IWGSC1.0+popseq:IWGSC_CSS_4DL_scaff_14453139:5299:10103:-1	Dbxref=UniParc:UPI0003D5256F,UniProtKB:W5EJV6_WHEAT	GO:0005515	protein binding	No annotation	No description
tae-miR1130b-3p	Traes_5BS_7C0EA9D4A.1	No description	chromosome:IWGSC1.0+popseq:5B:93024876:93030377:-1	Dbxref=UniParc:UPI0003D45192,UniProtKB:W5FMQ9_WHEAT	GO:0005515	protein binding	No annotation	No description
tae-miR1130b-3p	Traes_6AS_3AC3DD191.3	No description	chromosome:IWGSC1.0+popseq:6A:128810714:128813327:-1	Dbxref=UniParc:UPI0003D52BAB,UniProtKB:A0A096UTW0_WHEAT	GO:0005515	protein binding	No annotation	No description
tae-miR1130b-3p	Traes_6AS_7B38D5B47.2	No description	chromosome:IWGSC1.0+popseq:6A:22910870:22913557:-1	Dbxref=UniParc:UPI0003D52FE2,UniProtKB:W5GEF5_WHEAT	GO:0005515	protein binding	No annotation	No description
tae-miR1130b-3p	Traes_6DL_5CB149734.2	No description	scaffold:IWGSC1.0+popseq:IWGSC_CSS_6DL_scaff_3281807:6933:12187:-1	Dbxref=UniParc:UPI0003D45FDE,UniProtKB:W5GWJ9_WHEAT	GO:0005515	protein binding	No annotation	No description
tae-miR1130b-3p	Traes_7DL_C1366F921.1	Pentatricopeptide repeat (PPR) superfamily protein [Source:Projected from Arabidopsis thaliana (AT1G73710) TAIR%3BAcc:AT1G73710]	chromosome:IWGSC1.0+popseq:7D:73917182:73921536:1	Dbxref=UniParc:UPI0003D47A73,UniProtKB:W5I2Y7_WHEAT	GO:0005515	protein binding	No annotation	No description
tae-miR1130b-3p	Traes_7DS_16B6D3A80.2	No description	chromosome:IWGSC1.0+popseq:7D:20332794:20342795:1	Dbxref=UniParc:UPI0003D4292F,UniProtKB:W5I5F9_WHEAT	GO:0005515	protein binding	No annotation	No description
tae-miR1130b-3p	Traes_1BS_A91580A151.2	No description	chromosome:IWGSC1.0+popseq:1B:62527152:62537095:-1	Dbxref=UniParc:UPI0003D4E789,UniProtKB:W5AAP6_WHEAT	GO:0004672,GO:0005524	protein kinase activity|ATP binding	No annotation	No description
tae-miR1130b-3p	Traes_1DS_D08902BD6.1	No description	chromosome:IWGSC1.0+popseq:1D:3480591:3483924:1	Dbxref=UniParc:UPI0003D42519,UniProtKB:W5AN67_WHEAT	GO:0004672,GO:0005524	protein kinase activity|ATP binding	No annotation	No description
tae-miR1130b-3p	Traes_2DL_2FB11E18C.1	No description	chromosome:IWGSC1.0+popseq:2D:37135210:37138821:-1	Dbxref=UniParc:UPI0003D4F189,UniProtKB:W5BSP7_WHEAT	GO:0004672,GO:0005524	protein kinase activity|ATP binding	No annotation	No description
tae-miR1130b-3p	Traes_1AL_88C4E33E6.1	No description	scaffold:IWGSC1.0+popseq:IWGSC_CSS_1AL_scaff_3949184:2851:7146:-1	Dbxref=UniParc:UPI0003D4473A,UniProtKB:W4ZQR8_WHEAT	GO:0004674,GO:0005524	protein serine/threonine kinase activity|ATP binding	No annotation	No description
tae-miR1130b-3p	Traes_4BL_65EF527FF.1	No description	chromosome:IWGSC1.0+popseq:4B:293149870:293151083:-1	Dbxref=UniParc:UPI0003D52230,UniProtKB:W5E422_WHEAT	GO:0004674,GO:0005524	protein serine/threonine kinase activity|ATP binding	No annotation	No description
tae-miR1130b-3p	Traes_2DL_DA1A74C0D.2	Pseudouridine synthase family protein [Source:Projected from Arabidopsis thaliana (AT1G20410) TAIR%3BAcc:AT1G20410]	scaffold:IWGSC1.0+popseq:IWGSC_CSS_2DL_scaff_9853726:2857:8973:1	Dbxref=UniParc:UPI0003D4A6F7,UniProtKB:W5C102_WHEAT	GO:0001522,GO:0003723,GO:0009909,GO:0009982,GO:0016570,GO:0034968,GO:0048449	pseudouridine synthesis|RNA binding|regulation of flower development|pseudouridine synthase activity|histone modification|histone lysine methylation|floral organ formation	No annotation	No description
tae-miR1130b-3p	Traes_1AS_59404C639.1	No description	chromosome:IWGSC1.0+popseq:1A:154871823:154874026:-1	Dbxref=UniParc:UPI0003D519FE,UniProtKB:W4ZW81_WHEAT	GO:0006355,GO:0008270	regulation of transcription, DNA-templated|zinc ion binding	No annotation	No description
tae-miR1130b-3p	Traes_5DS_BDE53BB5F.1	No description	chromosome:IWGSC1.0+popseq:5D:83466762:83468700:1	Dbxref=UniParc:UPI00032D073E,UniProtKB:W5G3W2_WHEAT	GO:0003723	RNA binding	No annotation	No description
tae-miR1130b-3p	Traes_3AL_EAADE1825.1	No description	scaffold:IWGSC1.0+popseq:IWGSC_CSS_3AL_scaff_4395924:2:1005:-1	Dbxref=UniParc:UPI0003D53F6A,UniProtKB:W5CHR9_WHEAT	GO:0008430,GO:0045454	selenium binding|cell redox homeostasis	No annotation	No description
tae-miR1130b-3p	Traes_2DL_0E07C67BF.2	No description	chromosome:IWGSC1.0+popseq:2D:141966729:141975232:1	Dbxref=UniParc:UPI0003D57ED4,UniProtKB:W5BR59_WHEAT	GO:0004252	serine-type endopeptidase activity	No annotation	No description
tae-miR1130b-3p	Traes_4BL_CF3E56FCD.1	No description	scaffold:IWGSC1.0+popseq:IWGSC_CSS_4BL_scaff_7041279:71:3032:1	Dbxref=UniParc:UPI0003D54546,UniProtKB:W5E788_WHEAT	GO:0005819,GO:0005874,GO:0007067	spindle|microtubule|mitotic nuclear division	No annotation	No description
tae-miR1130b-3p	Traes_7DL_ACACA513D.2	No description	scaffold:IWGSC1.0+popseq:IWGSC_CSS_7DL_scaff_3391562:938:7841:-1	Dbxref=UniParc:UPI0003D4BE58,UniProtKB:A0A096UW19_WHEAT	GO:0003700,GO:0005634,GO:0008270	transcription factor activity, sequence-specific DNA binding|nucleus|zinc ion binding	No annotation	No description
tae-miR1130b-3p	Traes_4AL_CDC2424AB.2	No description	chromosome:IWGSC1.0+popseq:4A:202195710:202197909:1	Dbxref=UniParc:UPI0003D43A2A,UniProtKB:W5DTR5_WHEAT	GO:0016758	transferase activity, transferring hexosyl groups	No annotation	No description
tae-miR1130b-3p	Traes_5AL_6A1F041A8.1	No description	scaffold:IWGSC1.0+popseq:IWGSC_CSS_5AL_scaff_2680400:1:899:1	Dbxref=UniParc:UPI0003D4DEF0,UniProtKB:W5EXY7_WHEAT	GO:0016758	transferase activity, transferring hexosyl groups	No annotation	No description
tae-miR1130b-3p	Traes_5BL_9010C082A.1	No description	chromosome:IWGSC1.0+popseq:5B:221324886:221327042:1	Dbxref=UniParc:UPI0003D45506,UniProtKB:W5FEU2_WHEAT	GO:0016758	transferase activity, transferring hexosyl groups	No annotation	No description
tae-miR1130b-3p	Traes_5DL_16264667A.1	No description	chromosome:IWGSC1.0+popseq:5D:132332441:132333262:-1	Dbxref=UniParc:UPI0003D439FF,UniProtKB:W5FQP1_WHEAT	GO:0016758	transferase activity, transferring hexosyl groups	No annotation	No description
tae-miR1130b-3p	Traes_6DS_6190B0566.1	No description	chromosome:IWGSC1.0+popseq:6D:70115778:70117086:1	Dbxref=UniParc:UPI0003D57BC0,UniProtKB:W5H2X0_WHEAT	GO:0005215,GO:0005524,GO:0016021	transporter activity|ATP binding|integral component of membrane	No annotation	No description
tae-miR1130b-3p	Traes_3AL_DDBCC6696.2	No description	scaffold:IWGSC1.0+popseq:IWGSC_CSS_3AL_scaff_4289697:2:1519:1		GO:0005215,GO:0016020	transporter activity|membrane	No annotation	No description
tae-miR1130b-3p	Traes_7DL_313D3CE50.1	No description	chromosome:IWGSC1.0+popseq:7D:168195997:168198611:-1		GO:0005215,GO:0016020	transporter activity|membrane	No annotation	No description
tae-miR1130b-3p	Traes_6AS_7F461605A.1	No description	scaffold:IWGSC1.0+popseq:IWGSC_CSS_6AS_scaff_4418278:28:1267:-1	Dbxref=UniParc:UPI0003D525CE,UniProtKB:W5GEI5_WHEAT	GO:0016068	type I hypersensitivity	No annotation	No description
tae-miR1130b-3p	Traes_6AL_D85750CB6.2	No description	chromosome:IWGSC1.0+popseq:6A:196412134:196419508:-1	Dbxref=UniParc:UPI0003D57486,UniProtKB:W5GAL1_WHEAT	GO:0006904	vesicle docking involved in exocytosis	No annotation	No description
tae-miR1130b-3p	Traes_6BL_9E43B8FCD.1	No description	chromosome:IWGSC1.0+popseq:6B:185644093:185646910:-1	Dbxref=UniParc:UPI0003D51BE6,UniProtKB:W5GLG0_WHEAT	GO:0006904	vesicle docking involved in exocytosis	No annotation	No description
tae-miR1130b-3p	Traes_2AS_537B3DF63.1	No description	chromosome:IWGSC1.0+popseq:2A:10185158:10186049:1	Dbxref=UniParc:UPI0003D550C5,UniProtKB:W5B1F7_WHEAT	GO:0008270	zinc ion binding	No annotation	No description
tae-miR1130b-3p	Traes_4AL_4B7E7B1AA.1	No description	scaffold:IWGSC1.0+popseq:IWGSC_CSS_4AL_scaff_7160844:787:2464:-1	Dbxref=UniParc:UPI0003D4CBA5,UniProtKB:W5DNT9_WHEAT	GO:0008270	zinc ion binding	No annotation	No description
tae-miR1130b-3p	Traes_6DL_F2CADEFF6.1	No description	chromosome:IWGSC1.0+popseq:6D:101530421:101535050:-1	Dbxref=UniParc:UPI0003D517D1,UniProtKB:W5H0V1_WHEAT	GO:0008270	zinc ion binding	No annotation	No description
tae-miR1130b-3p	Traes_7DL_D2EB7B8DF.1	No description	chromosome:IWGSC1.0+popseq:7D:84799254:84801047:-1	Dbxref=UniParc:UPI0003D509F9,UniProtKB:W5I3I5_WHEAT	GO:0008270	zinc ion binding	No annotation	No description
tae-miR156	Traes_7DS_EF948225F.2	No description	chromosome:IWGSC1.0+popseq:7D:91597277:91599807:-1	Dbxref=UniParc:UPI0003D58B0F,UniProtKB:W5IC27_WHEAT	GO:0005524,GO:0016021,GO:0042626	ATP binding|integral component of membrane|ATPase activity, coupled to transmembrane movement of substances	No annotation	No description
tae-miR156	Traes_5BL_96D5EA4EE.1	No description	chromosome:IWGSC1.0+popseq:5B:182655778:182659356:-1	Dbxref=UniParc:UPI0003D550DD,UniProtKB:W5FF71_WHEAT	GO:0003677,GO:0005634	DNA binding|nucleus	No annotation	No description
tae-miR156	Traes_5BL_96FDFC152.1	No description	chromosome:IWGSC1.0+popseq:5B:181918981:181923886:-1	Dbxref=UniParc:UPI0003D444AF,UniProtKB:W5FF75_WHEAT	GO:0003677,GO:0005634	DNA binding|nucleus	No annotation	No description
tae-miR156	Traes_5DL_1272B4BAC.1	No description	scaffold:IWGSC1.0+popseq:IWGSC_CSS_5DL_scaff_4510404:1:5145:1	Dbxref=UniParc:UPI0003D4D7AA,UniProtKB:W5FQH7_WHEAT	GO:0003677,GO:0005634	DNA binding|nucleus	No annotation	No description
tae-miR156	Traes_6AS_32A35158A.1	No description	chromosome:IWGSC1.0+popseq:6A:124310772:124315139:1	Dbxref=UniParc:UPI0003D57DE9,UniProtKB:W5GCP7_WHEAT	GO:0003677,GO:0005634	DNA binding|nucleus	No annotation	No description
tae-miR156	Traes_6AS_99C6A3B0B.2	No description	chromosome:IWGSC1.0+popseq:6A:32961921:32966858:-1	Dbxref=UniParc:UPI0003D4FA55,UniProtKB:W5GF55_WHEAT	GO:0003677,GO:0005634	DNA binding|nucleus	No annotation	No description
tae-miR156	Traes_6BS_F50663DF7.1	No description	scaffold:IWGSC1.0+popseq:IWGSC_CSS_6BS_scaff_2928775:1:3639:-1	Dbxref=UniParc:UPI0003D4D04B,UniProtKB:W5GTJ6_WHEAT	GO:0003677,GO:0005634	DNA binding|nucleus	No annotation	No description
tae-miR156	Traes_6DS_7B1596298.1	No description	scaffold:IWGSC1.0+popseq:IWGSC_CSS_6DS_scaff_2056035:28:4382:1	Dbxref=UniParc:UPI00018DFE32,UniProtKB:W5H3D0_WHEAT	GO:0003677,GO:0005634	DNA binding|nucleus	No annotation	No description
tae-miR156	Traes_6DS_C4D93239C.1	No description	chromosome:IWGSC1.0+popseq:6D:78170269:78174249:-1	Dbxref=UniParc:UPI0003D4CBC4,UniProtKB:W5H4P9_WHEAT	GO:0003677,GO:0005634	DNA binding|nucleus	No annotation	No description
tae-miR156	Traes_7BS_1542EA53A.1	No description	chromosome:IWGSC1.0+popseq:7B:83854908:83859535:1	Dbxref=UniParc:UPI0003D52C95,UniProtKB:W5HSQ8_WHEAT	GO:0003677,GO:0005634	DNA binding|nucleus	No annotation	No description
tae-miR156	Traes_2BS_186EA570A.1	No description	chromosome:IWGSC1.0+popseq:2B:233156480:233159212:1	Dbxref=UniParc:UPI0003D41CC1,UniProtKB:W5BIJ3_WHEAT	GO:0003677,GO:0003700,GO:0005634,GO:0009741,GO:0009827,GO:0009860,GO:0009886,GO:0009909,GO:0009911,GO:0010228,GO:0010229,GO:0010321,GO:0046872,GO:0048481,GO:0048507	DNA binding|transcription factor activity, sequence-specific DNA binding|nucleus|response to brassinosteroid|plant-type cell wall modification|pollen tube growth|post-embryonic morphogenesis|regulation of flower development|positive regulation of flower development|vegetative to reproductive phase transition of meristem|inflorescence development|regulation of vegetative phase change|metal ion bin…	No annotation	No description
tae-miR156	TRAES3BF084600040CFD_t1	No description	chromosome:IWGSC1.0+popseq:3B:683245012:683249528:-1		No annotation	No annotation	No annotation	No description
tae-miR156	Traes_4BS_375EF1D15.1	No description	scaffold:IWGSC1.0+popseq:IWGSC_CSS_4BS_scaff_4839068:2:272:1	Dbxref=UniParc:UPI0003D53E44,UniProtKB:W5EA44_WHEAT	No annotation	No annotation	No annotation	No description
tae-miR156	Traes_6BS_542961EA4.2	No description	chromosome:IWGSC1.0+popseq:6B:79124453:79127364:-1	Dbxref=UniParc:UPI0003D4DB8A,UniProtKB:W5GQI2_WHEAT	No annotation	No annotation	No annotation	No description
tae-miR156	Traes_7AS_FE67F9E86.1	No description	scaffold:IWGSC1.0+popseq:IWGSC_CSS_7AS_scaff_4204928:1:3349:-1	Dbxref=UniParc:UPI0003D50E89,UniProtKB:W5HJW1_WHEAT	No annotation	No annotation	No annotation	No description
tae-miR156	Traes_7DS_DBB29C7CD.1	No description	chromosome:IWGSC1.0+popseq:7D:88232320:88237277:1	Dbxref=UniParc:UPI0003D5293D,UniProtKB:W5IBF1_WHEAT	No annotation	No annotation	No annotation	No description
tae-miR159a	Traes_1AL_041EBB4A6.2	No description	chromosome:IWGSC1.0+popseq:1A:219265766:219267277:1	Dbxref=UniParc:UPI0003D4AA12,UniProtKB:W4ZLM9_WHEAT	GO:0003677	DNA binding	No annotation	No description
tae-miR159a	Traes_1DL_25540DE53.2	No description	scaffold:IWGSC1.0+popseq:IWGSC_CSS_1DL_scaff_1141723:23:3743:1	Dbxref=UniParc:UPI0003D4C322,UniProtKB:W5ADE3_WHEAT	GO:0003677	DNA binding	No annotation	No description
tae-miR159a	TRAES3BF027700010CFD_t1	No description	chromosome:IWGSC1.0+popseq:3B:566855874:566858530:1	Dbxref=UniParc:UPI000240D1EC,UniProtKB:G9DR80_WHEAT%3B G9DR80_WHEAT%3B G9DR80_WHEAT	GO:0003677,GO:0003682	DNA binding|chromatin binding	No annotation	No description
tae-miR159a	Traes_1BL_CF98E922B.1	No description	scaffold:IWGSC1.0+popseq:IWGSC_CSS_1BL_scaff_429076:96:4413:1	Dbxref=UniParc:UPI0003D4344B,UniProtKB:W5A673_WHEAT	GO:0003677,GO:0003682	DNA binding|chromatin binding	No annotation	No description
tae-miR159a	Traes_2BL_855A1170C.2	myb-like HTH transcriptional regulator family protein [Source:Projected from Arabidopsis thaliana (AT3G60460) TAIR%3BAcc:AT3G60460]	chromosome:IWGSC1.0+popseq:2B:274595533:274597106:1	Dbxref=UniParc:UPI0003D51D28,UniProtKB:W5BC38_WHEAT	GO:0003677,GO:0003682	DNA binding|chromatin binding	No annotation	No description
tae-miR159a	Traes_2DL_912473A86.1	myb-like HTH transcriptional regulator family protein [Source:Projected from Arabidopsis thaliana (AT3G60460) TAIR%3BAcc:AT3G60460]	chromosome:IWGSC1.0+popseq:2D:22142492:22144258:1	Dbxref=UniParc:UPI0003D4CB2E,UniProtKB:W5BXI7_WHEAT	GO:0003677,GO:0003682	DNA binding|chromatin binding	No annotation	No description
tae-miR159a	Traes_3AL_F09C7CA19.1	No description	scaffold:IWGSC1.0+popseq:IWGSC_CSS_3AL_scaff_4309991:3:2793:1	Dbxref=UniParc:UPI0003D4456C,UniProtKB:W5CHZ9_WHEAT	GO:0003677,GO:0003682	DNA binding|chromatin binding	No annotation	No description
tae-miR159a	Traes_3DL_D9A29948B.2	No description	scaffold:IWGSC1.0+popseq:IWGSC_CSS_3DL_scaff_6842992:81:3088:-1	Dbxref=UniParc:UPI0003D4AED4,UniProtKB:W5DE29_WHEAT	GO:0003677,GO:0003682	DNA binding|chromatin binding	No annotation	No description
tae-miR159a	Traes_2AL_0A21FB42C.1	myb-like HTH transcriptional regulator family protein [Source:Projected from Arabidopsis thaliana (AT3G60460) TAIR%3BAcc:AT3G60460]	chromosome:IWGSC1.0+popseq:2A:34429687:34431418:-1	Dbxref=UniParc:UPI0003D43F37,UniProtKB:W5APB4_WHEAT	GO:0003677,GO:0003682,GO:0003700,GO:0005634,GO:0006355,GO:0048235	DNA binding|chromatin binding|transcription factor activity, sequence-specific DNA binding|nucleus|regulation of transcription, DNA-templated|pollen sperm cell differentiation	No annotation	No description
tae-miR159a	Traes_6AL_BF34EBCFA.2	No description	chromosome:IWGSC1.0+popseq:6A:177411462:177412334:-1	Dbxref=UniParc:UPI0003D52DDC,UniProtKB:A0A096UTR8_WHEAT	GO:0005622,GO:0008270	intracellular|zinc ion binding	No annotation	No description
tae-miR159a	TRAES3BF156900010CFD_t1	No description	chromosome:IWGSC1.0+popseq:3B:167720886:167722580:-1	Dbxref=UniParc:UPI0004DC2B96,UniProtKB:A0A077RR62_WHEAT	No annotation	No annotation	No annotation	No description
tae-miR159a	Traes_3AS_D1D1A1994.1	No description	scaffold:IWGSC1.0+popseq:IWGSC_CSS_3AS_scaff_3300926:3497:4790:-1	Dbxref=UniParc:UPI0003D41BF5,UniProtKB:W5CN50_WHEAT	No annotation	No annotation	No annotation	No description
tae-miR159a	Traes_7AS_2831C6473.3	No description	chromosome:IWGSC1.0+popseq:7A:13159549:13162394:-1	Dbxref=UniParc:UPI0003D5031A,UniProtKB:W5HDE8_WHEAT	GO:0005515	protein binding	No annotation	No description
tae-miR159a	Traes_2AL_2F860EA8F.1	hercules receptor kinase 2 [Source:Projected from Arabidopsis thaliana (AT1G30570) TAIR%3BAcc:AT1G30570]	scaffold:IWGSC1.0+popseq:IWGSC_CSS_2AL_scaff_6328693:3358:6622:-1	Dbxref=UniParc:UPI0003D5370B,UniProtKB:W5AQU3_WHEAT	GO:0004674,GO:0005524,GO:0009741,GO:0009826,GO:0051510	protein serine/threonine kinase activity|ATP binding|response to brassinosteroid|unidimensional cell growth|regulation of unidimensional cell growth	No annotation	No description
tae-miR159a	Traes_4AL_03723C140.1	No description	chromosome:IWGSC1.0+popseq:4A:188561820:188570528:-1	Dbxref=UniParc:UPI0003D540A7,UniProtKB:W5DL52_WHEAT	GO:0005198,GO:0006886,GO:0016192,GO:0030117	structural molecule activity|intracellular protein transport|vesicle-mediated transport|membrane coat	No annotation	No description
tae-miR159a	Traes_7DS_0FFF2FB02.2	No description	chromosome:IWGSC1.0+popseq:7D:17337419:17346461:1	Dbxref=UniParc:UPI0003D4BCC5,UniProtKB:W5I5A5_WHEAT	GO:0005198,GO:0006886,GO:0016192,GO:0030117	structural molecule activity|intracellular protein transport|vesicle-mediated transport|membrane coat	No annotation	No description
tae-miR159b	Traes_1AL_041EBB4A6.2	No description	chromosome:IWGSC1.0+popseq:1A:219265766:219267277:1	Dbxref=UniParc:UPI0003D4AA12,UniProtKB:W4ZLM9_WHEAT	GO:0003677	DNA binding	No annotation	No description
tae-miR159b	Traes_1DL_25540DE53.2	No description	scaffold:IWGSC1.0+popseq:IWGSC_CSS_1DL_scaff_1141723:23:3743:1	Dbxref=UniParc:UPI0003D4C322,UniProtKB:W5ADE3_WHEAT	GO:0003677	DNA binding	No annotation	No description
tae-miR159b	TRAES3BF027700010CFD_t1	No description	chromosome:IWGSC1.0+popseq:3B:566855874:566858530:1	Dbxref=UniParc:UPI000240D1EC,UniProtKB:G9DR80_WHEAT%3B G9DR80_WHEAT%3B G9DR80_WHEAT	GO:0003677,GO:0003682	DNA binding|chromatin binding	No annotation	No description
tae-miR159b	Traes_1BL_CF98E922B.1	No description	scaffold:IWGSC1.0+popseq:IWGSC_CSS_1BL_scaff_429076:96:4413:1	Dbxref=UniParc:UPI0003D4344B,UniProtKB:W5A673_WHEAT	GO:0003677,GO:0003682	DNA binding|chromatin binding	No annotation	No description
tae-miR159b	Traes_2BL_855A1170C.2	myb-like HTH transcriptional regulator family protein [Source:Projected from Arabidopsis thaliana (AT3G60460) TAIR%3BAcc:AT3G60460]	chromosome:IWGSC1.0+popseq:2B:274595533:274597106:1	Dbxref=UniParc:UPI0003D51D28,UniProtKB:W5BC38_WHEAT	GO:0003677,GO:0003682	DNA binding|chromatin binding	No annotation	No description
tae-miR159b	Traes_2DL_912473A86.1	myb-like HTH transcriptional regulator family protein [Source:Projected from Arabidopsis thaliana (AT3G60460) TAIR%3BAcc:AT3G60460]	chromosome:IWGSC1.0+popseq:2D:22142492:22144258:1	Dbxref=UniParc:UPI0003D4CB2E,UniProtKB:W5BXI7_WHEAT	GO:0003677,GO:0003682	DNA binding|chromatin binding	No annotation	No description
tae-miR159b	Traes_3AL_F09C7CA19.1	No description	scaffold:IWGSC1.0+popseq:IWGSC_CSS_3AL_scaff_4309991:3:2793:1	Dbxref=UniParc:UPI0003D4456C,UniProtKB:W5CHZ9_WHEAT	GO:0003677,GO:0003682	DNA binding|chromatin binding	No annotation	No description
tae-miR159b	Traes_3DL_D9A29948B.2	No description	scaffold:IWGSC1.0+popseq:IWGSC_CSS_3DL_scaff_6842992:81:3088:-1	Dbxref=UniParc:UPI0003D4AED4,UniProtKB:W5DE29_WHEAT	GO:0003677,GO:0003682	DNA binding|chromatin binding	No annotation	No description
tae-miR159b	Traes_2AL_0A21FB42C.1	myb-like HTH transcriptional regulator family protein [Source:Projected from Arabidopsis thaliana (AT3G60460) TAIR%3BAcc:AT3G60460]	chromosome:IWGSC1.0+popseq:2A:34429687:34431418:-1	Dbxref=UniParc:UPI0003D43F37,UniProtKB:W5APB4_WHEAT	GO:0003677,GO:0003682,GO:0003700,GO:0005634,GO:0006355,GO:0048235	DNA binding|chromatin binding|transcription factor activity, sequence-specific DNA binding|nucleus|regulation of transcription, DNA-templated|pollen sperm cell differentiation	No annotation	No description
tae-miR159b	Traes_6AL_BF34EBCFA.2	No description	chromosome:IWGSC1.0+popseq:6A:177411462:177412334:-1	Dbxref=UniParc:UPI0003D52DDC,UniProtKB:A0A096UTR8_WHEAT	GO:0005622,GO:0008270	intracellular|zinc ion binding	No annotation	No description
tae-miR159b	TRAES3BF156900010CFD_t1	No description	chromosome:IWGSC1.0+popseq:3B:167720886:167722580:-1	Dbxref=UniParc:UPI0004DC2B96,UniProtKB:A0A077RR62_WHEAT	No annotation	No annotation	No annotation	No description
tae-miR159b	Traes_3AS_D1D1A1994.1	No description	scaffold:IWGSC1.0+popseq:IWGSC_CSS_3AS_scaff_3300926:3497:4790:-1	Dbxref=UniParc:UPI0003D41BF5,UniProtKB:W5CN50_WHEAT	No annotation	No annotation	No annotation	No description
tae-miR159b	Traes_7AS_2831C6473.3	No description	chromosome:IWGSC1.0+popseq:7A:13159549:13162394:-1	Dbxref=UniParc:UPI0003D5031A,UniProtKB:W5HDE8_WHEAT	GO:0005515	protein binding	No annotation	No description
tae-miR159b	Traes_2AL_2F860EA8F.1	hercules receptor kinase 2 [Source:Projected from Arabidopsis thaliana (AT1G30570) TAIR%3BAcc:AT1G30570]	scaffold:IWGSC1.0+popseq:IWGSC_CSS_2AL_scaff_6328693:3358:6622:-1	Dbxref=UniParc:UPI0003D5370B,UniProtKB:W5AQU3_WHEAT	GO:0004674,GO:0005524,GO:0009741,GO:0009826,GO:0051510	protein serine/threonine kinase activity|ATP binding|response to brassinosteroid|unidimensional cell growth|regulation of unidimensional cell growth	No annotation	No description
tae-miR159b	Traes_4AL_03723C140.1	No description	chromosome:IWGSC1.0+popseq:4A:188561820:188570528:-1	Dbxref=UniParc:UPI0003D540A7,UniProtKB:W5DL52_WHEAT	GO:0005198,GO:0006886,GO:0016192,GO:0030117	structural molecule activity|intracellular protein transport|vesicle-mediated transport|membrane coat	No annotation	No description
tae-miR159b	Traes_7DS_0FFF2FB02.2	No description	chromosome:IWGSC1.0+popseq:7D:17337419:17346461:1	Dbxref=UniParc:UPI0003D4BCC5,UniProtKB:W5I5A5_WHEAT	GO:0005198,GO:0006886,GO:0016192,GO:0030117	structural molecule activity|intracellular protein transport|vesicle-mediated transport|membrane coat	No annotation	No description
tae-miR164	Traes_1BL_5A31CB72E.2	No description	chromosome:IWGSC1.0+popseq:1B:136760218:136768021:-1	Dbxref=UniParc:UPI0003D4195F,UniProtKB:W5A284_WHEAT	GO:0005506,GO:0008762,GO:0050660	iron ion binding|UDP-N-acetylmuramate dehydrogenase activity|flavin adenine dinucleotide binding	path:ko00230,path:ko00232,path:ko00983,path:ko04146	Purine metabolism|Caffeine metabolism|Drug metabolism - other enzymes|Peroxisome
tae-miR164	Traes_4DS_C08BF9DB2.1	No description	chromosome:IWGSC1.0+popseq:4D:47866923:47868170:1	Dbxref=UniParc:UPI0003D522E9,UniProtKB:W5ESS1_WHEAT	No annotation	No annotation	path:ko00500	Starch and sucrose metabolism
tae-miR164	Traes_7DS_35DE283B8.1	No description	chromosome:IWGSC1.0+popseq:7D:116301302:116305511:1	Dbxref=UniParc:UPI0003D57226,UniProtKB:W5I6B6_WHEAT	GO:0003904,GO:0006281	deoxyribodipyrimidine photo-lyase activity|DNA repair	No annotation	No description
tae-miR164	Traes_2AL_57BF37A86.1	No description	scaffold:IWGSC1.0+popseq:IWGSC_CSS_2AL_scaff_6366355:4332:6153:-1	Dbxref=UniParc:UPI0003D4EB8A,UniProtKB:W5ASI2_WHEAT	GO:0003677,GO:0005634,GO:0006351,GO:0006355	DNA binding|nucleus|transcription, DNA-templated|regulation of transcription, DNA-templated	No annotation	No description
tae-miR164	Traes_2BL_6AEE8AC28.1	No description	scaffold:IWGSC1.0+popseq:IWGSC_CSS_2BL_scaff_7986971:5108:6905:-1	Dbxref=UniParc:UPI0003D56EB3,UniProtKB:W5BAX3_WHEAT	GO:0003677,GO:0005634,GO:0006351,GO:0006355	DNA binding|nucleus|transcription, DNA-templated|regulation of transcription, DNA-templated	No annotation	No description
tae-miR164	Traes_5AS_E5FD82E36.2	No description	scaffold:IWGSC1.0+popseq:IWGSC_CSS_5AS_scaff_1513074:8035:12718:-1	Dbxref=UniParc:UPI0003D47B57,UniProtKB:W5F6D2_WHEAT	GO:0003677,GO:0005634,GO:0006351,GO:0006355	DNA binding|nucleus|transcription, DNA-templated|regulation of transcription, DNA-templated	No annotation	No description
tae-miR164	Traes_5BS_9F043AE17.1	No description	chromosome:IWGSC1.0+popseq:5B:32627517:32632135:1	Dbxref=UniParc:UPI0003D442F2,UniProtKB:W5FN84_WHEAT	GO:0003677,GO:0005634,GO:0006351,GO:0006355	DNA binding|nucleus|transcription, DNA-templated|regulation of transcription, DNA-templated	No annotation	No description
tae-miR164	Traes_7AL_628A69311.1	No description	scaffold:IWGSC1.0+popseq:IWGSC_CSS_7AL_scaff_4553763:4469:8979:-1	Dbxref=UniParc:UPI0003D4DC33,UniProtKB:W5H8D3_WHEAT	GO:0003677,GO:0005634,GO:0006351,GO:0006355	DNA binding|nucleus|transcription, DNA-templated|regulation of transcription, DNA-templated	No annotation	No description
tae-miR164	Traes_7AL_BE3253C8F.1	No description	chromosome:IWGSC1.0+popseq:7A:157831812:157835927:1	Dbxref=UniParc:UPI0003D55694,UniProtKB:W5HAN0_WHEAT	GO:0003677,GO:0005634,GO:0006351,GO:0006355	DNA binding|nucleus|transcription, DNA-templated|regulation of transcription, DNA-templated	No annotation	No description
tae-miR164	Traes_7AL_BFBB2AD1E.2	No description	chromosome:IWGSC1.0+popseq:7A:112785753:112788202:1	Dbxref=UniParc:UPI0003D47B9B,UniProtKB:W5HAP1_WHEAT	GO:0003677,GO:0005634,GO:0006351,GO:0006355	DNA binding|nucleus|transcription, DNA-templated|regulation of transcription, DNA-templated	No annotation	No description
tae-miR164	Traes_7DL_91CFE828F.1	No description	scaffold:IWGSC1.0+popseq:IWGSC_CSS_7DL_scaff_3391524:7814:11101:-1	Dbxref=UniParc:UPI0003D4BE94,UniProtKB:W5I1I6_WHEAT	GO:0003677,GO:0005634,GO:0006351,GO:0006355	DNA binding|nucleus|transcription, DNA-templated|regulation of transcription, DNA-templated	No annotation	No description
tae-miR164	Traes_7DL_BDD45DB24.2	No description	chromosome:IWGSC1.0+popseq:7D:106306094:106309098:-1	Dbxref=UniParc:UPI0002CD2466,UniProtKB:W5I2U7_WHEAT	GO:0003677,GO:0005634,GO:0006351,GO:0006355	DNA binding|nucleus|transcription, DNA-templated|regulation of transcription, DNA-templated	No annotation	No description
tae-miR164	Traes_7DL_1E343B6E6.1	No description	scaffold:IWGSC1.0+popseq:IWGSC_CSS_7DL_scaff_2535280:1:1504:-1	Dbxref=UniParc:UPI0003D56C39,UniProtKB:W5HXY4_WHEAT	GO:0003677,GO:0006355	DNA binding|regulation of transcription, DNA-templated	No annotation	No description
tae-miR164	Traes_6DL_190B08276.1	No description	scaffold:IWGSC1.0+popseq:IWGSC_CSS_6DL_scaff_3210940:13:1681:-1	Dbxref=UniParc:UPI0003D56DD8,UniProtKB:W5GUH4_WHEAT	GO:0005576,GO:0019953	extracellular region|sexual reproduction	No annotation	No description
tae-miR164	Traes_4DS_AD829B4BA.1	No description	chromosome:IWGSC1.0+popseq:4D:49583904:49585342:1	Dbxref=UniParc:UPI0003D45B90,UniProtKB:W5ESA2_WHEAT	No annotation	No annotation	No annotation	No description
tae-miR164	Traes_5DS_511F35A45.1	No description	chromosome:IWGSC1.0+popseq:5D:37809541:37810401:1	Dbxref=UniParc:UPI0003D50554,UniProtKB:W5G2E6_WHEAT	No annotation	No annotation	No annotation	No description
tae-miR164	Traes_7BL_F1A0270C6.1	No description	chromosome:IWGSC1.0+popseq:7B:223041161:223041811:1	Dbxref=UniParc:UPI0003D4CE87,UniProtKB:W5HRW2_WHEAT	No annotation	No annotation	No annotation	No description
tae-miR164	Traes_2DL_8CBB9B56F.1	RNA-binding protein [Source:Projected from Arabidopsis thaliana (AT3G19090) TAIR%3BAcc:AT3G19090]	chromosome:IWGSC1.0+popseq:2D:78157416:78161569:1	Dbxref=UniParc:UPI0003D4904A,UniProtKB:W5BXA5_WHEAT	GO:0000166,GO:0003723,GO:0005634,GO:0006396,GO:0030529	nucleotide binding|RNA binding|nucleus|RNA processing|ribonucleoprotein complex	No annotation	No description
tae-miR164	Traes_7BS_38B13C5A1.1	No description	chromosome:IWGSC1.0+popseq:7B:75820122:75823876:1	Dbxref=UniParc:UPI0003D5063D,UniProtKB:W5HTE9_WHEAT	GO:0000719,GO:0003904,GO:0009650	photoreactive repair|deoxyribodipyrimidine photo-lyase activity|UV protection	No annotation	No description
tae-miR164	Traes_2AL_161C436B4.1	No description	chromosome:IWGSC1.0+popseq:2A:252585858:252586665:1	Dbxref=UniParc:UPI0003D55C2B,UniProtKB:W5APT4_WHEAT	GO:0005515	protein binding	No annotation	No description
tae-miR164	TRAES3BF092100110CFD_t1	leucine-rich repeat transmembrane protein kinase family protein [Source:Projected from Arabidopsis thaliana (AT1G68400) TAIR%3BAcc:AT1G68400]	chromosome:IWGSC1.0+popseq:3B:463944049:463946074:-1	Dbxref=UniParc:UPI0004DC2565,UniProtKB:A0A077RTB6_WHEAT	GO:0004672,GO:0005524,GO:0016021	protein kinase activity|ATP binding|integral component of membrane	No annotation	No description
tae-miR164	Traes_4AL_822582A19.1	No description	scaffold:IWGSC1.0+popseq:IWGSC_CSS_4AL_scaff_7079911:4919:6438:-1	Dbxref=UniParc:UPI0003D55A97,UniProtKB:W5DQV3_WHEAT	GO:0003700,GO:0005634,GO:0006351,GO:0043565	transcription factor activity, sequence-specific DNA binding|nucleus|transcription, DNA-templated|sequence-specific DNA binding	No annotation	No description
tae-miR164	TRAES3BF060400070CFD_t1	No description	chromosome:IWGSC1.0+popseq:3B:13944796:13952647:-1	Dbxref=UniParc:UPI0004DC2FBA,UniProtKB:A0A077RP67_WHEAT	GO:0004842,GO:0005634,GO:0006511,GO:0007275,GO:0008270,GO:0016874	ubiquitin-protein transferase activity|nucleus|ubiquitin-dependent protein catabolic process|multicellular organismal development|zinc ion binding|ligase activity	No annotation	No description
tae-miR164	TRAES3BF060500040CFD_t1	No description	chromosome:IWGSC1.0+popseq:3B:4105561:4110391:-1	Dbxref=UniParc:UPI0004DC2030,UniProtKB:A0A077RTC5_WHEAT	GO:0004842,GO:0005634,GO:0006511,GO:0007275,GO:0008270,GO:0016874	ubiquitin-protein transferase activity|nucleus|ubiquitin-dependent protein catabolic process|multicellular organismal development|zinc ion binding|ligase activity	No annotation	No description
tae-miR164	Traes_7AL_AF1AA9D9E.2	Ca(2)-dependent phospholipid-binding protein (Copine) family [Source:Projected from Arabidopsis thaliana (AT1G79380) TAIR%3BAcc:AT1G79380]	scaffold:IWGSC1.0+popseq:IWGSC_CSS_7AL_scaff_4555871:696:2458:1	Dbxref=UniParc:UPI0003D54C4B,UniProtKB:W5HA84_WHEAT	GO:0004842,GO:0006487,GO:0006816,GO:0009611,GO:0009690,GO:0009867,GO:0016567,GO:0042742	ubiquitin-protein transferase activity|protein N-linked glycosylation|calcium ion transport|response to wounding|cytokinin metabolic process|jasmonic acid mediated signaling pathway|protein ubiquitination|defense response to bacterium	No annotation	No description
tae-miR167a	Traes_2AL_A7941CB12.2	auxin response factor 8 [Source:Projected from Arabidopsis thaliana (AT5G37020) TAIR%3BAcc:AT5G37020]	chromosome:IWGSC1.0+popseq:2A:246553824:246559937:1	Dbxref=UniParc:UPI0003D537FD,UniProtKB:W5AVP2_WHEAT	GO:0003677,GO:0005634,GO:0006351,GO:0006355,GO:0009734	DNA binding|nucleus|transcription, DNA-templated|regulation of transcription, DNA-templated|auxin-activated signaling pathway	No annotation	No description
tae-miR167a	Traes_2DL_8434C0251.2	auxin response factor 8 [Source:Projected from Arabidopsis thaliana (AT5G37020) TAIR%3BAcc:AT5G37020]	chromosome:IWGSC1.0+popseq:2D:147020768:147026781:1	Dbxref=UniParc:UPI0003D51433,UniProtKB:W5BWT6_WHEAT	GO:0003677,GO:0003700,GO:0005634,GO:0006351,GO:0009733,GO:0009734,GO:0009855,GO:0009886,GO:0009887,GO:0009908,GO:0009909,GO:0010051,GO:0048439,GO:0048481,GO:0048507,GO:0048519	DNA binding|transcription factor activity, sequence-specific DNA binding|nucleus|transcription, DNA-templated|response to auxin|auxin-activated signaling pathway|determination of bilateral symmetry|post-embryonic morphogenesis|organ morphogenesis|flower development|regulation of flower development|xylem and phloem pattern formation|flower morphogenesis|ovule development|meristem development|negat…	No annotation	No description
tae-miR167a	Traes_2BL_B2D711406.2	No description	chromosome:IWGSC1.0+popseq:2B:332291714:332294735:1	Dbxref=UniParc:UPI0003D41853,UniProtKB:W5BE57_WHEAT	GO:0005634,GO:0006351,GO:0006355,GO:0009734	nucleus|transcription, DNA-templated|regulation of transcription, DNA-templated|auxin-activated signaling pathway	No annotation	No description
tae-miR167a	TRAES3BF035600040CFD_t1	No description	chromosome:IWGSC1.0+popseq:3B:333053471:333054721:-1	Dbxref=UniParc:UPI0004DC238B,UniProtKB:A0A077S0K2_WHEAT	GO:0005515	protein binding	No annotation	No description
tae-miR167c-5p	TRAES3BF035600040CFD_t1	No description	chromosome:IWGSC1.0+popseq:3B:333053471:333054721:-1	Dbxref=UniParc:UPI0004DC238B,UniProtKB:A0A077S0K2_WHEAT	GO:0005515	protein binding	No annotation	No description
tae-miR167c-5p	Traes_7BL_2F1100E68.6	No description	chromosome:IWGSC1.0+popseq:7B:232413875:232419378:1	Dbxref=UniParc:UPI0003D42798,UniProtKB:A0A096UVG9_WHEAT	GO:0008270	zinc ion binding	No annotation	No description
tae-miR171a	Traes_2BS_F7C035436.2	No description	chromosome:IWGSC1.0+popseq:2B:82730270:82748191:-1	Dbxref=UniParc:UPI0003D437EF,UniProtKB:W5BQ70_WHEAT	GO:0001104,GO:0016592	RNA polymerase II transcription cofactor activity|mediator complex	path:ko04919	Thyroid hormone signaling pathway
tae-miR171a	Traes_2DS_C4613D6D1.1	No description	scaffold:IWGSC1.0+popseq:IWGSC_CSS_2DS_scaff_5389540:1961:2714:-1	Dbxref=UniParc:UPI0003D4EDBD,UniProtKB:W5C8A4_WHEAT	GO:0001104,GO:0016592	RNA polymerase II transcription cofactor activity|mediator complex	path:ko04919	Thyroid hormone signaling pathway
tae-miR171a	Traes_6DL_26DDCA106.1	No description	chromosome:IWGSC1.0+popseq:6D:129776811:129778311:1	Dbxref=UniParc:UPI0003D43BF1,UniProtKB:W5GUX8_WHEAT	GO:0006351,GO:0006355	transcription, DNA-templated|regulation of transcription, DNA-templated	No annotation	No description
tae-miR5048-5p	Traes_4AL_34E673FD5.2	No description	scaffold:IWGSC1.0+popseq:IWGSC_CSS_4AL_scaff_7164468:819:4196:-1	Dbxref=UniParc:UPI0003D54079,UniProtKB:W5DN11_WHEAT	GO:0004674,GO:0005524	protein serine/threonine kinase activity|ATP binding	path:ko00380	Tryptophan metabolism
tae-miR5048-5p	Traes_6BS_A04459F9F.2	No description	chromosome:IWGSC1.0+popseq:6B:34786398:34788453:-1	Dbxref=UniParc:UPI0003D4B280,UniProtKB:W5GRY2_WHEAT	GO:0000287,GO:0010333	magnesium ion binding|terpene synthase activity	path:ko00902	Monoterpenoid biosynthesis
tae-miR5048-5p	Traes_2BL_214764690.1	No description	scaffold:IWGSC1.0+popseq:IWGSC_CSS_2BL_scaff_6515496:16:195:1	Dbxref=UniParc:UPI0003D545EE,UniProtKB:W5B7M6_WHEAT	GO:0004672,GO:0005524	protein kinase activity|ATP binding	path:ko04064,path:ko04210,path:ko04620,path:ko04722	NF-kappa B signaling pathway|Apoptosis|Toll-like receptor signaling pathway|Neurotrophin signaling pathway
tae-miR5048-5p	Traes_5DL_6A730A96A.2	No description	chromosome:IWGSC1.0+popseq:5D:158743018:158747550:1	Dbxref=UniParc:UPI0003D54EB5,UniProtKB:W5FUC1_WHEAT	GO:0003677,GO:0004674,GO:0005524,GO:0005634	DNA binding|protein serine/threonine kinase activity|ATP binding|nucleus	No annotation	No description
tae-miR5048-5p	Traes_6BS_FADEC34A0.5	No description	scaffold:IWGSC1.0+popseq:IWGSC_CSS_6BS_scaff_2925904:877:9905:-1	Dbxref=UniParc:UPI0003D508E6,UniProtKB:W5GTN6_WHEAT	GO:0005789	endoplasmic reticulum membrane	No annotation	No description
tae-miR5048-5p	Traes_1BS_FB680C747.2	No description	scaffold:IWGSC1.0+popseq:IWGSC_CSS_1BS_scaff_2816359:9:531:1	Dbxref=UniParc:UPI0003D4E080,UniProtKB:W5AC75_WHEAT	GO:0004672,GO:0005524	protein kinase activity|ATP binding	No annotation	No description
tae-miR5048-5p	Traes_4AL_85A7C60F9.4	No description	scaffold:IWGSC1.0+popseq:IWGSC_CSS_4AL_scaff_7142973:1092:12342:1	Dbxref=UniParc:UPI0003D57827,UniProtKB:A0A096UQD5_WHEAT	GO:0004672,GO:0005524	protein kinase activity|ATP binding	No annotation	No description
tae-miR5048-5p	Traes_7DL_AB7C59D49.4	No description	chromosome:IWGSC1.0+popseq:7D:154997655:155000045:-1	Dbxref=UniParc:UPI0003D53CC2,UniProtKB:W5I2B1_WHEAT	GO:0004672,GO:0005524	protein kinase activity|ATP binding	No annotation	No description
tae-miR5048-5p	Traes_6BS_4F30ADFDD.1	No description	scaffold:IWGSC1.0+popseq:IWGSC_CSS_6BS_scaff_746347:92:3515:-1	Dbxref=UniParc:UPI0003D48ED8,UniProtKB:A0A096UUC1_WHEAT	GO:0004672,GO:0004842,GO:0005524,GO:0016874	protein kinase activity|ubiquitin-protein transferase activity|ATP binding|ligase activity	No annotation	No description
tae-miR5048-5p	Traes_1BL_8664C4850.1	No description	scaffold:IWGSC1.0+popseq:IWGSC_CSS_1BL_scaff_3791203:708:5535:-1	Dbxref=UniParc:UPI0003D5749E,UniProtKB:W5A3P9_WHEAT	GO:0004674,GO:0005524	protein serine/threonine kinase activity|ATP binding	No annotation	No description
tae-miR5048-5p	Traes_1DS_26F1546F6.2	No description	chromosome:IWGSC1.0+popseq:1D:5154095:5158165:1	Dbxref=UniParc:UPI0003D4DB83,UniProtKB:W5AKI8_WHEAT	GO:0004674,GO:0005524	protein serine/threonine kinase activity|ATP binding	No annotation	No description
tae-miR5048-5p	Traes_2BS_47E2D6444.2	No description	chromosome:IWGSC1.0+popseq:2B:5041475:5045555:1	Dbxref=UniParc:UPI0003D42BB3,UniProtKB:W5BJV7_WHEAT	GO:0004674,GO:0005524	protein serine/threonine kinase activity|ATP binding	No annotation	No description
tae-miR5048-5p	Traes_7AS_44272563D.2	No description	chromosome:IWGSC1.0+popseq:7A:1320617:1323640:1	Dbxref=UniParc:UPI0003D542AA,UniProtKB:W5HE72_WHEAT	GO:0004674,GO:0005524	protein serine/threonine kinase activity|ATP binding	No annotation	No description
tae-miR5048-5p	Traes_3AL_5CC7A7B68.4	No description	scaffold:IWGSC1.0+popseq:IWGSC_CSS_3AL_scaff_4309038:206:9991:1	Dbxref=UniParc:UPI0003D51B30,UniProtKB:W5CD32_WHEAT	GO:0004674,GO:0005524,GO:0043531	protein serine/threonine kinase activity|ATP binding|ADP binding	No annotation	No description
tae-miR5048-5p	TRAES3BF171500070CFD_t1	No description	chromosome:IWGSC1.0+popseq:3B:461373:462647:1	Dbxref=UniParc:UPI0004DC2B0B,UniProtKB:A0A077RSX9_WHEAT	GO:0004674,GO:0005524,GO:0009966	protein serine/threonine kinase activity|ATP binding|regulation of signal transduction	No annotation	No description
tae-miR5048-5p	Traes_6AS_27B9E60A3.1	No description	chromosome:IWGSC1.0+popseq:6A:66145343:66147329:-1	Dbxref=UniParc:UPI0003D4D5B8,UniProtKB:W5GCG3_WHEAT	GO:0004674,GO:0004842,GO:0005524,GO:0016874	protein serine/threonine kinase activity|ubiquitin-protein transferase activity|ATP binding|ligase activity	No annotation	No description
tae-miR5048-5p	Traes_6DS_7CDC74412.2	No description	scaffold:IWGSC1.0+popseq:IWGSC_CSS_6DS_scaff_2109904:1:7832:1	Dbxref=UniParc:UPI0003D533A2,UniProtKB:W5H3E0_WHEAT	GO:0004674,GO:0004842,GO:0005524,GO:0016874	protein serine/threonine kinase activity|ubiquitin-protein transferase activity|ATP binding|ligase activity	No annotation	No description
tae-miR5048-5p	Traes_7DL_E95F49CC7.1	No description	chromosome:IWGSC1.0+popseq:7D:68306504:68311387:-1	Dbxref=UniParc:UPI0003D5109B,UniProtKB:W5I456_WHEAT	GO:0004722,GO:0006470,GO:0046872	protein serine/threonine phosphatase activity|protein dephosphorylation|metal ion binding	No annotation	No description
tae-miR5048-5p	Traes_7DL_E619E4F18.1	No description	chromosome:IWGSC1.0+popseq:7D:130913624:130914291:1	Dbxref=UniParc:UPI0003D4ABE4,UniProtKB:W5I423_WHEAT	GO:0003746,GO:0005622	translation elongation factor activity|intracellular	No annotation	No description
tae-miR5062-5p	Traes_5BL_52F4EEAD4.2	No description	scaffold:IWGSC1.0+popseq:IWGSC_CSS_5BL_scaff_10902687:123:6927:1		GO:0004514,GO:0004516,GO:0009435,GO:0019358	nicotinate-nucleotide diphosphorylase (carboxylating) activity|nicotinate phosphoribosyltransferase activity|NAD biosynthetic process|nicotinate nucleotide salvage	path:ko00760	Nicotinate and nicotinamide metabolism
tae-miR5062-5p	Traes_5AL_60D577E34.1	No description	chromosome:IWGSC1.0+popseq:5A:122249206:122250902:-1	Dbxref=UniParc:UPI0003D4A63F,UniProtKB:W5EXM1_WHEAT	GO:0003676	nucleic acid binding	No annotation	No description
tae-miR5062-5p	Traes_5DL_26B51AAF8.1	No description	chromosome:IWGSC1.0+popseq:5D:99787771:99789437:1	Dbxref=UniParc:UPI0003D45A43,UniProtKB:W5FRF9_WHEAT	GO:0003676	nucleic acid binding	No annotation	No description
tae-miR9653a-3p	Traes_6DL_94DCF0B70.1	No description	chromosome:IWGSC1.0+popseq:6D:153548180:153550986:-1	Dbxref=UniParc:UPI0003C6E2D9,UniProtKB:W5GY26_WHEAT	GO:0010181,GO:0016491	FMN binding|oxidoreductase activity	path:ko00592	alpha-Linolenic acid metabolism
tae-miR9653a-3p	TRAES3BF093800020CFD_t1	No description	chromosome:IWGSC1.0+popseq:3B:400120471:400134366:1	Dbxref=UniParc:UPI0004DC22F5,UniProtKB:A0A077RSL8_WHEAT%3B A0A077RSL8_WHEAT	GO:0046872	metal ion binding	No annotation	No description
tae-miR9653a-3p	TRAES3BF108200050CFD_t1	No description	chromosome:IWGSC1.0+popseq:3B:407560083:407573957:1	Dbxref=UniParc:UPI0004DC22F5,UniProtKB:A0A077RSL8_WHEAT%3B A0A077RSL8_WHEAT	GO:0046872	metal ion binding	No annotation	No description
tae-miR9653a-3p	Traes_3AL_7FD4FF43C.1	No description	scaffold:IWGSC1.0+popseq:IWGSC_CSS_3AL_scaff_4449476:2:2745:1	Dbxref=UniParc:UPI0003D510C1,UniProtKB:W5CE99_WHEAT	GO:0046872	metal ion binding	No annotation	No description
tae-miR9662a-3p	TRAES3BF261600050CFD_t1	No description	scaffold:IWGSC1.0+popseq:v443_2616:84217:85371:1	Dbxref=UniParc:UPI00058197CE,UniProtKB:A0A0C4BHU8_WHEAT	GO:0003690,GO:0005739,GO:0006355	double-stranded DNA binding|mitochondrion|regulation of transcription, DNA-templated	No annotation	No description
tae-miR9662a-3p	Traes_1BS_566CEE7F6.1	No description	scaffold:IWGSC1.0+popseq:IWGSC_CSS_1BS_scaff_3412793:3893:4807:1	Dbxref=UniParc:UPI0003D54059,UniProtKB:W5A986_WHEAT	GO:0003690,GO:0005739,GO:0006355	double-stranded DNA binding|mitochondrion|regulation of transcription, DNA-templated	No annotation	No description
tae-miR9662a-3p	Traes_2BS_257C5B099.1	No description	chromosome:IWGSC1.0+popseq:2B:17133760:17134317:1	Dbxref=UniParc:UPI0003D44F81,UniProtKB:W5BIY0_WHEAT	GO:0003690,GO:0005739,GO:0006355	double-stranded DNA binding|mitochondrion|regulation of transcription, DNA-templated	No annotation	No description
tae-miR9662a-3p	Traes_2BS_257C5B0991.1	No description	scaffold:IWGSC1.0+popseq:IWGSC_CSS_2BS_scaff_5214342:3:560:1	Dbxref=UniParc:UPI0003D44F81,UniProtKB:W5BIY0_WHEAT	GO:0003690,GO:0005739,GO:0006355	double-stranded DNA binding|mitochondrion|regulation of transcription, DNA-templated	No annotation	No description
tae-miR9662a-3p	Traes_2BS_74269A4C5.1	No description	scaffold:IWGSC1.0+popseq:IWGSC_CSS_2BS_scaff_5233078:2:823:1	Dbxref=UniParc:UPI0003D4880D,UniProtKB:W5BL57_WHEAT	GO:0003690,GO:0005739,GO:0006355	double-stranded DNA binding|mitochondrion|regulation of transcription, DNA-templated	No annotation	No description
tae-miR9662a-3p	Traes_2BS_DDF26C784.1	No description	scaffold:IWGSC1.0+popseq:IWGSC_CSS_2BS_scaff_5214343:286:1218:-1	Dbxref=UniParc:UPI0003D56ECE,UniProtKB:W5BPC4_WHEAT	GO:0003690,GO:0005739,GO:0006355	double-stranded DNA binding|mitochondrion|regulation of transcription, DNA-templated	No annotation	No description
tae-miR9662a-3p	Traes_2DL_BE754F0C1.1	No description	chromosome:IWGSC1.0+popseq:2D:131649446:131651175:1	Dbxref=UniParc:UPI0003D5044C,UniProtKB:W5BZQ0_WHEAT	GO:0003690,GO:0005739,GO:0006355	double-stranded DNA binding|mitochondrion|regulation of transcription, DNA-templated	No annotation	No description
tae-miR9662a-3p	Traes_4AL_3A009739E.1	No description	chromosome:IWGSC1.0+popseq:4A:189718895:189720314:1	Dbxref=UniParc:UPI0003D451C5,UniProtKB:W5DN64_WHEAT	GO:0003690,GO:0005739,GO:0006355	double-stranded DNA binding|mitochondrion|regulation of transcription, DNA-templated	No annotation	No description
tae-miR9662a-3p	Traes_4AL_76CB2DE24.1	No description	scaffold:IWGSC1.0+popseq:IWGSC_CSS_4AL_scaff_7081116:5076:6239:1	Dbxref=UniParc:UPI0003D572B1,UniProtKB:W5DQG4_WHEAT	GO:0003690,GO:0005739,GO:0006355	double-stranded DNA binding|mitochondrion|regulation of transcription, DNA-templated	No annotation	No description
tae-miR9662a-3p	Traes_4AL_A4B73CC6A1.2	No description	chromosome:IWGSC1.0+popseq:4A:187821132:187823044:-1	Dbxref=UniParc:UPI0003D5697E,UniProtKB:W5DS50_WHEAT	GO:0003690,GO:0005739,GO:0006355	double-stranded DNA binding|mitochondrion|regulation of transcription, DNA-templated	No annotation	No description
tae-miR9662a-3p	Traes_4BS_257C5B099.1	No description	scaffold:IWGSC1.0+popseq:IWGSC_CSS_4BS_scaff_1288175:3:560:1	Dbxref=UniParc:UPI0003D44F81,UniProtKB:W5BIY0_WHEAT	GO:0003690,GO:0005739,GO:0006355	double-stranded DNA binding|mitochondrion|regulation of transcription, DNA-templated	No annotation	No description
tae-miR9662a-3p	Traes_5DL_7643B2ADB.1	No description	chromosome:IWGSC1.0+popseq:5D:140645164:140646445:-1	Dbxref=UniParc:UPI0003D4178E,UniProtKB:W5FUU8_WHEAT	GO:0003690,GO:0005739,GO:0006355	double-stranded DNA binding|mitochondrion|regulation of transcription, DNA-templated	No annotation	No description
tae-miR9662a-3p	Traes_5DS_094A03C13.1	No description	chromosome:IWGSC1.0+popseq:5D:8525545:8526567:1	Dbxref=UniParc:UPI0003D47782,UniProtKB:W5G1B5_WHEAT	GO:0003690,GO:0005739,GO:0006355	double-stranded DNA binding|mitochondrion|regulation of transcription, DNA-templated	No annotation	No description
tae-miR9662a-3p	Traes_5DS_9F4A5AE9F.1	No description	chromosome:IWGSC1.0+popseq:5D:8531831:8532726:1	Dbxref=UniParc:UPI0003D57C67,UniProtKB:W5G3H3_WHEAT	GO:0003690,GO:0005739,GO:0006355	double-stranded DNA binding|mitochondrion|regulation of transcription, DNA-templated	No annotation	No description
tae-miR9662a-3p	Traes_6AS_0A204AEC9.2	No description	scaffold:IWGSC1.0+popseq:IWGSC_CSS_6AS_scaff_4364901:3966:5633:1	Dbxref=UniParc:UPI0003D4DC9C,UniProtKB:W5GBU6_WHEAT	GO:0003690,GO:0005739,GO:0006355	double-stranded DNA binding|mitochondrion|regulation of transcription, DNA-templated	No annotation	No description
tae-miR9662a-3p	Traes_6AS_1496A7825.1	No description	chromosome:IWGSC1.0+popseq:6A:6377903:6378925:1	Dbxref=UniParc:UPI0003D578A7,UniProtKB:W5GC35_WHEAT	GO:0003690,GO:0005739,GO:0006355	double-stranded DNA binding|mitochondrion|regulation of transcription, DNA-templated	No annotation	No description
tae-miR9662a-3p	Traes_6AS_15C1E6F18.2	No description	chromosome:IWGSC1.0+popseq:6A:2926118:2930723:1	Dbxref=UniParc:UPI0003D47493,UniProtKB:W5GC47_WHEAT	GO:0003690,GO:0005739,GO:0006355	double-stranded DNA binding|mitochondrion|regulation of transcription, DNA-templated	No annotation	No description
tae-miR9662a-3p	Traes_6AS_2BDC1663A.1	No description	scaffold:IWGSC1.0+popseq:IWGSC_CSS_6AS_scaff_4358559:2714:4307:1	Dbxref=UniParc:UPI0003D4E16B,UniProtKB:W5GCJ0_WHEAT	GO:0003690,GO:0005739,GO:0006355	double-stranded DNA binding|mitochondrion|regulation of transcription, DNA-templated	No annotation	No description
tae-miR9662a-3p	Traes_6AS_2FC18A5B9.6	No description	chromosome:IWGSC1.0+popseq:6A:13483350:13486295:-1	Dbxref=UniParc:UPI0003D571D7,UniProtKB:W5GCM9_WHEAT	GO:0003690,GO:0005739,GO:0006355	double-stranded DNA binding|mitochondrion|regulation of transcription, DNA-templated	No annotation	No description
tae-miR9662a-3p	Traes_6AS_3641B9C871.1	No description	chromosome:IWGSC1.0+popseq:6A:6485256:6486758:-1	Dbxref=UniParc:UPI0003D54144,UniProtKB:W5GCS9_WHEAT	GO:0003690,GO:0005739,GO:0006355	double-stranded DNA binding|mitochondrion|regulation of transcription, DNA-templated	No annotation	No description
tae-miR9662a-3p	Traes_6AS_36EAEADDD.3	No description	chromosome:IWGSC1.0+popseq:6A:2020153:2021498:-1	Dbxref=UniParc:UPI0003D439D1,UniProtKB:W5GCT5_WHEAT	GO:0003690,GO:0005739,GO:0006355	double-stranded DNA binding|mitochondrion|regulation of transcription, DNA-templated	No annotation	No description
tae-miR9662a-3p	Traes_6AS_3AFC735F7.1	No description	chromosome:IWGSC1.0+popseq:6A:7979383:7980769:1	Dbxref=UniParc:UPI0003D5625A,UniProtKB:W5GCX4_WHEAT	GO:0003690,GO:0005739,GO:0006355	double-stranded DNA binding|mitochondrion|regulation of transcription, DNA-templated	No annotation	No description
tae-miR9662a-3p	Traes_6AS_480364CD5.1	No description	chromosome:IWGSC1.0+popseq:6A:3965698:3966501:1	Dbxref=UniParc:UPI0003D445D1,UniProtKB:W5GD65_WHEAT	GO:0003690,GO:0005739,GO:0006355	double-stranded DNA binding|mitochondrion|regulation of transcription, DNA-templated	No annotation	No description
tae-miR9662a-3p	Traes_6AS_48B701BB41.2	No description	scaffold:IWGSC1.0+popseq:IWGSC_CSS_6AS_scaff_4422448:10829:16144:-1	Dbxref=UniParc:UPI0003D55D5C,UniProtKB:W5GD73_WHEAT	GO:0003690,GO:0005739,GO:0006355	double-stranded DNA binding|mitochondrion|regulation of transcription, DNA-templated	No annotation	No description
tae-miR9662a-3p	Traes_6AS_6612DF8D7.3	No description	chromosome:IWGSC1.0+popseq:6A:6510380:6513549:1	Dbxref=UniParc:UPI0003D427C8,UniProtKB:W5GDX7_WHEAT	GO:0003690,GO:0005739,GO:0006355	double-stranded DNA binding|mitochondrion|regulation of transcription, DNA-templated	No annotation	No description
tae-miR9662a-3p	Traes_6AS_8D2111A83.5	No description	chromosome:IWGSC1.0+popseq:6A:5115732:5119524:1	Dbxref=UniParc:UPI0003D49C86,UniProtKB:W5GET9_WHEAT	GO:0003690,GO:0005739,GO:0006355	double-stranded DNA binding|mitochondrion|regulation of transcription, DNA-templated	No annotation	No description
tae-miR9662a-3p	Traes_6AS_A2EAE01C1.1	No description	chromosome:IWGSC1.0+popseq:6A:3411776:3412714:1	Dbxref=UniParc:UPI0003D543CE,UniProtKB:W5GFC9_WHEAT	GO:0003690,GO:0005739,GO:0006355	double-stranded DNA binding|mitochondrion|regulation of transcription, DNA-templated	No annotation	No description
tae-miR9662a-3p	Traes_6AS_AA4F26765.1	No description	chromosome:IWGSC1.0+popseq:6A:3050738:3051673:-1	Dbxref=UniParc:UPI0003D415B4,UniProtKB:W5GFI7_WHEAT	GO:0003690,GO:0005739,GO:0006355	double-stranded DNA binding|mitochondrion|regulation of transcription, DNA-templated	No annotation	No description
tae-miR9662a-3p	Traes_6AS_B24138E62.1	No description	chromosome:IWGSC1.0+popseq:6A:3815092:3816904:-1	Dbxref=UniParc:UPI0003D4ADFC,UniProtKB:W5GFP8_WHEAT	GO:0003690,GO:0005739,GO:0006355	double-stranded DNA binding|mitochondrion|regulation of transcription, DNA-templated	No annotation	No description
tae-miR9662a-3p	Traes_6AS_EBADF37C7.1	No description	scaffold:IWGSC1.0+popseq:IWGSC_CSS_6AS_scaff_4352106:13691:14845:-1	Dbxref=UniParc:UPI0003D45110,UniProtKB:W5GH01_WHEAT	GO:0003690,GO:0005739,GO:0006355	double-stranded DNA binding|mitochondrion|regulation of transcription, DNA-templated	No annotation	No description
tae-miR9662a-3p	Traes_6AS_EE73C76541.2	No description	chromosome:IWGSC1.0+popseq:6A:6729040:6735356:-1	Dbxref=UniParc:UPI0003D57B98,UniProtKB:W5GH21_WHEAT	GO:0003690,GO:0005739,GO:0006355	double-stranded DNA binding|mitochondrion|regulation of transcription, DNA-templated	No annotation	No description
tae-miR9662a-3p	Traes_6AS_EE8BA0A57.2	No description	chromosome:IWGSC1.0+popseq:6A:2159639:2161570:1	Dbxref=UniParc:UPI0003D49726,UniProtKB:W5GH22_WHEAT	GO:0003690,GO:0005739,GO:0006355	double-stranded DNA binding|mitochondrion|regulation of transcription, DNA-templated	No annotation	No description
tae-miR9662a-3p	Traes_6AS_FBBCFBCB0.1	No description	chromosome:IWGSC1.0+popseq:6A:1809415:1810625:-1	Dbxref=UniParc:UPI0003D4BCB3,UniProtKB:W5GHF6_WHEAT	GO:0003690,GO:0005739,GO:0006355	double-stranded DNA binding|mitochondrion|regulation of transcription, DNA-templated	No annotation	No description
tae-miR9662a-3p	Traes_6BS_1E0D70258.1	No description	chromosome:IWGSC1.0+popseq:6B:3679049:3679986:1	Dbxref=UniParc:UPI0003D42AD8,UniProtKB:W5GPH5_WHEAT	GO:0003690,GO:0005739,GO:0006355	double-stranded DNA binding|mitochondrion|regulation of transcription, DNA-templated	No annotation	No description
tae-miR9662a-3p	Traes_6BS_28F0D2955.1	No description	scaffold:IWGSC1.0+popseq:IWGSC_CSS_6BS_scaff_2564867:4:662:-1	Dbxref=UniParc:UPI0003D421DC,UniProtKB:W5GPQ3_WHEAT	GO:0003690,GO:0005739,GO:0006355	double-stranded DNA binding|mitochondrion|regulation of transcription, DNA-templated	No annotation	No description
tae-miR9662a-3p	Traes_6BS_2AC6A2287.1	No description	scaffold:IWGSC1.0+popseq:IWGSC_CSS_6BS_scaff_3007895:1:1854:1	Dbxref=UniParc:UPI0003D4BD43,UniProtKB:W5GPR8_WHEAT	GO:0003690,GO:0005739,GO:0006355	double-stranded DNA binding|mitochondrion|regulation of transcription, DNA-templated	No annotation	No description
tae-miR9662a-3p	Traes_6BS_2F108C5BB.1	No description	scaffold:IWGSC1.0+popseq:IWGSC_CSS_6BS_scaff_1774984:1:974:1	Dbxref=UniParc:UPI0003D57DF3,UniProtKB:W5GPT7_WHEAT	GO:0003690,GO:0005739,GO:0006355	double-stranded DNA binding|mitochondrion|regulation of transcription, DNA-templated	No annotation	No description
tae-miR9662a-3p	Traes_6BS_3A00751B5.2	No description	scaffold:IWGSC1.0+popseq:IWGSC_CSS_6BS_scaff_2964734:2076:3091:-1	Dbxref=UniParc:UPI0003D4E9F4,UniProtKB:W5GQ10_WHEAT	GO:0003690,GO:0005739,GO:0006355	double-stranded DNA binding|mitochondrion|regulation of transcription, DNA-templated	No annotation	No description
tae-miR9662a-3p	Traes_6BS_46641470F.1	No description	chromosome:IWGSC1.0+popseq:6B:2627151:2628021:1	Dbxref=UniParc:UPI0003D532FA,UniProtKB:W5GQ93_WHEAT	GO:0003690,GO:0005739,GO:0006355	double-stranded DNA binding|mitochondrion|regulation of transcription, DNA-templated	No annotation	No description
tae-miR9662a-3p	Traes_6BS_4E6E57FEB.1	No description	chromosome:IWGSC1.0+popseq:6B:6459101:6461828:1	Dbxref=UniParc:UPI0003D54BE3,UniProtKB:W5GQE8_WHEAT	GO:0003690,GO:0005739,GO:0006355	double-stranded DNA binding|mitochondrion|regulation of transcription, DNA-templated	No annotation	No description
tae-miR9662a-3p	Traes_6BS_508C2BEA2.1	No description	scaffold:IWGSC1.0+popseq:IWGSC_CSS_6BS_scaff_2966335:1016:1522:1	Dbxref=UniParc:UPI0003D4C745,UniProtKB:W5GQG2_WHEAT	GO:0003690,GO:0005739,GO:0006355	double-stranded DNA binding|mitochondrion|regulation of transcription, DNA-templated	No annotation	No description
tae-miR9662a-3p	Traes_6BS_7F1846171.1	No description	scaffold:IWGSC1.0+popseq:IWGSC_CSS_6BS_scaff_2942687:1:573:1	Dbxref=UniParc:UPI0003D4500C,UniProtKB:W5GRA9_WHEAT	GO:0003690,GO:0005739,GO:0006355	double-stranded DNA binding|mitochondrion|regulation of transcription, DNA-templated	No annotation	No description
tae-miR9662a-3p	Traes_6BS_82F5BF11F.1	No description	chromosome:IWGSC1.0+popseq:6B:14777719:14778934:1	Dbxref=UniParc:UPI0003D49F3D,UniProtKB:W5GRD1_WHEAT	GO:0003690,GO:0005739,GO:0006355	double-stranded DNA binding|mitochondrion|regulation of transcription, DNA-templated	No annotation	No description
tae-miR9662a-3p	Traes_6BS_843505CB3.5	No description	chromosome:IWGSC1.0+popseq:6B:3776769:3781124:1	Dbxref=UniParc:UPI0003D58739,UniProtKB:A0A096UUD4_WHEAT	GO:0003690,GO:0005739,GO:0006355	double-stranded DNA binding|mitochondrion|regulation of transcription, DNA-templated	No annotation	No description
tae-miR9662a-3p	Traes_6BS_A303CDF0B.1	No description	scaffold:IWGSC1.0+popseq:IWGSC_CSS_6BS_scaff_1890847:6:709:1	Dbxref=UniParc:UPI0003D4B8BA,UniProtKB:W5GS02_WHEAT	GO:0003690,GO:0005739,GO:0006355	double-stranded DNA binding|mitochondrion|regulation of transcription, DNA-templated	No annotation	No description
tae-miR9662a-3p	Traes_6BS_C3247654A.1	No description	scaffold:IWGSC1.0+popseq:IWGSC_CSS_6BS_scaff_2995020:15:1244:1	Dbxref=UniParc:UPI0003D52F01,UniProtKB:W5GSN1_WHEAT	GO:0003690,GO:0005739,GO:0006355	double-stranded DNA binding|mitochondrion|regulation of transcription, DNA-templated	No annotation	No description
tae-miR9662a-3p	Traes_6BS_CBD931158.4	No description	chromosome:IWGSC1.0+popseq:6B:4043702:4045977:1	Dbxref=UniParc:UPI0003D4E7BE,UniProtKB:A0A096UUE9_WHEAT	GO:0003690,GO:0005739,GO:0006355	double-stranded DNA binding|mitochondrion|regulation of transcription, DNA-templated	No annotation	No description
tae-miR9662a-3p	Traes_6BS_D8B7C37B0.2	No description	chromosome:IWGSC1.0+popseq:6B:3267615:3269879:1	Dbxref=UniParc:UPI0003D46DD5,UniProtKB:W5GT18_WHEAT	GO:0003690,GO:0005739,GO:0006355	double-stranded DNA binding|mitochondrion|regulation of transcription, DNA-templated	No annotation	No description
tae-miR9662a-3p	Traes_6BS_EE1BBAFD1.1	No description	chromosome:IWGSC1.0+popseq:6B:3688243:3689312:-1	Dbxref=UniParc:UPI0003D520AB,UniProtKB:W5GTF0_WHEAT	GO:0003690,GO:0005739,GO:0006355	double-stranded DNA binding|mitochondrion|regulation of transcription, DNA-templated	No annotation	No description
tae-miR9662a-3p	Traes_6BS_F8176B2AA.1	No description	chromosome:IWGSC1.0+popseq:6B:3405581:3407051:1	Dbxref=UniParc:UPI0003D47647,UniProtKB:W5GTL6_WHEAT	GO:0003690,GO:0005739,GO:0006355	double-stranded DNA binding|mitochondrion|regulation of transcription, DNA-templated	No annotation	No description
tae-miR9662a-3p	Traes_6DS_0E84AAF77.1	No description	scaffold:IWGSC1.0+popseq:IWGSC_CSS_6DS_scaff_2058063:109:1059:1	Dbxref=UniParc:UPI0003D43DAC,UniProtKB:W5H1H2_WHEAT	GO:0003690,GO:0005739,GO:0006355	double-stranded DNA binding|mitochondrion|regulation of transcription, DNA-templated	No annotation	No description
tae-miR9662a-3p	Traes_6DS_0F1335DA2.1	No description	scaffold:IWGSC1.0+popseq:IWGSC_CSS_6DS_scaff_1974740:2:338:-1	Dbxref=UniParc:UPI0003D55473,UniProtKB:W5H1H7_WHEAT	GO:0003690,GO:0005739,GO:0006355	double-stranded DNA binding|mitochondrion|regulation of transcription, DNA-templated	No annotation	No description
tae-miR9662a-3p	Traes_6DS_186AD71E4.1	No description	chromosome:IWGSC1.0+popseq:6D:3711829:3713428:-1	Dbxref=UniParc:UPI0003D43451,UniProtKB:W5H1N3_WHEAT	GO:0003690,GO:0005739,GO:0006355	double-stranded DNA binding|mitochondrion|regulation of transcription, DNA-templated	No annotation	No description
tae-miR9662a-3p	Traes_6DS_2B4DD9F90.1	No description	scaffold:IWGSC1.0+popseq:IWGSC_CSS_6DS_scaff_2094460:376:1170:-1	Dbxref=UniParc:UPI0003D430BC,UniProtKB:W5H1Z7_WHEAT	GO:0003690,GO:0005739,GO:0006355	double-stranded DNA binding|mitochondrion|regulation of transcription, DNA-templated	No annotation	No description
tae-miR9662a-3p	Traes_6DS_2D4EFFF3E.1	No description	scaffold:IWGSC1.0+popseq:IWGSC_CSS_6DS_scaff_2090544:3744:4729:1	Dbxref=UniParc:UPI0003D47687,UniProtKB:W5H209_WHEAT	GO:0003690,GO:0005739,GO:0006355	double-stranded DNA binding|mitochondrion|regulation of transcription, DNA-templated	No annotation	No description
tae-miR9662a-3p	Traes_6DS_3A1EA267A.17	No description	scaffold:IWGSC1.0+popseq:IWGSC_CSS_6DS_scaff_2093611:5883:10831:1	Dbxref=UniParc:UPI0003D46F3C,UniProtKB:W5H294_WHEAT	GO:0003690,GO:0005739,GO:0006355	double-stranded DNA binding|mitochondrion|regulation of transcription, DNA-templated	No annotation	No description
tae-miR9662a-3p	Traes_6DS_3FC2ADA87.1	No description	scaffold:IWGSC1.0+popseq:IWGSC_CSS_6DS_scaff_2063846:5344:6449:-1	Dbxref=UniParc:UPI0003D50A32,UniProtKB:W5H2C7_WHEAT	GO:0003690,GO:0005739,GO:0006355	double-stranded DNA binding|mitochondrion|regulation of transcription, DNA-templated	No annotation	No description
tae-miR9662a-3p	Traes_6DS_422644406.1	No description	chromosome:IWGSC1.0+popseq:6D:3838722:3839663:1	Dbxref=UniParc:UPI0003D46352,UniProtKB:W5H2E0_WHEAT	GO:0003690,GO:0005739,GO:0006355	double-stranded DNA binding|mitochondrion|regulation of transcription, DNA-templated	No annotation	No description
tae-miR9662a-3p	Traes_6DS_7876A591C.1	No description	chromosome:IWGSC1.0+popseq:6D:2576373:2578596:1	Dbxref=UniParc:UPI0003D4420B,UniProtKB:W5H3A9_WHEAT	GO:0003690,GO:0005739,GO:0006355	double-stranded DNA binding|mitochondrion|regulation of transcription, DNA-templated	No annotation	No description
tae-miR9662a-3p	Traes_6DS_7979B425D.5	No description	scaffold:IWGSC1.0+popseq:IWGSC_CSS_6DS_scaff_2121738:1985:11339:1	Dbxref=UniParc:UPI00043C8FBF,UniProtKB:A0A096UUT6_WHEAT	GO:0003690,GO:0005739,GO:0006355	double-stranded DNA binding|mitochondrion|regulation of transcription, DNA-templated	No annotation	No description
tae-miR9662a-3p	Traes_6DS_7D3BEF6A9.2	No description	chromosome:IWGSC1.0+popseq:6D:4558905:4564408:-1	Dbxref=UniParc:UPI0003D54479,UniProtKB:W5H3E3_WHEAT	GO:0003690,GO:0005739,GO:0006355	double-stranded DNA binding|mitochondrion|regulation of transcription, DNA-templated	No annotation	No description
tae-miR9662a-3p	Traes_6DS_893F318A9.1	No description	chromosome:IWGSC1.0+popseq:6D:6906245:6907267:-1	Dbxref=UniParc:UPI0003D4752C,UniProtKB:W5H3L0_WHEAT	GO:0003690,GO:0005739,GO:0006355	double-stranded DNA binding|mitochondrion|regulation of transcription, DNA-templated	No annotation	No description
tae-miR9662a-3p	Traes_6DS_8AB083B251.3	No description	chromosome:IWGSC1.0+popseq:6D:7391723:7393804:-1	Dbxref=UniParc:UPI0003D4BCDC,UniProtKB:W5H3L8_WHEAT	GO:0003690,GO:0005739,GO:0006355	double-stranded DNA binding|mitochondrion|regulation of transcription, DNA-templated	No annotation	No description
tae-miR9662a-3p	Traes_6DS_93C7DA226.1	No description	scaffold:IWGSC1.0+popseq:IWGSC_CSS_6DS_scaff_2122916:10996:11973:-1	Dbxref=UniParc:UPI0003D412EB,UniProtKB:W5H3T0_WHEAT	GO:0003690,GO:0005739,GO:0006355	double-stranded DNA binding|mitochondrion|regulation of transcription, DNA-templated	No annotation	No description
tae-miR9662a-3p	Traes_6DS_93C7DA2261.1	No description	scaffold:IWGSC1.0+popseq:IWGSC_CSS_6DS_scaff_2057369:13039:14016:-1	Dbxref=UniParc:UPI0003D412EB,UniProtKB:W5H3T0_WHEAT	GO:0003690,GO:0005739,GO:0006355	double-stranded DNA binding|mitochondrion|regulation of transcription, DNA-templated	No annotation	No description
tae-miR9662a-3p	Traes_6DS_A490DF33E.1	No description	chromosome:IWGSC1.0+popseq:6D:4539100:4540044:-1	Dbxref=UniParc:UPI0003D57903,UniProtKB:W5H444_WHEAT	GO:0003690,GO:0005739,GO:0006355	double-stranded DNA binding|mitochondrion|regulation of transcription, DNA-templated	No annotation	No description
tae-miR9662a-3p	Traes_6DS_E352D66A4.1	No description	scaffold:IWGSC1.0+popseq:IWGSC_CSS_6DS_scaff_2078752:97:1020:1	Dbxref=UniParc:UPI0003D54E2B,UniProtKB:W5H591_WHEAT	GO:0003690,GO:0005739,GO:0006355	double-stranded DNA binding|mitochondrion|regulation of transcription, DNA-templated	No annotation	No description
tae-miR9662a-3p	Traes_6DS_E95930B7D.1	No description	scaffold:IWGSC1.0+popseq:IWGSC_CSS_6DS_scaff_2078751:97:1020:1	Dbxref=UniParc:UPI0003D54676,UniProtKB:W5H5D1_WHEAT	GO:0003690,GO:0005739,GO:0006355	double-stranded DNA binding|mitochondrion|regulation of transcription, DNA-templated	No annotation	No description
tae-miR9662a-3p	Traes_6DS_EF75D5C67.1	No description	chromosome:IWGSC1.0+popseq:6D:7709980:7711016:-1	Dbxref=UniParc:UPI0003D428FC,UniProtKB:W5H5G5_WHEAT	GO:0003690,GO:0005739,GO:0006355	double-stranded DNA binding|mitochondrion|regulation of transcription, DNA-templated	No annotation	No description
tae-miR9662a-3p	Traes_6DS_F6C7E588F.1	No description	chromosome:IWGSC1.0+popseq:6D:7379329:7380650:-1	Dbxref=UniParc:UPI0003D4837D,UniProtKB:W5H5L3_WHEAT	GO:0003690,GO:0005739,GO:0006355	double-stranded DNA binding|mitochondrion|regulation of transcription, DNA-templated	No annotation	No description
tae-miR9662a-3p	Traes_6DS_FB434BB3C.2	No description	scaffold:IWGSC1.0+popseq:IWGSC_CSS_6DS_scaff_1986303:275:4568:1	Dbxref=UniParc:UPI0003D46DAE,UniProtKB:W5H5Q3_WHEAT	GO:0003690,GO:0005739,GO:0006355	double-stranded DNA binding|mitochondrion|regulation of transcription, DNA-templated	No annotation	No description
tae-miR9662a-3p	Traes_7AS_1E81E97A0.1	No description	chromosome:IWGSC1.0+popseq:7A:50333629:50334645:1	Dbxref=UniParc:UPI0003D4D576,UniProtKB:W5HD50_WHEAT	GO:0003690,GO:0005739,GO:0006355	double-stranded DNA binding|mitochondrion|regulation of transcription, DNA-templated	No annotation	No description
tae-miR9662a-3p	Traes_7BS_598310C32.1	No description	chromosome:IWGSC1.0+popseq:7B:28289526:28290350:-1	Dbxref=UniParc:UPI0003D589C0,UniProtKB:W5HTZ8_WHEAT	GO:0003690,GO:0005739,GO:0006355	double-stranded DNA binding|mitochondrion|regulation of transcription, DNA-templated	No annotation	No description
tae-miR9662a-3p	Traes_7BS_F3F4F9276.1	No description	chromosome:IWGSC1.0+popseq:7B:60706200:60707150:-1	Dbxref=UniParc:UPI0003D52E77,UniProtKB:W5HWX8_WHEAT	GO:0003690,GO:0005739,GO:0006355	double-stranded DNA binding|mitochondrion|regulation of transcription, DNA-templated	No annotation	No description
tae-miR9662a-3p	Traes_7DS_26E639A91.1	No description	scaffold:IWGSC1.0+popseq:IWGSC_CSS_7DS_scaff_3822091:3:384:1	Dbxref=UniParc:UPI0003D448F3,UniProtKB:W5I5Y8_WHEAT	GO:0003690,GO:0005739,GO:0006355	double-stranded DNA binding|mitochondrion|regulation of transcription, DNA-templated	No annotation	No description
tae-miR9662a-3p	Traes_7DS_2B1FE04A6.1	No description	scaffold:IWGSC1.0+popseq:IWGSC_CSS_7DS_scaff_3964863:3:711:1	Dbxref=UniParc:UPI0003D4587E,UniProtKB:W5I616_WHEAT	GO:0003690,GO:0005739,GO:0006355	double-stranded DNA binding|mitochondrion|regulation of transcription, DNA-templated	No annotation	No description
tae-miR9662a-3p	Traes_7DS_5B1210681.1	No description	chromosome:IWGSC1.0+popseq:7D:34497289:34498794:-1	Dbxref=UniParc:UPI0003D58875,UniProtKB:W5I7J9_WHEAT	GO:0003690,GO:0005739,GO:0006355	double-stranded DNA binding|mitochondrion|regulation of transcription, DNA-templated	No annotation	No description
tae-miR9662a-3p	TRAES3BF181700020CFD_t1	No description	scaffold:IWGSC1.0+popseq:v443_1817:96680:97937:-1	Dbxref=UniParc:UPI0004DC3545,UniProtKB:A0A077RHN8_WHEAT	No annotation	No annotation	No annotation	No description
tae-miR9662a-3p	Traes_4BL_29D8171E0.1	No description	chromosome:IWGSC1.0+popseq:4B:277290490:277291254:1	Dbxref=UniParc:UPI0003D43908,UniProtKB:W5E268_WHEAT	No annotation	No annotation	No annotation	No description
tae-miR9662a-3p	Traes_5DS_C87840EBA.2	No description	chromosome:IWGSC1.0+popseq:5D:19004268:19005520:1	Dbxref=UniParc:UPI00043DDDE2,UniProtKB:A0A096UTJ5_WHEAT	No annotation	No annotation	No annotation	No description
tae-miR9662a-3p	Traes_6BS_1BBAEAFA71.2	No description	scaffold:IWGSC1.0+popseq:IWGSC_CSS_6BS_scaff_2984863:508:3244:-1	Dbxref=UniParc:UPI0003D53106,UniProtKB:W5GPG5_WHEAT	No annotation	No annotation	No annotation	No description
tae-miR9662a-3p	Traes_6DS_3F194116E.1	No description	chromosome:IWGSC1.0+popseq:6D:5837633:5838628:-1		No annotation	No annotation	No annotation	No description
tae-miR9662a-3p	Traes_6DS_CF627A1BC.1	No description	scaffold:IWGSC1.0+popseq:IWGSC_CSS_6DS_scaff_460711:1:345:-1	Dbxref=UniParc:UPI0003D4E9EB,UniProtKB:W5H4W9_WHEAT	No annotation	No annotation	No annotation	No description
tae-miR9662a-3p	Traes_6DS_DAD8BEF41.1	No description	scaffold:IWGSC1.0+popseq:IWGSC_CSS_6DS_scaff_2073150:2765:3272:1	Dbxref=UniParc:UPI0003D4E918,UniProtKB:W5H538_WHEAT	No annotation	No annotation	No annotation	No description
tae-miR9662b-3p	TRAES3BF181700010CFD_t1	No description	scaffold:IWGSC1.0+popseq:v443_1817:12607:13113:-1	Dbxref=UniParc:UPI0005819797,UniProtKB:A0A0C4BHL5_WHEAT	GO:0003690,GO:0005739,GO:0006355	double-stranded DNA binding|mitochondrion|regulation of transcription, DNA-templated	No annotation	No description
tae-miR9662b-3p	TRAES3BF261600050CFD_t1	No description	scaffold:IWGSC1.0+popseq:v443_2616:84217:85371:1	Dbxref=UniParc:UPI00058197CE,UniProtKB:A0A0C4BHU8_WHEAT	GO:0003690,GO:0005739,GO:0006355	double-stranded DNA binding|mitochondrion|regulation of transcription, DNA-templated	No annotation	No description
tae-miR9662b-3p	Traes_1BL_37FA9C770.1	No description	chromosome:IWGSC1.0+popseq:1B:287600521:287601763:1	Dbxref=UniParc:UPI0003D4BC7D,UniProtKB:W5A141_WHEAT	GO:0003690,GO:0005739,GO:0006355	double-stranded DNA binding|mitochondrion|regulation of transcription, DNA-templated	No annotation	No description
tae-miR9662b-3p	Traes_1BS_566CEE7F6.1	No description	scaffold:IWGSC1.0+popseq:IWGSC_CSS_1BS_scaff_3412793:3893:4807:1	Dbxref=UniParc:UPI0003D54059,UniProtKB:W5A986_WHEAT	GO:0003690,GO:0005739,GO:0006355	double-stranded DNA binding|mitochondrion|regulation of transcription, DNA-templated	No annotation	No description
tae-miR9662b-3p	Traes_1DL_5E046EFA0.1	No description	chromosome:IWGSC1.0+popseq:1D:127016040:127016933:-1	Dbxref=UniParc:UPI0003D4FA7B,UniProtKB:W5AF84_WHEAT	GO:0003690,GO:0005739,GO:0006355	double-stranded DNA binding|mitochondrion|regulation of transcription, DNA-templated	No annotation	No description
tae-miR9662b-3p	Traes_1DL_97426F3D9.3	No description	chromosome:IWGSC1.0+popseq:1D:108397042:108400336:1	Dbxref=UniParc:UPI0003D41814,UniProtKB:W5AGZ7_WHEAT	GO:0003690,GO:0005739,GO:0006355	double-stranded DNA binding|mitochondrion|regulation of transcription, DNA-templated	No annotation	No description
tae-miR9662b-3p	Traes_2BL_2FA9E1893.1	No description	chromosome:IWGSC1.0+popseq:2B:312139115:312140071:-1	Dbxref=UniParc:UPI0003D52248,UniProtKB:W5B8B3_WHEAT	GO:0003690,GO:0005739,GO:0006355	double-stranded DNA binding|mitochondrion|regulation of transcription, DNA-templated	No annotation	No description
tae-miR9662b-3p	Traes_2BS_257C5B099.1	No description	chromosome:IWGSC1.0+popseq:2B:17133760:17134317:1	Dbxref=UniParc:UPI0003D44F81,UniProtKB:W5BIY0_WHEAT	GO:0003690,GO:0005739,GO:0006355	double-stranded DNA binding|mitochondrion|regulation of transcription, DNA-templated	No annotation	No description
tae-miR9662b-3p	Traes_2BS_257C5B0991.1	No description	scaffold:IWGSC1.0+popseq:IWGSC_CSS_2BS_scaff_5214342:3:560:1	Dbxref=UniParc:UPI0003D44F81,UniProtKB:W5BIY0_WHEAT	GO:0003690,GO:0005739,GO:0006355	double-stranded DNA binding|mitochondrion|regulation of transcription, DNA-templated	No annotation	No description
tae-miR9662b-3p	Traes_2BS_74269A4C5.1	No description	scaffold:IWGSC1.0+popseq:IWGSC_CSS_2BS_scaff_5233078:2:823:1	Dbxref=UniParc:UPI0003D4880D,UniProtKB:W5BL57_WHEAT	GO:0003690,GO:0005739,GO:0006355	double-stranded DNA binding|mitochondrion|regulation of transcription, DNA-templated	No annotation	No description
tae-miR9662b-3p	Traes_2BS_DDF26C784.1	No description	scaffold:IWGSC1.0+popseq:IWGSC_CSS_2BS_scaff_5214343:286:1218:-1	Dbxref=UniParc:UPI0003D56ECE,UniProtKB:W5BPC4_WHEAT	GO:0003690,GO:0005739,GO:0006355	double-stranded DNA binding|mitochondrion|regulation of transcription, DNA-templated	No annotation	No description
tae-miR9662b-3p	Traes_2DL_BE754F0C1.1	No description	chromosome:IWGSC1.0+popseq:2D:131649446:131651175:1	Dbxref=UniParc:UPI0003D5044C,UniProtKB:W5BZQ0_WHEAT	GO:0003690,GO:0005739,GO:0006355	double-stranded DNA binding|mitochondrion|regulation of transcription, DNA-templated	No annotation	No description
tae-miR9662b-3p	Traes_4AL_3A009739E.1	No description	chromosome:IWGSC1.0+popseq:4A:189718895:189720314:1	Dbxref=UniParc:UPI0003D451C5,UniProtKB:W5DN64_WHEAT	GO:0003690,GO:0005739,GO:0006355	double-stranded DNA binding|mitochondrion|regulation of transcription, DNA-templated	No annotation	No description
tae-miR9662b-3p	Traes_4AL_76CB2DE24.1	No description	scaffold:IWGSC1.0+popseq:IWGSC_CSS_4AL_scaff_7081116:5076:6239:1	Dbxref=UniParc:UPI0003D572B1,UniProtKB:W5DQG4_WHEAT	GO:0003690,GO:0005739,GO:0006355	double-stranded DNA binding|mitochondrion|regulation of transcription, DNA-templated	No annotation	No description
tae-miR9662b-3p	Traes_4AL_A4B73CC6A1.2	No description	chromosome:IWGSC1.0+popseq:4A:187821132:187823044:-1	Dbxref=UniParc:UPI0003D5697E,UniProtKB:W5DS50_WHEAT	GO:0003690,GO:0005739,GO:0006355	double-stranded DNA binding|mitochondrion|regulation of transcription, DNA-templated	No annotation	No description
tae-miR9662b-3p	Traes_4BS_257C5B099.1	No description	scaffold:IWGSC1.0+popseq:IWGSC_CSS_4BS_scaff_1288175:3:560:1	Dbxref=UniParc:UPI0003D44F81,UniProtKB:W5BIY0_WHEAT	GO:0003690,GO:0005739,GO:0006355	double-stranded DNA binding|mitochondrion|regulation of transcription, DNA-templated	No annotation	No description
tae-miR9662b-3p	Traes_5DL_7643B2ADB.1	No description	chromosome:IWGSC1.0+popseq:5D:140645164:140646445:-1	Dbxref=UniParc:UPI0003D4178E,UniProtKB:W5FUU8_WHEAT	GO:0003690,GO:0005739,GO:0006355	double-stranded DNA binding|mitochondrion|regulation of transcription, DNA-templated	No annotation	No description
tae-miR9662b-3p	Traes_5DL_A9969D596.1	No description	scaffold:IWGSC1.0+popseq:IWGSC_CSS_5DL_scaff_4565112:6560:7615:-1	Dbxref=UniParc:UPI0003D5794F,UniProtKB:W5FX52_WHEAT	GO:0003690,GO:0005739,GO:0006355	double-stranded DNA binding|mitochondrion|regulation of transcription, DNA-templated	No annotation	No description
tae-miR9662b-3p	Traes_5DS_094A03C13.1	No description	chromosome:IWGSC1.0+popseq:5D:8525545:8526567:1	Dbxref=UniParc:UPI0003D47782,UniProtKB:W5G1B5_WHEAT	GO:0003690,GO:0005739,GO:0006355	double-stranded DNA binding|mitochondrion|regulation of transcription, DNA-templated	No annotation	No description
tae-miR9662b-3p	Traes_5DS_9F4A5AE9F.1	No description	chromosome:IWGSC1.0+popseq:5D:8531831:8532726:1	Dbxref=UniParc:UPI0003D57C67,UniProtKB:W5G3H3_WHEAT	GO:0003690,GO:0005739,GO:0006355	double-stranded DNA binding|mitochondrion|regulation of transcription, DNA-templated	No annotation	No description
tae-miR9662b-3p	Traes_6AS_0A204AEC9.2	No description	scaffold:IWGSC1.0+popseq:IWGSC_CSS_6AS_scaff_4364901:3966:5633:1	Dbxref=UniParc:UPI0003D4DC9C,UniProtKB:W5GBU6_WHEAT	GO:0003690,GO:0005739,GO:0006355	double-stranded DNA binding|mitochondrion|regulation of transcription, DNA-templated	No annotation	No description
tae-miR9662b-3p	Traes_6AS_1496A7825.1	No description	chromosome:IWGSC1.0+popseq:6A:6377903:6378925:1	Dbxref=UniParc:UPI0003D578A7,UniProtKB:W5GC35_WHEAT	GO:0003690,GO:0005739,GO:0006355	double-stranded DNA binding|mitochondrion|regulation of transcription, DNA-templated	No annotation	No description
tae-miR9662b-3p	Traes_6AS_15C1E6F18.2	No description	chromosome:IWGSC1.0+popseq:6A:2926118:2930723:1	Dbxref=UniParc:UPI0003D47493,UniProtKB:W5GC47_WHEAT	GO:0003690,GO:0005739,GO:0006355	double-stranded DNA binding|mitochondrion|regulation of transcription, DNA-templated	No annotation	No description
tae-miR9662b-3p	Traes_6AS_2947CC609.1	No description	scaffold:IWGSC1.0+popseq:IWGSC_CSS_6AS_scaff_4392696:3340:4293:1	Dbxref=UniParc:UPI0003D44B2A,UniProtKB:W5GCH4_WHEAT	GO:0003690,GO:0005739,GO:0006355	double-stranded DNA binding|mitochondrion|regulation of transcription, DNA-templated	No annotation	No description
tae-miR9662b-3p	Traes_6AS_29B3E9858.1	No description	chromosome:IWGSC1.0+popseq:6A:2639260:2642924:1	Dbxref=UniParc:UPI0003D55426,UniProtKB:W5GCH7_WHEAT	GO:0003690,GO:0005739,GO:0006355	double-stranded DNA binding|mitochondrion|regulation of transcription, DNA-templated	No annotation	No description
tae-miR9662b-3p	Traes_6AS_2BDC1663A.1	No description	scaffold:IWGSC1.0+popseq:IWGSC_CSS_6AS_scaff_4358559:2714:4307:1	Dbxref=UniParc:UPI0003D4E16B,UniProtKB:W5GCJ0_WHEAT	GO:0003690,GO:0005739,GO:0006355	double-stranded DNA binding|mitochondrion|regulation of transcription, DNA-templated	No annotation	No description
tae-miR9662b-3p	Traes_6AS_2FC18A5B9.6	No description	chromosome:IWGSC1.0+popseq:6A:13483350:13486295:-1	Dbxref=UniParc:UPI0003D571D7,UniProtKB:W5GCM9_WHEAT	GO:0003690,GO:0005739,GO:0006355	double-stranded DNA binding|mitochondrion|regulation of transcription, DNA-templated	No annotation	No description
tae-miR9662b-3p	Traes_6AS_3641B9C871.1	No description	chromosome:IWGSC1.0+popseq:6A:6485256:6486758:-1	Dbxref=UniParc:UPI0003D54144,UniProtKB:W5GCS9_WHEAT	GO:0003690,GO:0005739,GO:0006355	double-stranded DNA binding|mitochondrion|regulation of transcription, DNA-templated	No annotation	No description
tae-miR9662b-3p	Traes_6AS_36EAEADDD.3	No description	chromosome:IWGSC1.0+popseq:6A:2020153:2021498:-1	Dbxref=UniParc:UPI0003D439D1,UniProtKB:W5GCT5_WHEAT	GO:0003690,GO:0005739,GO:0006355	double-stranded DNA binding|mitochondrion|regulation of transcription, DNA-templated	No annotation	No description
tae-miR9662b-3p	Traes_6AS_3AFC735F7.1	No description	chromosome:IWGSC1.0+popseq:6A:7979383:7980769:1	Dbxref=UniParc:UPI0003D5625A,UniProtKB:W5GCX4_WHEAT	GO:0003690,GO:0005739,GO:0006355	double-stranded DNA binding|mitochondrion|regulation of transcription, DNA-templated	No annotation	No description
tae-miR9662b-3p	Traes_6AS_480364CD5.1	No description	chromosome:IWGSC1.0+popseq:6A:3965698:3966501:1	Dbxref=UniParc:UPI0003D445D1,UniProtKB:W5GD65_WHEAT	GO:0003690,GO:0005739,GO:0006355	double-stranded DNA binding|mitochondrion|regulation of transcription, DNA-templated	No annotation	No description
tae-miR9662b-3p	Traes_6AS_48B701BB41.2	No description	scaffold:IWGSC1.0+popseq:IWGSC_CSS_6AS_scaff_4422448:10829:16144:-1	Dbxref=UniParc:UPI0003D55D5C,UniProtKB:W5GD73_WHEAT	GO:0003690,GO:0005739,GO:0006355	double-stranded DNA binding|mitochondrion|regulation of transcription, DNA-templated	No annotation	No description
tae-miR9662b-3p	Traes_6AS_6612DF8D7.3	No description	chromosome:IWGSC1.0+popseq:6A:6510380:6513549:1	Dbxref=UniParc:UPI0003D427C8,UniProtKB:W5GDX7_WHEAT	GO:0003690,GO:0005739,GO:0006355	double-stranded DNA binding|mitochondrion|regulation of transcription, DNA-templated	No annotation	No description
tae-miR9662b-3p	Traes_6AS_8D2111A83.5	No description	chromosome:IWGSC1.0+popseq:6A:5115732:5119524:1	Dbxref=UniParc:UPI0003D49C86,UniProtKB:W5GET9_WHEAT	GO:0003690,GO:0005739,GO:0006355	double-stranded DNA binding|mitochondrion|regulation of transcription, DNA-templated	No annotation	No description
tae-miR9662b-3p	Traes_6AS_8F6522734.1	No description	scaffold:IWGSC1.0+popseq:IWGSC_CSS_6AS_scaff_4352106:249:2080:-1	Dbxref=UniParc:UPI0003D570CC,UniProtKB:W5GEW1_WHEAT	GO:0003690,GO:0005739,GO:0006355	double-stranded DNA binding|mitochondrion|regulation of transcription, DNA-templated	No annotation	No description
tae-miR9662b-3p	Traes_6AS_A2EAE01C1.1	No description	chromosome:IWGSC1.0+popseq:6A:3411776:3412714:1	Dbxref=UniParc:UPI0003D543CE,UniProtKB:W5GFC9_WHEAT	GO:0003690,GO:0005739,GO:0006355	double-stranded DNA binding|mitochondrion|regulation of transcription, DNA-templated	No annotation	No description
tae-miR9662b-3p	Traes_6AS_B24138E62.1	No description	chromosome:IWGSC1.0+popseq:6A:3815092:3816904:-1	Dbxref=UniParc:UPI0003D4ADFC,UniProtKB:W5GFP8_WHEAT	GO:0003690,GO:0005739,GO:0006355	double-stranded DNA binding|mitochondrion|regulation of transcription, DNA-templated	No annotation	No description
tae-miR9662b-3p	Traes_6AS_EBADF37C7.1	No description	scaffold:IWGSC1.0+popseq:IWGSC_CSS_6AS_scaff_4352106:13691:14845:-1	Dbxref=UniParc:UPI0003D45110,UniProtKB:W5GH01_WHEAT	GO:0003690,GO:0005739,GO:0006355	double-stranded DNA binding|mitochondrion|regulation of transcription, DNA-templated	No annotation	No description
tae-miR9662b-3p	Traes_6AS_EE73C76541.2	No description	chromosome:IWGSC1.0+popseq:6A:6729040:6735356:-1	Dbxref=UniParc:UPI0003D57B98,UniProtKB:W5GH21_WHEAT	GO:0003690,GO:0005739,GO:0006355	double-stranded DNA binding|mitochondrion|regulation of transcription, DNA-templated	No annotation	No description
tae-miR9662b-3p	Traes_6AS_EE8BA0A57.2	No description	chromosome:IWGSC1.0+popseq:6A:2159639:2161570:1	Dbxref=UniParc:UPI0003D49726,UniProtKB:W5GH22_WHEAT	GO:0003690,GO:0005739,GO:0006355	double-stranded DNA binding|mitochondrion|regulation of transcription, DNA-templated	No annotation	No description
tae-miR9662b-3p	Traes_6AS_F1919325C.1	No description	scaffold:IWGSC1.0+popseq:IWGSC_CSS_6AS_scaff_4352107:1623:2576:-1	Dbxref=UniParc:UPI0003D45B76,UniProtKB:W5GH53_WHEAT	GO:0003690,GO:0005739,GO:0006355	double-stranded DNA binding|mitochondrion|regulation of transcription, DNA-templated	No annotation	No description
tae-miR9662b-3p	Traes_6AS_F7B50CFC6.1	No description	chromosome:IWGSC1.0+popseq:6A:12958009:12959028:-1	Dbxref=UniParc:UPI0003D518D4,UniProtKB:W5GHB4_WHEAT	GO:0003690,GO:0005739,GO:0006355	double-stranded DNA binding|mitochondrion|regulation of transcription, DNA-templated	No annotation	No description
tae-miR9662b-3p	Traes_6AS_F7B50CFC61.1	No description	chromosome:IWGSC1.0+popseq:6A:12944794:12945813:-1	Dbxref=UniParc:UPI0003D518D4,UniProtKB:W5GHB4_WHEAT	GO:0003690,GO:0005739,GO:0006355	double-stranded DNA binding|mitochondrion|regulation of transcription, DNA-templated	No annotation	No description
tae-miR9662b-3p	Traes_6AS_FBBCFBCB0.1	No description	chromosome:IWGSC1.0+popseq:6A:1809415:1810625:-1	Dbxref=UniParc:UPI0003D4BCB3,UniProtKB:W5GHF6_WHEAT	GO:0003690,GO:0005739,GO:0006355	double-stranded DNA binding|mitochondrion|regulation of transcription, DNA-templated	No annotation	No description
tae-miR9662b-3p	Traes_6BS_1E0D70258.1	No description	chromosome:IWGSC1.0+popseq:6B:3679049:3679986:1	Dbxref=UniParc:UPI0003D42AD8,UniProtKB:W5GPH5_WHEAT	GO:0003690,GO:0005739,GO:0006355	double-stranded DNA binding|mitochondrion|regulation of transcription, DNA-templated	No annotation	No description
tae-miR9662b-3p	Traes_6BS_28F0D2955.1	No description	scaffold:IWGSC1.0+popseq:IWGSC_CSS_6BS_scaff_2564867:4:662:-1	Dbxref=UniParc:UPI0003D421DC,UniProtKB:W5GPQ3_WHEAT	GO:0003690,GO:0005739,GO:0006355	double-stranded DNA binding|mitochondrion|regulation of transcription, DNA-templated	No annotation	No description
tae-miR9662b-3p	Traes_6BS_2AC6A2287.1	No description	scaffold:IWGSC1.0+popseq:IWGSC_CSS_6BS_scaff_3007895:1:1854:1	Dbxref=UniParc:UPI0003D4BD43,UniProtKB:W5GPR8_WHEAT	GO:0003690,GO:0005739,GO:0006355	double-stranded DNA binding|mitochondrion|regulation of transcription, DNA-templated	No annotation	No description
tae-miR9662b-3p	Traes_6BS_2F108C5BB.1	No description	scaffold:IWGSC1.0+popseq:IWGSC_CSS_6BS_scaff_1774984:1:974:1	Dbxref=UniParc:UPI0003D57DF3,UniProtKB:W5GPT7_WHEAT	GO:0003690,GO:0005739,GO:0006355	double-stranded DNA binding|mitochondrion|regulation of transcription, DNA-templated	No annotation	No description
tae-miR9662b-3p	Traes_6BS_3A00751B5.2	No description	scaffold:IWGSC1.0+popseq:IWGSC_CSS_6BS_scaff_2964734:2076:3091:-1	Dbxref=UniParc:UPI0003D4E9F4,UniProtKB:W5GQ10_WHEAT	GO:0003690,GO:0005739,GO:0006355	double-stranded DNA binding|mitochondrion|regulation of transcription, DNA-templated	No annotation	No description
tae-miR9662b-3p	Traes_6BS_46641470F.1	No description	chromosome:IWGSC1.0+popseq:6B:2627151:2628021:1	Dbxref=UniParc:UPI0003D532FA,UniProtKB:W5GQ93_WHEAT	GO:0003690,GO:0005739,GO:0006355	double-stranded DNA binding|mitochondrion|regulation of transcription, DNA-templated	No annotation	No description
tae-miR9662b-3p	Traes_6BS_4D22F1222.2	No description	chromosome:IWGSC1.0+popseq:6B:3258241:3261200:-1	Dbxref=UniParc:UPI0003D458E6,UniProtKB:W5GQD9_WHEAT	GO:0003690,GO:0005739,GO:0006355	double-stranded DNA binding|mitochondrion|regulation of transcription, DNA-templated	No annotation	No description
tae-miR9662b-3p	Traes_6BS_4E6E57FEB.1	No description	chromosome:IWGSC1.0+popseq:6B:6459101:6461828:1	Dbxref=UniParc:UPI0003D54BE3,UniProtKB:W5GQE8_WHEAT	GO:0003690,GO:0005739,GO:0006355	double-stranded DNA binding|mitochondrion|regulation of transcription, DNA-templated	No annotation	No description
tae-miR9662b-3p	Traes_6BS_508C2BEA2.1	No description	scaffold:IWGSC1.0+popseq:IWGSC_CSS_6BS_scaff_2966335:1016:1522:1	Dbxref=UniParc:UPI0003D4C745,UniProtKB:W5GQG2_WHEAT	GO:0003690,GO:0005739,GO:0006355	double-stranded DNA binding|mitochondrion|regulation of transcription, DNA-templated	No annotation	No description
tae-miR9662b-3p	Traes_6BS_577217561.1	No description	chromosome:IWGSC1.0+popseq:6B:173181:176608:1	Dbxref=UniParc:UPI0003D4FEDE,UniProtKB:W5GQK1_WHEAT	GO:0003690,GO:0005739,GO:0006355	double-stranded DNA binding|mitochondrion|regulation of transcription, DNA-templated	No annotation	No description
tae-miR9662b-3p	Traes_6BS_7F1846171.1	No description	scaffold:IWGSC1.0+popseq:IWGSC_CSS_6BS_scaff_2942687:1:573:1	Dbxref=UniParc:UPI0003D4500C,UniProtKB:W5GRA9_WHEAT	GO:0003690,GO:0005739,GO:0006355	double-stranded DNA binding|mitochondrion|regulation of transcription, DNA-templated	No annotation	No description
tae-miR9662b-3p	Traes_6BS_82F5BF11F.1	No description	chromosome:IWGSC1.0+popseq:6B:14777719:14778934:1	Dbxref=UniParc:UPI0003D49F3D,UniProtKB:W5GRD1_WHEAT	GO:0003690,GO:0005739,GO:0006355	double-stranded DNA binding|mitochondrion|regulation of transcription, DNA-templated	No annotation	No description
tae-miR9662b-3p	Traes_6BS_843505CB3.5	No description	chromosome:IWGSC1.0+popseq:6B:3776769:3781124:1	Dbxref=UniParc:UPI0003D58739,UniProtKB:A0A096UUD4_WHEAT	GO:0003690,GO:0005739,GO:0006355	double-stranded DNA binding|mitochondrion|regulation of transcription, DNA-templated	No annotation	No description
tae-miR9662b-3p	Traes_6BS_A303CDF0B.1	No description	scaffold:IWGSC1.0+popseq:IWGSC_CSS_6BS_scaff_1890847:6:709:1	Dbxref=UniParc:UPI0003D4B8BA,UniProtKB:W5GS02_WHEAT	GO:0003690,GO:0005739,GO:0006355	double-stranded DNA binding|mitochondrion|regulation of transcription, DNA-templated	No annotation	No description
tae-miR9662b-3p	Traes_6BS_C3247654A.1	No description	scaffold:IWGSC1.0+popseq:IWGSC_CSS_6BS_scaff_2995020:15:1244:1	Dbxref=UniParc:UPI0003D52F01,UniProtKB:W5GSN1_WHEAT	GO:0003690,GO:0005739,GO:0006355	double-stranded DNA binding|mitochondrion|regulation of transcription, DNA-templated	No annotation	No description
tae-miR9662b-3p	Traes_6BS_CBD931158.4	No description	chromosome:IWGSC1.0+popseq:6B:4043702:4045977:1	Dbxref=UniParc:UPI0003D4E7BE,UniProtKB:A0A096UUE9_WHEAT	GO:0003690,GO:0005739,GO:0006355	double-stranded DNA binding|mitochondrion|regulation of transcription, DNA-templated	No annotation	No description
tae-miR9662b-3p	Traes_6BS_D8B7C37B0.2	No description	chromosome:IWGSC1.0+popseq:6B:3267615:3269879:1	Dbxref=UniParc:UPI0003D46DD5,UniProtKB:W5GT18_WHEAT	GO:0003690,GO:0005739,GO:0006355	double-stranded DNA binding|mitochondrion|regulation of transcription, DNA-templated	No annotation	No description
tae-miR9662b-3p	Traes_6BS_EE1BBAFD1.1	No description	chromosome:IWGSC1.0+popseq:6B:3688243:3689312:-1	Dbxref=UniParc:UPI0003D520AB,UniProtKB:W5GTF0_WHEAT	GO:0003690,GO:0005739,GO:0006355	double-stranded DNA binding|mitochondrion|regulation of transcription, DNA-templated	No annotation	No description
tae-miR9662b-3p	Traes_6BS_F8176B2AA.1	No description	chromosome:IWGSC1.0+popseq:6B:3405581:3407051:1	Dbxref=UniParc:UPI0003D47647,UniProtKB:W5GTL6_WHEAT	GO:0003690,GO:0005739,GO:0006355	double-stranded DNA binding|mitochondrion|regulation of transcription, DNA-templated	No annotation	No description
tae-miR9662b-3p	Traes_6DS_0E84AAF77.1	No description	scaffold:IWGSC1.0+popseq:IWGSC_CSS_6DS_scaff_2058063:109:1059:1	Dbxref=UniParc:UPI0003D43DAC,UniProtKB:W5H1H2_WHEAT	GO:0003690,GO:0005739,GO:0006355	double-stranded DNA binding|mitochondrion|regulation of transcription, DNA-templated	No annotation	No description
tae-miR9662b-3p	Traes_6DS_0F1335DA2.1	No description	scaffold:IWGSC1.0+popseq:IWGSC_CSS_6DS_scaff_1974740:2:338:-1	Dbxref=UniParc:UPI0003D55473,UniProtKB:W5H1H7_WHEAT	GO:0003690,GO:0005739,GO:0006355	double-stranded DNA binding|mitochondrion|regulation of transcription, DNA-templated	No annotation	No description
tae-miR9662b-3p	Traes_6DS_186AD71E4.1	No description	chromosome:IWGSC1.0+popseq:6D:3711829:3713428:-1	Dbxref=UniParc:UPI0003D43451,UniProtKB:W5H1N3_WHEAT	GO:0003690,GO:0005739,GO:0006355	double-stranded DNA binding|mitochondrion|regulation of transcription, DNA-templated	No annotation	No description
tae-miR9662b-3p	Traes_6DS_2185308F3.1	No description	scaffold:IWGSC1.0+popseq:IWGSC_CSS_6DS_scaff_2075589:1099:1605:1	Dbxref=UniParc:UPI0003D53068,UniProtKB:W5H1T7_WHEAT	GO:0003690,GO:0005739,GO:0006355	double-stranded DNA binding|mitochondrion|regulation of transcription, DNA-templated	No annotation	No description
tae-miR9662b-3p	Traes_6DS_2D4EFFF3E.1	No description	scaffold:IWGSC1.0+popseq:IWGSC_CSS_6DS_scaff_2090544:3744:4729:1	Dbxref=UniParc:UPI0003D47687,UniProtKB:W5H209_WHEAT	GO:0003690,GO:0005739,GO:0006355	double-stranded DNA binding|mitochondrion|regulation of transcription, DNA-templated	No annotation	No description
tae-miR9662b-3p	Traes_6DS_2ED8299A11.1	No description	chromosome:IWGSC1.0+popseq:6D:7384545:7388363:-1	Dbxref=UniParc:UPI0003D4D7C0,UniProtKB:W5H227_WHEAT	GO:0003690,GO:0005739,GO:0006355	double-stranded DNA binding|mitochondrion|regulation of transcription, DNA-templated	No annotation	No description
tae-miR9662b-3p	Traes_6DS_3A1EA267A.17	No description	scaffold:IWGSC1.0+popseq:IWGSC_CSS_6DS_scaff_2093611:5883:10831:1	Dbxref=UniParc:UPI0003D46F3C,UniProtKB:W5H294_WHEAT	GO:0003690,GO:0005739,GO:0006355	double-stranded DNA binding|mitochondrion|regulation of transcription, DNA-templated	No annotation	No description
tae-miR9662b-3p	Traes_6DS_3FC2ADA87.1	No description	scaffold:IWGSC1.0+popseq:IWGSC_CSS_6DS_scaff_2063846:5344:6449:-1	Dbxref=UniParc:UPI0003D50A32,UniProtKB:W5H2C7_WHEAT	GO:0003690,GO:0005739,GO:0006355	double-stranded DNA binding|mitochondrion|regulation of transcription, DNA-templated	No annotation	No description
tae-miR9662b-3p	Traes_6DS_422644406.1	No description	chromosome:IWGSC1.0+popseq:6D:3838722:3839663:1	Dbxref=UniParc:UPI0003D46352,UniProtKB:W5H2E0_WHEAT	GO:0003690,GO:0005739,GO:0006355	double-stranded DNA binding|mitochondrion|regulation of transcription, DNA-templated	No annotation	No description
tae-miR9662b-3p	Traes_6DS_425AC7525.3	No description	chromosome:IWGSC1.0+popseq:6D:2656952:2662176:-1	Dbxref=UniParc:UPI0003D4DCE8,UniProtKB:W5H2E1_WHEAT	GO:0003690,GO:0005739,GO:0006355	double-stranded DNA binding|mitochondrion|regulation of transcription, DNA-templated	No annotation	No description
tae-miR9662b-3p	Traes_6DS_731D6507E.1	No description	scaffold:IWGSC1.0+popseq:IWGSC_CSS_6DS_scaff_1048154:3633:5914:1	Dbxref=UniParc:UPI0003D4634B,UniProtKB:W5H380_WHEAT	GO:0003690,GO:0005739,GO:0006355	double-stranded DNA binding|mitochondrion|regulation of transcription, DNA-templated	No annotation	No description
tae-miR9662b-3p	Traes_6DS_7876A591C.1	No description	chromosome:IWGSC1.0+popseq:6D:2576373:2578596:1	Dbxref=UniParc:UPI0003D4420B,UniProtKB:W5H3A9_WHEAT	GO:0003690,GO:0005739,GO:0006355	double-stranded DNA binding|mitochondrion|regulation of transcription, DNA-templated	No annotation	No description
tae-miR9662b-3p	Traes_6DS_7979B425D.5	No description	scaffold:IWGSC1.0+popseq:IWGSC_CSS_6DS_scaff_2121738:1985:11339:1	Dbxref=UniParc:UPI00043C8FBF,UniProtKB:A0A096UUT6_WHEAT	GO:0003690,GO:0005739,GO:0006355	double-stranded DNA binding|mitochondrion|regulation of transcription, DNA-templated	No annotation	No description
tae-miR9662b-3p	Traes_6DS_7D3BEF6A9.2	No description	chromosome:IWGSC1.0+popseq:6D:4558905:4564408:-1	Dbxref=UniParc:UPI0003D54479,UniProtKB:W5H3E3_WHEAT	GO:0003690,GO:0005739,GO:0006355	double-stranded DNA binding|mitochondrion|regulation of transcription, DNA-templated	No annotation	No description
tae-miR9662b-3p	Traes_6DS_893F318A9.1	No description	chromosome:IWGSC1.0+popseq:6D:6906245:6907267:-1	Dbxref=UniParc:UPI0003D4752C,UniProtKB:W5H3L0_WHEAT	GO:0003690,GO:0005739,GO:0006355	double-stranded DNA binding|mitochondrion|regulation of transcription, DNA-templated	No annotation	No description
tae-miR9662b-3p	Traes_6DS_8AB083B251.3	No description	chromosome:IWGSC1.0+popseq:6D:7391723:7393804:-1	Dbxref=UniParc:UPI0003D4BCDC,UniProtKB:W5H3L8_WHEAT	GO:0003690,GO:0005739,GO:0006355	double-stranded DNA binding|mitochondrion|regulation of transcription, DNA-templated	No annotation	No description
tae-miR9662b-3p	Traes_6DS_931C28AF6.1	No description	chromosome:IWGSC1.0+popseq:6D:3779923:3780684:-1	Dbxref=UniParc:UPI0003D58ED5,UniProtKB:W5H3S6_WHEAT	GO:0003690,GO:0005739,GO:0006355	double-stranded DNA binding|mitochondrion|regulation of transcription, DNA-templated	No annotation	No description
tae-miR9662b-3p	Traes_6DS_93C7DA226.1	No description	scaffold:IWGSC1.0+popseq:IWGSC_CSS_6DS_scaff_2122916:10996:11973:-1	Dbxref=UniParc:UPI0003D412EB,UniProtKB:W5H3T0_WHEAT	GO:0003690,GO:0005739,GO:0006355	double-stranded DNA binding|mitochondrion|regulation of transcription, DNA-templated	No annotation	No description
tae-miR9662b-3p	Traes_6DS_93C7DA2261.1	No description	scaffold:IWGSC1.0+popseq:IWGSC_CSS_6DS_scaff_2057369:13039:14016:-1	Dbxref=UniParc:UPI0003D412EB,UniProtKB:W5H3T0_WHEAT	GO:0003690,GO:0005739,GO:0006355	double-stranded DNA binding|mitochondrion|regulation of transcription, DNA-templated	No annotation	No description
tae-miR9662b-3p	Traes_6DS_A2E0A29DE.1	No description	scaffold:IWGSC1.0+popseq:IWGSC_CSS_6DS_scaff_2053402:3808:5934:-1	Dbxref=UniParc:UPI0003D4EFAC,UniProtKB:W5H435_WHEAT	GO:0003690,GO:0005739,GO:0006355	double-stranded DNA binding|mitochondrion|regulation of transcription, DNA-templated	No annotation	No description
tae-miR9662b-3p	Traes_6DS_A490DF33E.1	No description	chromosome:IWGSC1.0+popseq:6D:4539100:4540044:-1	Dbxref=UniParc:UPI0003D57903,UniProtKB:W5H444_WHEAT	GO:0003690,GO:0005739,GO:0006355	double-stranded DNA binding|mitochondrion|regulation of transcription, DNA-templated	No annotation	No description
tae-miR9662b-3p	Traes_6DS_BF460054E.1	No description	chromosome:IWGSC1.0+popseq:6D:4821455:4824117:-1	Dbxref=UniParc:UPI0003D42E90,UniProtKB:W5H4L1_WHEAT	GO:0003690,GO:0005739,GO:0006355	double-stranded DNA binding|mitochondrion|regulation of transcription, DNA-templated	No annotation	No description
tae-miR9662b-3p	Traes_6DS_E352D66A4.1	No description	scaffold:IWGSC1.0+popseq:IWGSC_CSS_6DS_scaff_2078752:97:1020:1	Dbxref=UniParc:UPI0003D54E2B,UniProtKB:W5H591_WHEAT	GO:0003690,GO:0005739,GO:0006355	double-stranded DNA binding|mitochondrion|regulation of transcription, DNA-templated	No annotation	No description
tae-miR9662b-3p	Traes_6DS_E95930B7D.1	No description	scaffold:IWGSC1.0+popseq:IWGSC_CSS_6DS_scaff_2078751:97:1020:1	Dbxref=UniParc:UPI0003D54676,UniProtKB:W5H5D1_WHEAT	GO:0003690,GO:0005739,GO:0006355	double-stranded DNA binding|mitochondrion|regulation of transcription, DNA-templated	No annotation	No description
tae-miR9662b-3p	Traes_6DS_EF75D5C67.1	No description	chromosome:IWGSC1.0+popseq:6D:7709980:7711016:-1	Dbxref=UniParc:UPI0003D428FC,UniProtKB:W5H5G5_WHEAT	GO:0003690,GO:0005739,GO:0006355	double-stranded DNA binding|mitochondrion|regulation of transcription, DNA-templated	No annotation	No description
tae-miR9662b-3p	Traes_6DS_F6C7E588F.1	No description	chromosome:IWGSC1.0+popseq:6D:7379329:7380650:-1	Dbxref=UniParc:UPI0003D4837D,UniProtKB:W5H5L3_WHEAT	GO:0003690,GO:0005739,GO:0006355	double-stranded DNA binding|mitochondrion|regulation of transcription, DNA-templated	No annotation	No description
tae-miR9662b-3p	Traes_6DS_FB434BB3C.2	No description	scaffold:IWGSC1.0+popseq:IWGSC_CSS_6DS_scaff_1986303:275:4568:1	Dbxref=UniParc:UPI0003D46DAE,UniProtKB:W5H5Q3_WHEAT	GO:0003690,GO:0005739,GO:0006355	double-stranded DNA binding|mitochondrion|regulation of transcription, DNA-templated	No annotation	No description
tae-miR9662b-3p	Traes_7AS_1E81E97A0.1	No description	chromosome:IWGSC1.0+popseq:7A:50333629:50334645:1	Dbxref=UniParc:UPI0003D4D576,UniProtKB:W5HD50_WHEAT	GO:0003690,GO:0005739,GO:0006355	double-stranded DNA binding|mitochondrion|regulation of transcription, DNA-templated	No annotation	No description
tae-miR9662b-3p	Traes_7BS_598310C32.1	No description	chromosome:IWGSC1.0+popseq:7B:28289526:28290350:-1	Dbxref=UniParc:UPI0003D589C0,UniProtKB:W5HTZ8_WHEAT	GO:0003690,GO:0005739,GO:0006355	double-stranded DNA binding|mitochondrion|regulation of transcription, DNA-templated	No annotation	No description
tae-miR9662b-3p	Traes_7BS_F3F4F9276.1	No description	chromosome:IWGSC1.0+popseq:7B:60706200:60707150:-1	Dbxref=UniParc:UPI0003D52E77,UniProtKB:W5HWX8_WHEAT	GO:0003690,GO:0005739,GO:0006355	double-stranded DNA binding|mitochondrion|regulation of transcription, DNA-templated	No annotation	No description
tae-miR9662b-3p	Traes_7DS_2B1FE04A6.1	No description	scaffold:IWGSC1.0+popseq:IWGSC_CSS_7DS_scaff_3964863:3:711:1	Dbxref=UniParc:UPI0003D4587E,UniProtKB:W5I616_WHEAT	GO:0003690,GO:0005739,GO:0006355	double-stranded DNA binding|mitochondrion|regulation of transcription, DNA-templated	No annotation	No description
tae-miR9662b-3p	Traes_7DS_5B1210681.1	No description	chromosome:IWGSC1.0+popseq:7D:34497289:34498794:-1	Dbxref=UniParc:UPI0003D58875,UniProtKB:W5I7J9_WHEAT	GO:0003690,GO:0005739,GO:0006355	double-stranded DNA binding|mitochondrion|regulation of transcription, DNA-templated	No annotation	No description
tae-miR9662b-3p	TRAES3BF181700020CFD_t1	No description	scaffold:IWGSC1.0+popseq:v443_1817:96680:97937:-1	Dbxref=UniParc:UPI0004DC3545,UniProtKB:A0A077RHN8_WHEAT	No annotation	No annotation	No annotation	No description
tae-miR9662b-3p	Traes_4BL_29D8171E0.1	No description	chromosome:IWGSC1.0+popseq:4B:277290490:277291254:1	Dbxref=UniParc:UPI0003D43908,UniProtKB:W5E268_WHEAT	No annotation	No annotation	No annotation	No description
tae-miR9662b-3p	Traes_5DS_C87840EBA.2	No description	chromosome:IWGSC1.0+popseq:5D:19004268:19005520:1	Dbxref=UniParc:UPI00043DDDE2,UniProtKB:A0A096UTJ5_WHEAT	No annotation	No annotation	No annotation	No description
tae-miR9662b-3p	Traes_6BS_1BBAEAFA71.2	No description	scaffold:IWGSC1.0+popseq:IWGSC_CSS_6BS_scaff_2984863:508:3244:-1	Dbxref=UniParc:UPI0003D53106,UniProtKB:W5GPG5_WHEAT	No annotation	No annotation	No annotation	No description
tae-miR9662b-3p	Traes_6BS_812D3A692.1	No description	chromosome:IWGSC1.0+popseq:6B:2614813:2617424:-1	Dbxref=UniParc:UPI0003D56C5A,UniProtKB:W5GRC4_WHEAT	No annotation	No annotation	No annotation	No description
tae-miR9662b-3p	Traes_6DS_3F194116E.1	No description	chromosome:IWGSC1.0+popseq:6D:5837633:5838628:-1		No annotation	No annotation	No annotation	No description
tae-miR9662b-3p	Traes_6DS_CF627A1BC.1	No description	scaffold:IWGSC1.0+popseq:IWGSC_CSS_6DS_scaff_460711:1:345:-1	Dbxref=UniParc:UPI0003D4E9EB,UniProtKB:W5H4W9_WHEAT	No annotation	No annotation	No annotation	No description
tae-miR9662b-3p	Traes_6DS_DAD8BEF41.1	No description	scaffold:IWGSC1.0+popseq:IWGSC_CSS_6DS_scaff_2073150:2765:3272:1	Dbxref=UniParc:UPI0003D4E918,UniProtKB:W5H538_WHEAT	No annotation	No annotation	No annotation	No description
tae-miR9662b-3p	Traes_5DL_C88CFFA6D.1	No description	chromosome:IWGSC1.0+popseq:5D:123599805:123601085:1	Dbxref=UniParc:UPI0003D4C861,UniProtKB:W5FYM8_WHEAT	GO:0005515	protein binding	No annotation	No description
tae-miR9666a-3p	Traes_5BL_918DC4A1D.1	No description	scaffold:IWGSC1.0+popseq:IWGSC_CSS_5BL_scaff_10922804:1998:4282:1		GO:0003677,GO:0003899,GO:0005665,GO:0006366	DNA binding|DNA-directed RNA polymerase activity|DNA-directed RNA polymerase II, core complex|transcription from RNA polymerase II promoter	path:ko00230,path:ko00240,path:ko03020	Purine metabolism|Pyrimidine metabolism|RNA polymerase
tae-miR9666a-3p	Traes_7AL_EE3CD1CF3.2	No description	chromosome:IWGSC1.0+popseq:7A:79708243:79715694:-1		GO:0003677,GO:0003899,GO:0005665,GO:0006366	DNA binding|DNA-directed RNA polymerase activity|DNA-directed RNA polymerase II, core complex|transcription from RNA polymerase II promoter	path:ko00230,path:ko00240,path:ko03020	Purine metabolism|Pyrimidine metabolism|RNA polymerase
tae-miR9666a-3p	Traes_7BL_F8D5E60B1.1	No description	chromosome:IWGSC1.0+popseq:7B:100909429:100917488:-1		GO:0003677,GO:0003899,GO:0005665,GO:0006366	DNA binding|DNA-directed RNA polymerase activity|DNA-directed RNA polymerase II, core complex|transcription from RNA polymerase II promoter	path:ko00230,path:ko00240,path:ko03020	Purine metabolism|Pyrimidine metabolism|RNA polymerase
tae-miR9666a-3p	Traes_7DL_18F2A8567.2	No description	chromosome:IWGSC1.0+popseq:7D:115848181:115856826:-1		GO:0003677,GO:0003899,GO:0005665,GO:0006366	DNA binding|DNA-directed RNA polymerase activity|DNA-directed RNA polymerase II, core complex|transcription from RNA polymerase II promoter	path:ko00230,path:ko00240,path:ko03020	Purine metabolism|Pyrimidine metabolism|RNA polymerase
tae-miR9666a-3p	Traes_5DL_9101D5AEC.1	No description	scaffold:IWGSC1.0+popseq:IWGSC_CSS_5DL_scaff_4576963:10158:11987:-1		GO:0003677,GO:0005665,GO:0006366	DNA binding|DNA-directed RNA polymerase II, core complex|transcription from RNA polymerase II promoter	path:ko00230,path:ko00240,path:ko03020	Purine metabolism|Pyrimidine metabolism|RNA polymerase
tae-miR9666a-3p	TRAES3BF171700200CFD_t1	endoplasmic reticulum-adenine nucleotide transporter 1 [Source:Projected from Arabidopsis thaliana (AT5G17400) TAIR%3BAcc:AT5G17400]	chromosome:IWGSC1.0+popseq:3B:23180012:23182243:-1	Dbxref=UniParc:UPI0004DC21FF,UniProtKB:A0A077RRU0_WHEAT	GO:0005471,GO:0005743,GO:0016021,GO:0048316,GO:0048364,GO:0048367,GO:0051503	ATP:ADP antiporter activity|mitochondrial inner membrane|integral component of membrane|seed development|root development|shoot system development|adenine nucleotide transport	path:ko04020,path:ko04022	Calcium signaling pathway|cGMP - PKG signaling pathway
tae-miR9666a-3p	Traes_4DL_0397D886F.1	No description	scaffold:IWGSC1.0+popseq:IWGSC_CSS_4DL_scaff_12273543:346:1744:-1	Dbxref=UniParc:UPI0003D48ACB,UniProtKB:W5EEV3_WHEAT	GO:0005737,GO:0046872,GO:0070006,GO:0070084	cytoplasm|metal ion binding|metalloaminopeptidase activity|protein initiator methionine removal	No annotation	No description
tae-miR9666a-3p	Traes_4BL_44010E331.1	No description	chromosome:IWGSC1.0+popseq:4B:315469618:315470524:1	Dbxref=UniParc:UPI0003D4B641,UniProtKB:W5E2Z6_WHEAT	No annotation	No annotation	No annotation	No description
tae-miR9666a-3p	Traes_4BS_5419B1DE7.1	No description	scaffold:IWGSC1.0+popseq:IWGSC_CSS_4BS_scaff_4861729:1080:1430:1	Dbxref=UniParc:UPI0003D52569,UniProtKB:W5EAT9_WHEAT	No annotation	No annotation	No annotation	No description
tae-miR9666b-3p	Traes_5BL_918DC4A1D.1	No description	scaffold:IWGSC1.0+popseq:IWGSC_CSS_5BL_scaff_10922804:1998:4282:1		GO:0003677,GO:0003899,GO:0005665,GO:0006366	DNA binding|DNA-directed RNA polymerase activity|DNA-directed RNA polymerase II, core complex|transcription from RNA polymerase II promoter	path:ko00230,path:ko00240,path:ko03020	Purine metabolism|Pyrimidine metabolism|RNA polymerase
tae-miR9666b-3p	Traes_7AL_EE3CD1CF3.2	No description	chromosome:IWGSC1.0+popseq:7A:79708243:79715694:-1		GO:0003677,GO:0003899,GO:0005665,GO:0006366	DNA binding|DNA-directed RNA polymerase activity|DNA-directed RNA polymerase II, core complex|transcription from RNA polymerase II promoter	path:ko00230,path:ko00240,path:ko03020	Purine metabolism|Pyrimidine metabolism|RNA polymerase
tae-miR9666b-3p	Traes_7BL_F8D5E60B1.1	No description	chromosome:IWGSC1.0+popseq:7B:100909429:100917488:-1		GO:0003677,GO:0003899,GO:0005665,GO:0006366	DNA binding|DNA-directed RNA polymerase activity|DNA-directed RNA polymerase II, core complex|transcription from RNA polymerase II promoter	path:ko00230,path:ko00240,path:ko03020	Purine metabolism|Pyrimidine metabolism|RNA polymerase
tae-miR9666b-3p	Traes_7DL_18F2A8567.2	No description	chromosome:IWGSC1.0+popseq:7D:115848181:115856826:-1		GO:0003677,GO:0003899,GO:0005665,GO:0006366	DNA binding|DNA-directed RNA polymerase activity|DNA-directed RNA polymerase II, core complex|transcription from RNA polymerase II promoter	path:ko00230,path:ko00240,path:ko03020	Purine metabolism|Pyrimidine metabolism|RNA polymerase
tae-miR9666b-3p	Traes_5DL_9101D5AEC.1	No description	scaffold:IWGSC1.0+popseq:IWGSC_CSS_5DL_scaff_4576963:10158:11987:-1		GO:0003677,GO:0005665,GO:0006366	DNA binding|DNA-directed RNA polymerase II, core complex|transcription from RNA polymerase II promoter	path:ko00230,path:ko00240,path:ko03020	Purine metabolism|Pyrimidine metabolism|RNA polymerase
tae-miR9666b-3p	Traes_4BS_8BA56C800.2	No description	chromosome:IWGSC1.0+popseq:4B:12386366:12387926:1	Dbxref=UniParc:UPI0003D4A28C,UniProtKB:W5EC06_WHEAT	GO:0005524	ATP binding	No annotation	No description
tae-miR9666b-3p	Traes_4DS_2D9C5D2C4.1	No description	scaffold:IWGSC1.0+popseq:IWGSC_CSS_4DS_scaff_2296365:52:3419:1	Dbxref=UniParc:UPI0003D53EF1,UniProtKB:W5EPJ3_WHEAT	No annotation	No annotation	No annotation	No description
tae-miR9677a	Traes_6BL_54182EEB2.1	No description	scaffold:IWGSC1.0+popseq:IWGSC_CSS_6BL_scaff_2271874:126:2562:-1	Dbxref=UniParc:UPI0003D47961,UniProtKB:W5GJK7_WHEAT	GO:0016747	transferase activity, transferring acyl groups other than amino-acyl groups	path:ko00071,path:ko00280,path:ko00592,path:ko01040,path:ko01212,path:ko03320,path:ko04146	Fatty acid degradation|Valine, leucine and isoleucine degradation|alpha-Linolenic acid metabolism|Biosynthesis of unsaturated fatty acids|Fatty acid metabolism|PPAR signaling pathway|Peroxisome
tae-miR9677b	Traes_4AL_93F44F20D.1	No description	chromosome:IWGSC1.0+popseq:4A:192087768:192090891:-1	Dbxref=UniParc:UPI0003D4A88C,UniProtKB:W5DRH4_WHEAT	GO:0000398,GO:0046540	mRNA splicing, via spliceosome|U4/U6 x U5 tri-snRNP complex	path:ko03040	Spliceosome
tae-miR9677b	Traes_1AL_4B7636BC9.1	lsd one like 1 [Source:Projected from Arabidopsis thaliana (AT1G32540) TAIR%3BAcc:AT1G32540]	chromosome:IWGSC1.0+popseq:1A:206605855:206608611:-1	Dbxref=UniParc:UPI000151BEEB,UniProtKB:A5HSI2_WHEAT%3B A5HSI2_WHEAT	No annotation	No annotation	No annotation	No description
tae-miR9677b	Traes_1BL_332C278BD.2	lsd one like 1 [Source:Projected from Arabidopsis thaliana (AT1G32540) TAIR%3BAcc:AT1G32540]	chromosome:IWGSC1.0+popseq:1B:230646439:230648202:-1	Dbxref=UniParc:UPI0003D4CD69,UniProtKB:W5A0Y3_WHEAT	No annotation	No annotation	No annotation	No description
tae-miR9677b	Traes_1DL_263F80870.1	lsd one like 1 [Source:Projected from Arabidopsis thaliana (AT1G32540) TAIR%3BAcc:AT1G32540]	scaffold:IWGSC1.0+popseq:IWGSC_CSS_1DL_scaff_2251473:7450:10112:-1	Dbxref=UniParc:UPI000151BEEB,UniProtKB:A5HSI2_WHEAT%3B A5HSI2_WHEAT	No annotation	No annotation	No annotation	No description
tae-miR9677b	Traes_2BS_F41169FD5.1	No description	chromosome:IWGSC1.0+popseq:2B:140916814:140917306:-1	Dbxref=UniParc:UPI0003D585F9,UniProtKB:W5BQ27_WHEAT	No annotation	No annotation	No annotation	No description
tae-miR9677b	Traes_7AS_49CD90B241.2	No description	scaffold:IWGSC1.0+popseq:IWGSC_CSS_7AS_scaff_602981:1:193:-1	Dbxref=UniParc:UPI0003D4BEE5,UniProtKB:W5HED9_WHEAT	No annotation	No annotation	No annotation	No description
tae-miR9677b	Traes_2AS_23F156C6B.1	No description	chromosome:IWGSC1.0+popseq:2A:154639677:154646338:-1	Dbxref=UniParc:UPI0003D45B70,UniProtKB:W5B038_WHEAT	GO:0005515	protein binding	No annotation	No description
tae-miR9677b	Traes_2AL_61D6AD5D6.1	No description	chromosome:IWGSC1.0+popseq:2A:226117617:226119174:1	Dbxref=UniParc:UPI0003D4E94E,UniProtKB:W5ASX0_WHEAT	GO:0016758	transferase activity, transferring hexosyl groups	No annotation	No description
tae-miR9677b	Traes_2BL_FD3F9F600.1	No description	chromosome:IWGSC1.0+popseq:2B:298176348:298177775:-1	Dbxref=UniParc:UPI0003D54F11,UniProtKB:W5BHN1_WHEAT	GO:0016758	transferase activity, transferring hexosyl groups	No annotation	No description
tae-miR9677b	Traes_2DL_0BE2C95D6.1	No description	chromosome:IWGSC1.0+popseq:2D:130571455:130572912:-1	Dbxref=UniParc:UPI0003D579B3,UniProtKB:W5BR17_WHEAT	GO:0016758	transferase activity, transferring hexosyl groups	No annotation	No description
tae-miR9677b	Traes_1AL_3564C0828.1	No description	chromosome:IWGSC1.0+popseq:1A:230709583:230714998:1	Dbxref=UniParc:UPI0003D4A99A,UniProtKB:W4ZN79_WHEAT	GO:0005215,GO:0005524,GO:0016021,GO:0016887	transporter activity|ATP binding|integral component of membrane|ATPase activity	No annotation	No description
tae-miR9677b	Traes_1BL_9FCB31A4D.1	No description	chromosome:IWGSC1.0+popseq:1B:258114595:258119399:1	Dbxref=UniParc:UPI0003D4A117,UniProtKB:W5A4J9_WHEAT	GO:0005215,GO:0005524,GO:0016021,GO:0016887	transporter activity|ATP binding|integral component of membrane|ATPase activity	No annotation	No description
tae-miR9677b	Traes_1DL_A6FE85E09.1	No description	scaffold:IWGSC1.0+popseq:IWGSC_CSS_1DL_scaff_1568840:1806:6526:-1	Dbxref=UniParc:UPI0003D4A9C4,UniProtKB:W5AHF7_WHEAT	GO:0005215,GO:0005524,GO:0016021,GO:0016887	transporter activity|ATP binding|integral component of membrane|ATPase activity	No annotation	No description
tae-miR9677b	Traes_5AL_9D148E259.2	No description	chromosome:IWGSC1.0+popseq:5A:142814031:142818401:-1	Dbxref=UniParc:UPI0003D5761A,UniProtKB:W5EZV0_WHEAT	GO:0005215,GO:0005524,GO:0016021,GO:0016887	transporter activity|ATP binding|integral component of membrane|ATPase activity	No annotation	No description
tae-miR9772	TRAES3BF118700090CFD_t1	No description	chromosome:IWGSC1.0+popseq:3B:11306698:11308002:1		No annotation	No annotation	No annotation	No description
tae-miR9772	TRAES3BF270500090CFD_t1	No description	chromosome:IWGSC1.0+popseq:3B:12131525:12132097:-1	Dbxref=UniParc:UPI0004DC24B4,UniProtKB:A0A077RTP6_WHEAT	No annotation	No annotation	No annotation	No description
tae-miR9772	TRAES3BF273300050CFD_t1	No description	chromosome:IWGSC1.0+popseq:3B:55658884:55660271:-1	Dbxref=UniParc:UPI0004DC1B11,UniProtKB:A0A077RVT7_WHEAT	No annotation	No annotation	No annotation	No description
tae-miR9772	Traes_6BS_0159CBF63.3	No description	chromosome:IWGSC1.0+popseq:6B:13124801:13129054:-1	Dbxref=UniParc:UPI0003D516FB,UniProtKB:W5GNY0_WHEAT	No annotation	No annotation	No annotation	No description
tae-miR9772	Traes_6BS_64A127332.1	No description	scaffold:IWGSC1.0+popseq:IWGSC_CSS_6BS_scaff_3026383:2:487:1	Dbxref=UniParc:UPI0003D4253F,UniProtKB:W5GQT3_WHEAT	No annotation	No annotation	No annotation	No description
tae-miR9772	TRAES3BF019000160CFD_t1	No description	chromosome:IWGSC1.0+popseq:3B:629400700:629401713:1	Dbxref=UniParc:UPI0001DC9ACC,UniProtKB:D8L9L3_WHEAT%3B D8L9L3_WHEAT%3B D8L9L3_WHEAT%3B D8L9L3_WHEAT	GO:0005515	protein binding	No annotation	No description
tae-miR9772	TRAES3BF045300010CFD_t1	No description	scaffold:IWGSC1.0+popseq:v443_0453:3314:4624:1	Dbxref=UniParc:UPI0004DC3267,UniProtKB:A0A077RA54_WHEAT	GO:0005515	protein binding	No annotation	No description
tae-miR9772	TRAES3BF045400040CFD_t1	No description	chromosome:IWGSC1.0+popseq:3B:10404477:10405787:1	Dbxref=UniParc:UPI0004DC2AAA,UniProtKB:A0A077RP39_WHEAT	GO:0005515	protein binding	No annotation	No description
tae-miR9772	Traes_1AL_0E2636C97.2	No description	scaffold:IWGSC1.0+popseq:IWGSC_CSS_1AL_scaff_2734673:1046:4537:1	Dbxref=UniParc:UPI0003D4E0ED,UniProtKB:W4ZLX9_WHEAT	GO:0005515	protein binding	No annotation	No description
tae-miR9772	Traes_1BL_9C9E402EC.2	No description	chromosome:IWGSC1.0+popseq:1B:233642230:233646081:-1	Dbxref=UniParc:UPI0003D46FBA,UniProtKB:W5A4G5_WHEAT	GO:0005515	protein binding	No annotation	No description
tae-miR9772	Traes_6AS_05309C728.2	No description	scaffold:IWGSC1.0+popseq:IWGSC_CSS_6AS_scaff_4352362:2826:4019:1	Dbxref=UniParc:UPI0003D494A8,UniProtKB:W5GBQ5_WHEAT	GO:0005515	protein binding	No annotation	No description
Table S5-2 Target prediction of known miRNA having differential expression in FS2/SS2
miR_name	target_name	gene_description	chromosome	UniParc/UniProtKB	GO_id	GO_term	KEGG pathway	pathway_decription
tae-miR1135	Traes_6BS_2BCF1B8D0.2	No description	scaffold:IWGSC1.0+popseq:IWGSC_CSS_6BS_scaff_2974935:1233:5084:1	Dbxref=UniParc:UPI0003D53473,UniProtKB:W5GPS3_WHEAT	GO:0004553,GO:0005975	hydrolase activity, hydrolyzing O-glycosyl compounds|carbohydrate metabolic process	path:ko00052,path:ko00500	Galactose metabolism|Starch and sucrose metabolism
tae-miR1135	Traes_5AL_9034AB386.1	No description	chromosome:IWGSC1.0+popseq:5A:75808765:75808920:1		No annotation	No annotation	path:ko00630,path:ko01200,path:ko04146	Glyoxylate and dicarboxylate metabolism|Carbon metabolism|Peroxisome
tae-miR1135	Traes_5AL_38B610793.2	No description	scaffold:IWGSC1.0+popseq:IWGSC_CSS_5AL_scaff_936160:856:8584:1	Dbxref=UniParc:UPI0003D428A6,UniProtKB:W5EW91_WHEAT	GO:0000398,GO:0005681,GO:0017070,GO:0030623	mRNA splicing, via spliceosome|spliceosomal complex|U6 snRNA binding|U5 snRNA binding	path:ko03040	Spliceosome
tae-miR1135	Traes_1BS_406EE2272.1	No description	scaffold:IWGSC1.0+popseq:IWGSC_CSS_1BS_scaff_3425614:371:1912:-1		No annotation	No annotation	path:ko03040,path:ko04010,path:ko04141,path:ko04144,path:ko04612,path:ko04915	Spliceosome|MAPK signaling pathway|Protein processing in endoplasmic reticulum|Endocytosis|Antigen processing and presentation|Estrogen signaling pathway
tae-miR1135	Traes_2DS_82116F38F.1	No description	chromosome:IWGSC1.0+popseq:2D:19082791:19086865:-1	Dbxref=UniParc:UPI0003D4A2D8,UniProtKB:A0A096UNG5_WHEAT	GO:0004674,GO:0005524	protein serine/threonine kinase activity|ATP binding	path:ko04012,path:ko04066,path:ko04150,path:ko04151,path:ko04152,path:ko04350,path:ko04666,path:ko04910	ErbB signaling pathway|HIF-1 signaling pathway|mTOR signaling pathway|PI3K-Akt signaling pathway|AMPK signaling pathway|TGF-beta signaling pathway|Fc gamma R-mediated phagocytosis|Insulin signaling pathway
tae-miR1135	TRAES3BF065400200CFD_t1	No description	chromosome:IWGSC1.0+popseq:3B:772878900:772880068:1	Dbxref=UniParc:UPI0004DC2C89,UniProtKB:A0A080YUW7_WHEAT	GO:0003677,GO:0005634,GO:0006351,GO:0006355	DNA binding|nucleus|transcription, DNA-templated|regulation of transcription, DNA-templated	No annotation	No description
tae-miR1135	Traes_4AS_4F615C5CC.2	No description	chromosome:IWGSC1.0+popseq:4A:3214101:3217691:-1	Dbxref=UniParc:UPI0003D4B1A1,UniProtKB:W5DXA4_WHEAT	GO:0003677,GO:0005634,GO:0006355	DNA binding|nucleus|regulation of transcription, DNA-templated	No annotation	No description
tae-miR1135	Traes_2DS_BCB7C3C11.1	Mitochondrial transcription termination factor family protein [Source:Projected from Arabidopsis thaliana (AT5G55580) TAIR%3BAcc:AT5G55580]	chromosome:IWGSC1.0+popseq:2D:47244762:47248714:-1	Dbxref=UniParc:UPI0003D54BBC,UniProtKB:W5C831_WHEAT	GO:0003690,GO:0005739,GO:0006355	double-stranded DNA binding|mitochondrion|regulation of transcription, DNA-templated	No annotation	No description
tae-miR1135	Traes_7DL_DA620801B.1	No description	chromosome:IWGSC1.0+popseq:7D:234382494:234386543:-1	Dbxref=UniParc:UPI0003D57C24,UniProtKB:W5I3Q4_WHEAT	GO:0004190,GO:0016021	aspartic-type endopeptidase activity|integral component of membrane	No annotation	No description
tae-miR1135	Traes_7AL_8C73DEC63.1	No description	scaffold:IWGSC1.0+popseq:IWGSC_CSS_7AL_scaff_4444835:3566:5817:-1	Dbxref=UniParc:UPI0003D4D38E,UniProtKB:W5H9D7_WHEAT	GO:0005515	protein binding	No annotation	No description
tae-miR1135	Traes_4AL_F04F9FDF5.1	No description	chromosome:IWGSC1.0+popseq:4A:37911225:37913947:-1		GO:0006629,GO:0016787	lipid metabolic process|hydrolase activity	No annotation	No description
tae-miR1135	Traes_1AS_6C4BEE0B0.1	No description	chromosome:IWGSC1.0+popseq:1A:116812142:116813111:-1	Dbxref=UniParc:UPI0003D4AF4E,UniProtKB:W4ZWL3_WHEAT	GO:0015299,GO:0016021	solute:proton antiporter activity|integral component of membrane	No annotation	No description
tae-miR1135	Traes_1BS_24FC582AD.1	No description	chromosome:IWGSC1.0+popseq:1B:105241052:105242604:1	Dbxref=UniParc:UPI0003D4657E,UniProtKB:W5A8D8_WHEAT	GO:0016706,GO:0046872	oxidoreductase activity, acting on paired donors, with incorporation or reduction of molecular oxygen, 2-oxoglutarate as one donor, and incorporation of one atom each of oxygen into both donors|metal ion binding	No annotation	No description
tae-miR1135	Traes_2AS_A98A48472.2	No description	chromosome:IWGSC1.0+popseq:2A:154031145:154037953:1	Dbxref=UniParc:UPI0003D56210,UniProtKB:W5B3T1_WHEAT	GO:0031072,GO:0051082	heat shock protein binding|unfolded protein binding	No annotation	No description
tae-miR1135	Traes_1AS_6C2BED457.1	No description	chromosome:IWGSC1.0+popseq:1A:481705:484136:-1		No annotation	No annotation	No annotation	No description
tae-miR1135	Traes_2DL_C9AF029BD.1	No description	scaffold:IWGSC1.0+popseq:IWGSC_CSS_2DL_scaff_9739439:4:504:1	Dbxref=UniParc:UPI0003D44EF0,UniProtKB:W5C085_WHEAT	No annotation	No annotation	No annotation	No description
tae-miR1135	Traes_3AL_4A93BA5FF.1	No description	scaffold:IWGSC1.0+popseq:IWGSC_CSS_3AL_scaff_4309239:4297:5117:1	Dbxref=UniParc:UPI0003D50D7C,UniProtKB:W5CCH1_WHEAT	No annotation	No annotation	No annotation	No description
tae-miR1135	Traes_4AS_D13EBCE43.2	No description	chromosome:IWGSC1.0+popseq:4A:32138287:32139587:-1	Dbxref=UniParc:UPI0003D508CD,UniProtKB:W5DZX7_WHEAT	No annotation	No annotation	No annotation	No description
tae-miR1135	Traes_4BS_718B422BF.2	No description	chromosome:IWGSC1.0+popseq:4B:151794028:151795806:1	Dbxref=UniParc:UPI0003D4F558,UniProtKB:W5EBH3_WHEAT	No annotation	No annotation	No annotation	No description
tae-miR1135	Traes_5AL_675D0818E.2	No description	chromosome:IWGSC1.0+popseq:5A:130930615:130934548:-1	Dbxref=UniParc:UPI0003D50BAB,UniProtKB:W5EXV2_WHEAT	No annotation	No annotation	No annotation	No description
tae-miR156	Traes_2BS_186EA570A.1	No description	chromosome:IWGSC1.0+popseq:2B:233156480:233159212:1	Dbxref=UniParc:UPI0003D41CC1,UniProtKB:W5BIJ3_WHEAT	GO:0003677,GO:0003700,GO:0005634,GO:0009741,GO:0009827,GO:0009860,GO:0009886,GO:0009909,GO:0009911,GO:0010228,GO:0010229,GO:0010321,GO:0046872,GO:0048481,GO:0048507	DNA binding|transcription factor activity, sequence-specific DNA binding|nucleus|response to brassinosteroid|plant-type cell wall modification|pollen tube growth|post-embryonic morphogenesis|regulation of flower development|positive regulation of flower development|vegetative to reproductive phase transition of meristem|inflorescence development|regulation of vegetative phase change|metal ion bin…	No annotation	No description
tae-miR156	Traes_5BL_96D5EA4EE.1	No description	chromosome:IWGSC1.0+popseq:5B:182655778:182659356:-1	Dbxref=UniParc:UPI0003D550DD,UniProtKB:W5FF71_WHEAT	GO:0003677,GO:0005634	DNA binding|nucleus	No annotation	No description
tae-miR156	Traes_5BL_96FDFC152.1	No description	chromosome:IWGSC1.0+popseq:5B:181918981:181923886:-1	Dbxref=UniParc:UPI0003D444AF,UniProtKB:W5FF75_WHEAT	GO:0003677,GO:0005634	DNA binding|nucleus	No annotation	No description
tae-miR156	Traes_5DL_1272B4BAC.1	No description	scaffold:IWGSC1.0+popseq:IWGSC_CSS_5DL_scaff_4510404:1:5145:1	Dbxref=UniParc:UPI0003D4D7AA,UniProtKB:W5FQH7_WHEAT	GO:0003677,GO:0005634	DNA binding|nucleus	No annotation	No description
tae-miR156	Traes_6AS_32A35158A.1	No description	chromosome:IWGSC1.0+popseq:6A:124310772:124315139:1	Dbxref=UniParc:UPI0003D57DE9,UniProtKB:W5GCP7_WHEAT	GO:0003677,GO:0005634	DNA binding|nucleus	No annotation	No description
tae-miR156	Traes_6AS_99C6A3B0B.2	No description	chromosome:IWGSC1.0+popseq:6A:32961921:32966858:-1	Dbxref=UniParc:UPI0003D4FA55,UniProtKB:W5GF55_WHEAT	GO:0003677,GO:0005634	DNA binding|nucleus	No annotation	No description
tae-miR156	Traes_6BS_F50663DF7.1	No description	scaffold:IWGSC1.0+popseq:IWGSC_CSS_6BS_scaff_2928775:1:3639:-1	Dbxref=UniParc:UPI0003D4D04B,UniProtKB:W5GTJ6_WHEAT	GO:0003677,GO:0005634	DNA binding|nucleus	No annotation	No description
tae-miR156	Traes_6DS_7B1596298.1	No description	scaffold:IWGSC1.0+popseq:IWGSC_CSS_6DS_scaff_2056035:28:4382:1	Dbxref=UniParc:UPI00018DFE32,UniProtKB:W5H3D0_WHEAT	GO:0003677,GO:0005634	DNA binding|nucleus	No annotation	No description
tae-miR156	Traes_6DS_C4D93239C.1	No description	chromosome:IWGSC1.0+popseq:6D:78170269:78174249:-1	Dbxref=UniParc:UPI0003D4CBC4,UniProtKB:W5H4P9_WHEAT	GO:0003677,GO:0005634	DNA binding|nucleus	No annotation	No description
tae-miR156	Traes_7BS_1542EA53A.1	No description	chromosome:IWGSC1.0+popseq:7B:83854908:83859535:1	Dbxref=UniParc:UPI0003D52C95,UniProtKB:W5HSQ8_WHEAT	GO:0003677,GO:0005634	DNA binding|nucleus	No annotation	No description
tae-miR156	Traes_7DS_EF948225F.2	No description	chromosome:IWGSC1.0+popseq:7D:91597277:91599807:-1	Dbxref=UniParc:UPI0003D58B0F,UniProtKB:W5IC27_WHEAT	GO:0005524,GO:0016021,GO:0042626	ATP binding|integral component of membrane|ATPase activity, coupled to transmembrane movement of substances	No annotation	No description
tae-miR156	TRAES3BF084600040CFD_t1	No description	chromosome:IWGSC1.0+popseq:3B:683245012:683249528:-1		No annotation	No annotation	No annotation	No description
tae-miR156	Traes_4BS_375EF1D15.1	No description	scaffold:IWGSC1.0+popseq:IWGSC_CSS_4BS_scaff_4839068:2:272:1	Dbxref=UniParc:UPI0003D53E44,UniProtKB:W5EA44_WHEAT	No annotation	No annotation	No annotation	No description
tae-miR156	Traes_6BS_542961EA4.2	No description	chromosome:IWGSC1.0+popseq:6B:79124453:79127364:-1	Dbxref=UniParc:UPI0003D4DB8A,UniProtKB:W5GQI2_WHEAT	No annotation	No annotation	No annotation	No description
tae-miR156	Traes_7AS_FE67F9E86.1	No description	scaffold:IWGSC1.0+popseq:IWGSC_CSS_7AS_scaff_4204928:1:3349:-1	Dbxref=UniParc:UPI0003D50E89,UniProtKB:W5HJW1_WHEAT	No annotation	No annotation	No annotation	No description
tae-miR156	Traes_7DS_DBB29C7CD.1	No description	chromosome:IWGSC1.0+popseq:7D:88232320:88237277:1	Dbxref=UniParc:UPI0003D5293D,UniProtKB:W5IBF1_WHEAT	No annotation	No annotation	No annotation	No description
tae-miR164	Traes_1BL_5A31CB72E.2	No description	chromosome:IWGSC1.0+popseq:1B:136760218:136768021:-1	Dbxref=UniParc:UPI0003D4195F,UniProtKB:W5A284_WHEAT	GO:0005506,GO:0008762,GO:0050660	iron ion binding|UDP-N-acetylmuramate dehydrogenase activity|flavin adenine dinucleotide binding	path:ko00230,path:ko00232,path:ko00983,path:ko04146	Purine metabolism|Caffeine metabolism|Drug metabolism - other enzymes|Peroxisome
tae-miR164	Traes_4DS_C08BF9DB2.1	No description	chromosome:IWGSC1.0+popseq:4D:47866923:47868170:1	Dbxref=UniParc:UPI0003D522E9,UniProtKB:W5ESS1_WHEAT	No annotation	No annotation	path:ko00500	Starch and sucrose metabolism
tae-miR164	Traes_2DL_8CBB9B56F.1	RNA-binding protein [Source:Projected from Arabidopsis thaliana (AT3G19090) TAIR%3BAcc:AT3G19090]	chromosome:IWGSC1.0+popseq:2D:78157416:78161569:1	Dbxref=UniParc:UPI0003D4904A,UniProtKB:W5BXA5_WHEAT	GO:0000166,GO:0003723,GO:0005634,GO:0006396,GO:0030529	nucleotide binding|RNA binding|nucleus|RNA processing|ribonucleoprotein complex	No annotation	No description
tae-miR164	Traes_7BS_38B13C5A1.1	No description	chromosome:IWGSC1.0+popseq:7B:75820122:75823876:1	Dbxref=UniParc:UPI0003D5063D,UniProtKB:W5HTE9_WHEAT	GO:0000719,GO:0003904,GO:0009650	photoreactive repair|deoxyribodipyrimidine photo-lyase activity|UV protection	No annotation	No description
tae-miR164	Traes_2AL_57BF37A86.1	No description	scaffold:IWGSC1.0+popseq:IWGSC_CSS_2AL_scaff_6366355:4332:6153:-1	Dbxref=UniParc:UPI0003D4EB8A,UniProtKB:W5ASI2_WHEAT	GO:0003677,GO:0005634,GO:0006351,GO:0006355	DNA binding|nucleus|transcription, DNA-templated|regulation of transcription, DNA-templated	No annotation	No description
tae-miR164	Traes_2BL_6AEE8AC28.1	No description	scaffold:IWGSC1.0+popseq:IWGSC_CSS_2BL_scaff_7986971:5108:6905:-1	Dbxref=UniParc:UPI0003D56EB3,UniProtKB:W5BAX3_WHEAT	GO:0003677,GO:0005634,GO:0006351,GO:0006355	DNA binding|nucleus|transcription, DNA-templated|regulation of transcription, DNA-templated	No annotation	No description
tae-miR164	Traes_5AS_E5FD82E36.2	No description	scaffold:IWGSC1.0+popseq:IWGSC_CSS_5AS_scaff_1513074:8035:12718:-1	Dbxref=UniParc:UPI0003D47B57,UniProtKB:W5F6D2_WHEAT	GO:0003677,GO:0005634,GO:0006351,GO:0006355	DNA binding|nucleus|transcription, DNA-templated|regulation of transcription, DNA-templated	No annotation	No description
tae-miR164	Traes_5BS_9F043AE17.1	No description	chromosome:IWGSC1.0+popseq:5B:32627517:32632135:1	Dbxref=UniParc:UPI0003D442F2,UniProtKB:W5FN84_WHEAT	GO:0003677,GO:0005634,GO:0006351,GO:0006355	DNA binding|nucleus|transcription, DNA-templated|regulation of transcription, DNA-templated	No annotation	No description
tae-miR164	Traes_7AL_628A69311.1	No description	scaffold:IWGSC1.0+popseq:IWGSC_CSS_7AL_scaff_4553763:4469:8979:-1	Dbxref=UniParc:UPI0003D4DC33,UniProtKB:W5H8D3_WHEAT	GO:0003677,GO:0005634,GO:0006351,GO:0006355	DNA binding|nucleus|transcription, DNA-templated|regulation of transcription, DNA-templated	No annotation	No description
tae-miR164	Traes_7AL_BE3253C8F.1	No description	chromosome:IWGSC1.0+popseq:7A:157831812:157835927:1	Dbxref=UniParc:UPI0003D55694,UniProtKB:W5HAN0_WHEAT	GO:0003677,GO:0005634,GO:0006351,GO:0006355	DNA binding|nucleus|transcription, DNA-templated|regulation of transcription, DNA-templated	No annotation	No description
tae-miR164	Traes_7AL_BFBB2AD1E.2	No description	chromosome:IWGSC1.0+popseq:7A:112785753:112788202:1	Dbxref=UniParc:UPI0003D47B9B,UniProtKB:W5HAP1_WHEAT	GO:0003677,GO:0005634,GO:0006351,GO:0006355	DNA binding|nucleus|transcription, DNA-templated|regulation of transcription, DNA-templated	No annotation	No description
tae-miR164	Traes_7DL_91CFE828F.1	No description	scaffold:IWGSC1.0+popseq:IWGSC_CSS_7DL_scaff_3391524:7814:11101:-1	Dbxref=UniParc:UPI0003D4BE94,UniProtKB:W5I1I6_WHEAT	GO:0003677,GO:0005634,GO:0006351,GO:0006355	DNA binding|nucleus|transcription, DNA-templated|regulation of transcription, DNA-templated	No annotation	No description
tae-miR164	Traes_7DL_BDD45DB24.2	No description	chromosome:IWGSC1.0+popseq:7D:106306094:106309098:-1	Dbxref=UniParc:UPI0002CD2466,UniProtKB:W5I2U7_WHEAT	GO:0003677,GO:0005634,GO:0006351,GO:0006355	DNA binding|nucleus|transcription, DNA-templated|regulation of transcription, DNA-templated	No annotation	No description
tae-miR164	Traes_7DL_1E343B6E6.1	No description	scaffold:IWGSC1.0+popseq:IWGSC_CSS_7DL_scaff_2535280:1:1504:-1	Dbxref=UniParc:UPI0003D56C39,UniProtKB:W5HXY4_WHEAT	GO:0003677,GO:0006355	DNA binding|regulation of transcription, DNA-templated	No annotation	No description
tae-miR164	Traes_4AL_822582A19.1	No description	scaffold:IWGSC1.0+popseq:IWGSC_CSS_4AL_scaff_7079911:4919:6438:-1	Dbxref=UniParc:UPI0003D55A97,UniProtKB:W5DQV3_WHEAT	GO:0003700,GO:0005634,GO:0006351,GO:0043565	transcription factor activity, sequence-specific DNA binding|nucleus|transcription, DNA-templated|sequence-specific DNA binding	No annotation	No description
tae-miR164	Traes_7DS_35DE283B8.1	No description	chromosome:IWGSC1.0+popseq:7D:116301302:116305511:1	Dbxref=UniParc:UPI0003D57226,UniProtKB:W5I6B6_WHEAT	GO:0003904,GO:0006281	deoxyribodipyrimidine photo-lyase activity|DNA repair	No annotation	No description
tae-miR164	TRAES3BF092100110CFD_t1	leucine-rich repeat transmembrane protein kinase family protein [Source:Projected from Arabidopsis thaliana (AT1G68400) TAIR%3BAcc:AT1G68400]	chromosome:IWGSC1.0+popseq:3B:463944049:463946074:-1	Dbxref=UniParc:UPI0004DC2565,UniProtKB:A0A077RTB6_WHEAT	GO:0004672,GO:0005524,GO:0016021	protein kinase activity|ATP binding|integral component of membrane	No annotation	No description
tae-miR164	TRAES3BF060400070CFD_t1	No description	chromosome:IWGSC1.0+popseq:3B:13944796:13952647:-1	Dbxref=UniParc:UPI0004DC2FBA,UniProtKB:A0A077RP67_WHEAT	GO:0004842,GO:0005634,GO:0006511,GO:0007275,GO:0008270,GO:0016874	ubiquitin-protein transferase activity|nucleus|ubiquitin-dependent protein catabolic process|multicellular organismal development|zinc ion binding|ligase activity	No annotation	No description
tae-miR164	TRAES3BF060500040CFD_t1	No description	chromosome:IWGSC1.0+popseq:3B:4105561:4110391:-1	Dbxref=UniParc:UPI0004DC2030,UniProtKB:A0A077RTC5_WHEAT	GO:0004842,GO:0005634,GO:0006511,GO:0007275,GO:0008270,GO:0016874	ubiquitin-protein transferase activity|nucleus|ubiquitin-dependent protein catabolic process|multicellular organismal development|zinc ion binding|ligase activity	No annotation	No description
tae-miR164	Traes_7AL_AF1AA9D9E.2	Ca(2)-dependent phospholipid-binding protein (Copine) family [Source:Projected from Arabidopsis thaliana (AT1G79380) TAIR%3BAcc:AT1G79380]	scaffold:IWGSC1.0+popseq:IWGSC_CSS_7AL_scaff_4555871:696:2458:1	Dbxref=UniParc:UPI0003D54C4B,UniProtKB:W5HA84_WHEAT	GO:0004842,GO:0006487,GO:0006816,GO:0009611,GO:0009690,GO:0009867,GO:0016567,GO:0042742	ubiquitin-protein transferase activity|protein N-linked glycosylation|calcium ion transport|response to wounding|cytokinin metabolic process|jasmonic acid mediated signaling pathway|protein ubiquitination|defense response to bacterium	No annotation	No description
tae-miR164	Traes_2AL_161C436B4.1	No description	chromosome:IWGSC1.0+popseq:2A:252585858:252586665:1	Dbxref=UniParc:UPI0003D55C2B,UniProtKB:W5APT4_WHEAT	GO:0005515	protein binding	No annotation	No description
tae-miR164	Traes_6DL_190B08276.1	No description	scaffold:IWGSC1.0+popseq:IWGSC_CSS_6DL_scaff_3210940:13:1681:-1	Dbxref=UniParc:UPI0003D56DD8,UniProtKB:W5GUH4_WHEAT	GO:0005576,GO:0019953	extracellular region|sexual reproduction	No annotation	No description
tae-miR164	Traes_4DS_AD829B4BA.1	No description	chromosome:IWGSC1.0+popseq:4D:49583904:49585342:1	Dbxref=UniParc:UPI0003D45B90,UniProtKB:W5ESA2_WHEAT	No annotation	No annotation	No annotation	No description
tae-miR164	Traes_5DS_511F35A45.1	No description	chromosome:IWGSC1.0+popseq:5D:37809541:37810401:1	Dbxref=UniParc:UPI0003D50554,UniProtKB:W5G2E6_WHEAT	No annotation	No annotation	No annotation	No description
tae-miR164	Traes_7BL_F1A0270C6.1	No description	chromosome:IWGSC1.0+popseq:7B:223041161:223041811:1	Dbxref=UniParc:UPI0003D4CE87,UniProtKB:W5HRW2_WHEAT	No annotation	No annotation	No annotation	No description
tae-miR167a	Traes_2DL_8434C0251.2	auxin response factor 8 [Source:Projected from Arabidopsis thaliana (AT5G37020) TAIR%3BAcc:AT5G37020]	chromosome:IWGSC1.0+popseq:2D:147020768:147026781:1	Dbxref=UniParc:UPI0003D51433,UniProtKB:W5BWT6_WHEAT	GO:0003677,GO:0003700,GO:0005634,GO:0006351,GO:0009733,GO:0009734,GO:0009855,GO:0009886,GO:0009887,GO:0009908,GO:0009909,GO:0010051,GO:0048439,GO:0048481,GO:0048507,GO:0048519	DNA binding|transcription factor activity, sequence-specific DNA binding|nucleus|transcription, DNA-templated|response to auxin|auxin-activated signaling pathway|determination of bilateral symmetry|post-embryonic morphogenesis|organ morphogenesis|flower development|regulation of flower development|xylem and phloem pattern formation|flower morphogenesis|ovule development|meristem development|negat…	No annotation	No description
tae-miR167a	Traes_2AL_A7941CB12.2	auxin response factor 8 [Source:Projected from Arabidopsis thaliana (AT5G37020) TAIR%3BAcc:AT5G37020]	chromosome:IWGSC1.0+popseq:2A:246553824:246559937:1	Dbxref=UniParc:UPI0003D537FD,UniProtKB:W5AVP2_WHEAT	GO:0003677,GO:0005634,GO:0006351,GO:0006355,GO:0009734	DNA binding|nucleus|transcription, DNA-templated|regulation of transcription, DNA-templated|auxin-activated signaling pathway	No annotation	No description
tae-miR167a	TRAES3BF035600040CFD_t1	No description	chromosome:IWGSC1.0+popseq:3B:333053471:333054721:-1	Dbxref=UniParc:UPI0004DC238B,UniProtKB:A0A077S0K2_WHEAT	GO:0005515	protein binding	No annotation	No description
tae-miR167a	Traes_2BL_B2D711406.2	No description	chromosome:IWGSC1.0+popseq:2B:332291714:332294735:1	Dbxref=UniParc:UPI0003D41853,UniProtKB:W5BE57_WHEAT	GO:0005634,GO:0006351,GO:0006355,GO:0009734	nucleus|transcription, DNA-templated|regulation of transcription, DNA-templated|auxin-activated signaling pathway	No annotation	No description
tae-miR167c-5p	TRAES3BF035600040CFD_t1	No description	chromosome:IWGSC1.0+popseq:3B:333053471:333054721:-1	Dbxref=UniParc:UPI0004DC238B,UniProtKB:A0A077S0K2_WHEAT	GO:0005515	protein binding	No annotation	No description
tae-miR167c-5p	Traes_7BL_2F1100E68.6	No description	chromosome:IWGSC1.0+popseq:7B:232413875:232419378:1	Dbxref=UniParc:UPI0003D42798,UniProtKB:A0A096UVG9_WHEAT	GO:0008270	zinc ion binding	No annotation	No description
tae-miR171a	Traes_2BS_F7C035436.2	No description	chromosome:IWGSC1.0+popseq:2B:82730270:82748191:-1	Dbxref=UniParc:UPI0003D437EF,UniProtKB:W5BQ70_WHEAT	GO:0001104,GO:0016592	RNA polymerase II transcription cofactor activity|mediator complex	path:ko04919	Thyroid hormone signaling pathway
tae-miR171a	Traes_2DS_C4613D6D1.1	No description	scaffold:IWGSC1.0+popseq:IWGSC_CSS_2DS_scaff_5389540:1961:2714:-1	Dbxref=UniParc:UPI0003D4EDBD,UniProtKB:W5C8A4_WHEAT	GO:0001104,GO:0016592	RNA polymerase II transcription cofactor activity|mediator complex	path:ko04919	Thyroid hormone signaling pathway
tae-miR171a	Traes_6DL_26DDCA106.1	No description	chromosome:IWGSC1.0+popseq:6D:129776811:129778311:1	Dbxref=UniParc:UPI0003D43BF1,UniProtKB:W5GUX8_WHEAT	GO:0006351,GO:0006355	transcription, DNA-templated|regulation of transcription, DNA-templated	No annotation	No description
tae-miR5048-5p	Traes_4AL_34E673FD5.2	No description	scaffold:IWGSC1.0+popseq:IWGSC_CSS_4AL_scaff_7164468:819:4196:-1	Dbxref=UniParc:UPI0003D54079,UniProtKB:W5DN11_WHEAT	GO:0004674,GO:0005524	protein serine/threonine kinase activity|ATP binding	path:ko00380	Tryptophan metabolism
tae-miR5048-5p	Traes_6BS_A04459F9F.2	No description	chromosome:IWGSC1.0+popseq:6B:34786398:34788453:-1	Dbxref=UniParc:UPI0003D4B280,UniProtKB:W5GRY2_WHEAT	GO:0000287,GO:0010333	magnesium ion binding|terpene synthase activity	path:ko00902	Monoterpenoid biosynthesis
tae-miR5048-5p	Traes_2BL_214764690.1	No description	scaffold:IWGSC1.0+popseq:IWGSC_CSS_2BL_scaff_6515496:16:195:1	Dbxref=UniParc:UPI0003D545EE,UniProtKB:W5B7M6_WHEAT	GO:0004672,GO:0005524	protein kinase activity|ATP binding	path:ko04064,path:ko04210,path:ko04620,path:ko04722	NF-kappa B signaling pathway|Apoptosis|Toll-like receptor signaling pathway|Neurotrophin signaling pathway
tae-miR5048-5p	Traes_5DL_6A730A96A.2	No description	chromosome:IWGSC1.0+popseq:5D:158743018:158747550:1	Dbxref=UniParc:UPI0003D54EB5,UniProtKB:W5FUC1_WHEAT	GO:0003677,GO:0004674,GO:0005524,GO:0005634	DNA binding|protein serine/threonine kinase activity|ATP binding|nucleus	No annotation	No description
tae-miR5048-5p	Traes_7DL_E619E4F18.1	No description	chromosome:IWGSC1.0+popseq:7D:130913624:130914291:1	Dbxref=UniParc:UPI0003D4ABE4,UniProtKB:W5I423_WHEAT	GO:0003746,GO:0005622	translation elongation factor activity|intracellular	No annotation	No description
tae-miR5048-5p	Traes_6BS_4F30ADFDD.1	No description	scaffold:IWGSC1.0+popseq:IWGSC_CSS_6BS_scaff_746347:92:3515:-1	Dbxref=UniParc:UPI0003D48ED8,UniProtKB:A0A096UUC1_WHEAT	GO:0004672,GO:0004842,GO:0005524,GO:0016874	protein kinase activity|ubiquitin-protein transferase activity|ATP binding|ligase activity	No annotation	No description
tae-miR5048-5p	Traes_1BS_FB680C747.2	No description	scaffold:IWGSC1.0+popseq:IWGSC_CSS_1BS_scaff_2816359:9:531:1	Dbxref=UniParc:UPI0003D4E080,UniProtKB:W5AC75_WHEAT	GO:0004672,GO:0005524	protein kinase activity|ATP binding	No annotation	No description
tae-miR5048-5p	Traes_4AL_85A7C60F9.4	No description	scaffold:IWGSC1.0+popseq:IWGSC_CSS_4AL_scaff_7142973:1092:12342:1	Dbxref=UniParc:UPI0003D57827,UniProtKB:A0A096UQD5_WHEAT	GO:0004672,GO:0005524	protein kinase activity|ATP binding	No annotation	No description
tae-miR5048-5p	Traes_7DL_AB7C59D49.4	No description	chromosome:IWGSC1.0+popseq:7D:154997655:155000045:-1	Dbxref=UniParc:UPI0003D53CC2,UniProtKB:W5I2B1_WHEAT	GO:0004672,GO:0005524	protein kinase activity|ATP binding	No annotation	No description
tae-miR5048-5p	Traes_6AS_27B9E60A3.1	No description	chromosome:IWGSC1.0+popseq:6A:66145343:66147329:-1	Dbxref=UniParc:UPI0003D4D5B8,UniProtKB:W5GCG3_WHEAT	GO:0004674,GO:0004842,GO:0005524,GO:0016874	protein serine/threonine kinase activity|ubiquitin-protein transferase activity|ATP binding|ligase activity	No annotation	No description
tae-miR5048-5p	Traes_6DS_7CDC74412.2	No description	scaffold:IWGSC1.0+popseq:IWGSC_CSS_6DS_scaff_2109904:1:7832:1	Dbxref=UniParc:UPI0003D533A2,UniProtKB:W5H3E0_WHEAT	GO:0004674,GO:0004842,GO:0005524,GO:0016874	protein serine/threonine kinase activity|ubiquitin-protein transferase activity|ATP binding|ligase activity	No annotation	No description
tae-miR5048-5p	Traes_1BL_8664C4850.1	No description	scaffold:IWGSC1.0+popseq:IWGSC_CSS_1BL_scaff_3791203:708:5535:-1	Dbxref=UniParc:UPI0003D5749E,UniProtKB:W5A3P9_WHEAT	GO:0004674,GO:0005524	protein serine/threonine kinase activity|ATP binding	No annotation	No description
tae-miR5048-5p	Traes_1DS_26F1546F6.2	No description	chromosome:IWGSC1.0+popseq:1D:5154095:5158165:1	Dbxref=UniParc:UPI0003D4DB83,UniProtKB:W5AKI8_WHEAT	GO:0004674,GO:0005524	protein serine/threonine kinase activity|ATP binding	No annotation	No description
tae-miR5048-5p	Traes_2BS_47E2D6444.2	No description	chromosome:IWGSC1.0+popseq:2B:5041475:5045555:1	Dbxref=UniParc:UPI0003D42BB3,UniProtKB:W5BJV7_WHEAT	GO:0004674,GO:0005524	protein serine/threonine kinase activity|ATP binding	No annotation	No description
tae-miR5048-5p	Traes_7AS_44272563D.2	No description	chromosome:IWGSC1.0+popseq:7A:1320617:1323640:1	Dbxref=UniParc:UPI0003D542AA,UniProtKB:W5HE72_WHEAT	GO:0004674,GO:0005524	protein serine/threonine kinase activity|ATP binding	No annotation	No description
tae-miR5048-5p	TRAES3BF171500070CFD_t1	No description	chromosome:IWGSC1.0+popseq:3B:461373:462647:1	Dbxref=UniParc:UPI0004DC2B0B,UniProtKB:A0A077RSX9_WHEAT	GO:0004674,GO:0005524,GO:0009966	protein serine/threonine kinase activity|ATP binding|regulation of signal transduction	No annotation	No description
tae-miR5048-5p	Traes_3AL_5CC7A7B68.4	No description	scaffold:IWGSC1.0+popseq:IWGSC_CSS_3AL_scaff_4309038:206:9991:1	Dbxref=UniParc:UPI0003D51B30,UniProtKB:W5CD32_WHEAT	GO:0004674,GO:0005524,GO:0043531	protein serine/threonine kinase activity|ATP binding|ADP binding	No annotation	No description
tae-miR5048-5p	Traes_7DL_E95F49CC7.1	No description	chromosome:IWGSC1.0+popseq:7D:68306504:68311387:-1	Dbxref=UniParc:UPI0003D5109B,UniProtKB:W5I456_WHEAT	GO:0004722,GO:0006470,GO:0046872	protein serine/threonine phosphatase activity|protein dephosphorylation|metal ion binding	No annotation	No description
tae-miR5048-5p	Traes_6BS_FADEC34A0.5	No description	scaffold:IWGSC1.0+popseq:IWGSC_CSS_6BS_scaff_2925904:877:9905:-1	Dbxref=UniParc:UPI0003D508E6,UniProtKB:W5GTN6_WHEAT	GO:0005789	endoplasmic reticulum membrane	No annotation	No description
tae-miR5062-5p	Traes_5BL_52F4EEAD4.2	No description	scaffold:IWGSC1.0+popseq:IWGSC_CSS_5BL_scaff_10902687:123:6927:1		GO:0004514,GO:0004516,GO:0009435,GO:0019358	nicotinate-nucleotide diphosphorylase (carboxylating) activity|nicotinate phosphoribosyltransferase activity|NAD biosynthetic process|nicotinate nucleotide salvage	path:ko00760	Nicotinate and nicotinamide metabolism
tae-miR5062-5p	Traes_5AL_60D577E34.1	No description	chromosome:IWGSC1.0+popseq:5A:122249206:122250902:-1	Dbxref=UniParc:UPI0003D4A63F,UniProtKB:W5EXM1_WHEAT	GO:0003676	nucleic acid binding	No annotation	No description
tae-miR5062-5p	Traes_5DL_26B51AAF8.1	No description	chromosome:IWGSC1.0+popseq:5D:99787771:99789437:1	Dbxref=UniParc:UPI0003D45A43,UniProtKB:W5FRF9_WHEAT	GO:0003676	nucleic acid binding	No annotation	No description
tae-miR9662a-3p	TRAES3BF261600050CFD_t1	No description	scaffold:IWGSC1.0+popseq:v443_2616:84217:85371:1	Dbxref=UniParc:UPI00058197CE,UniProtKB:A0A0C4BHU8_WHEAT	GO:0003690,GO:0005739,GO:0006355	double-stranded DNA binding|mitochondrion|regulation of transcription, DNA-templated	No annotation	No description
tae-miR9662a-3p	Traes_1BS_566CEE7F6.1	No description	scaffold:IWGSC1.0+popseq:IWGSC_CSS_1BS_scaff_3412793:3893:4807:1	Dbxref=UniParc:UPI0003D54059,UniProtKB:W5A986_WHEAT	GO:0003690,GO:0005739,GO:0006355	double-stranded DNA binding|mitochondrion|regulation of transcription, DNA-templated	No annotation	No description
tae-miR9662a-3p	Traes_2BS_257C5B099.1	No description	chromosome:IWGSC1.0+popseq:2B:17133760:17134317:1	Dbxref=UniParc:UPI0003D44F81,UniProtKB:W5BIY0_WHEAT	GO:0003690,GO:0005739,GO:0006355	double-stranded DNA binding|mitochondrion|regulation of transcription, DNA-templated	No annotation	No description
tae-miR9662a-3p	Traes_2BS_257C5B0991.1	No description	scaffold:IWGSC1.0+popseq:IWGSC_CSS_2BS_scaff_5214342:3:560:1	Dbxref=UniParc:UPI0003D44F81,UniProtKB:W5BIY0_WHEAT	GO:0003690,GO:0005739,GO:0006355	double-stranded DNA binding|mitochondrion|regulation of transcription, DNA-templated	No annotation	No description
tae-miR9662a-3p	Traes_2BS_74269A4C5.1	No description	scaffold:IWGSC1.0+popseq:IWGSC_CSS_2BS_scaff_5233078:2:823:1	Dbxref=UniParc:UPI0003D4880D,UniProtKB:W5BL57_WHEAT	GO:0003690,GO:0005739,GO:0006355	double-stranded DNA binding|mitochondrion|regulation of transcription, DNA-templated	No annotation	No description
tae-miR9662a-3p	Traes_2BS_DDF26C784.1	No description	scaffold:IWGSC1.0+popseq:IWGSC_CSS_2BS_scaff_5214343:286:1218:-1	Dbxref=UniParc:UPI0003D56ECE,UniProtKB:W5BPC4_WHEAT	GO:0003690,GO:0005739,GO:0006355	double-stranded DNA binding|mitochondrion|regulation of transcription, DNA-templated	No annotation	No description
tae-miR9662a-3p	Traes_2DL_BE754F0C1.1	No description	chromosome:IWGSC1.0+popseq:2D:131649446:131651175:1	Dbxref=UniParc:UPI0003D5044C,UniProtKB:W5BZQ0_WHEAT	GO:0003690,GO:0005739,GO:0006355	double-stranded DNA binding|mitochondrion|regulation of transcription, DNA-templated	No annotation	No description
tae-miR9662a-3p	Traes_4AL_3A009739E.1	No description	chromosome:IWGSC1.0+popseq:4A:189718895:189720314:1	Dbxref=UniParc:UPI0003D451C5,UniProtKB:W5DN64_WHEAT	GO:0003690,GO:0005739,GO:0006355	double-stranded DNA binding|mitochondrion|regulation of transcription, DNA-templated	No annotation	No description
tae-miR9662a-3p	Traes_4AL_76CB2DE24.1	No description	scaffold:IWGSC1.0+popseq:IWGSC_CSS_4AL_scaff_7081116:5076:6239:1	Dbxref=UniParc:UPI0003D572B1,UniProtKB:W5DQG4_WHEAT	GO:0003690,GO:0005739,GO:0006355	double-stranded DNA binding|mitochondrion|regulation of transcription, DNA-templated	No annotation	No description
tae-miR9662a-3p	Traes_4AL_A4B73CC6A1.2	No description	chromosome:IWGSC1.0+popseq:4A:187821132:187823044:-1	Dbxref=UniParc:UPI0003D5697E,UniProtKB:W5DS50_WHEAT	GO:0003690,GO:0005739,GO:0006355	double-stranded DNA binding|mitochondrion|regulation of transcription, DNA-templated	No annotation	No description
tae-miR9662a-3p	Traes_4BS_257C5B099.1	No description	scaffold:IWGSC1.0+popseq:IWGSC_CSS_4BS_scaff_1288175:3:560:1	Dbxref=UniParc:UPI0003D44F81,UniProtKB:W5BIY0_WHEAT	GO:0003690,GO:0005739,GO:0006355	double-stranded DNA binding|mitochondrion|regulation of transcription, DNA-templated	No annotation	No description
tae-miR9662a-3p	Traes_5DL_7643B2ADB.1	No description	chromosome:IWGSC1.0+popseq:5D:140645164:140646445:-1	Dbxref=UniParc:UPI0003D4178E,UniProtKB:W5FUU8_WHEAT	GO:0003690,GO:0005739,GO:0006355	double-stranded DNA binding|mitochondrion|regulation of transcription, DNA-templated	No annotation	No description
tae-miR9662a-3p	Traes_5DS_094A03C13.1	No description	chromosome:IWGSC1.0+popseq:5D:8525545:8526567:1	Dbxref=UniParc:UPI0003D47782,UniProtKB:W5G1B5_WHEAT	GO:0003690,GO:0005739,GO:0006355	double-stranded DNA binding|mitochondrion|regulation of transcription, DNA-templated	No annotation	No description
tae-miR9662a-3p	Traes_5DS_9F4A5AE9F.1	No description	chromosome:IWGSC1.0+popseq:5D:8531831:8532726:1	Dbxref=UniParc:UPI0003D57C67,UniProtKB:W5G3H3_WHEAT	GO:0003690,GO:0005739,GO:0006355	double-stranded DNA binding|mitochondrion|regulation of transcription, DNA-templated	No annotation	No description
tae-miR9662a-3p	Traes_6AS_0A204AEC9.2	No description	scaffold:IWGSC1.0+popseq:IWGSC_CSS_6AS_scaff_4364901:3966:5633:1	Dbxref=UniParc:UPI0003D4DC9C,UniProtKB:W5GBU6_WHEAT	GO:0003690,GO:0005739,GO:0006355	double-stranded DNA binding|mitochondrion|regulation of transcription, DNA-templated	No annotation	No description
tae-miR9662a-3p	Traes_6AS_1496A7825.1	No description	chromosome:IWGSC1.0+popseq:6A:6377903:6378925:1	Dbxref=UniParc:UPI0003D578A7,UniProtKB:W5GC35_WHEAT	GO:0003690,GO:0005739,GO:0006355	double-stranded DNA binding|mitochondrion|regulation of transcription, DNA-templated	No annotation	No description
tae-miR9662a-3p	Traes_6AS_15C1E6F18.2	No description	chromosome:IWGSC1.0+popseq:6A:2926118:2930723:1	Dbxref=UniParc:UPI0003D47493,UniProtKB:W5GC47_WHEAT	GO:0003690,GO:0005739,GO:0006355	double-stranded DNA binding|mitochondrion|regulation of transcription, DNA-templated	No annotation	No description
tae-miR9662a-3p	Traes_6AS_2BDC1663A.1	No description	scaffold:IWGSC1.0+popseq:IWGSC_CSS_6AS_scaff_4358559:2714:4307:1	Dbxref=UniParc:UPI0003D4E16B,UniProtKB:W5GCJ0_WHEAT	GO:0003690,GO:0005739,GO:0006355	double-stranded DNA binding|mitochondrion|regulation of transcription, DNA-templated	No annotation	No description
tae-miR9662a-3p	Traes_6AS_2FC18A5B9.6	No description	chromosome:IWGSC1.0+popseq:6A:13483350:13486295:-1	Dbxref=UniParc:UPI0003D571D7,UniProtKB:W5GCM9_WHEAT	GO:0003690,GO:0005739,GO:0006355	double-stranded DNA binding|mitochondrion|regulation of transcription, DNA-templated	No annotation	No description
tae-miR9662a-3p	Traes_6AS_3641B9C871.1	No description	chromosome:IWGSC1.0+popseq:6A:6485256:6486758:-1	Dbxref=UniParc:UPI0003D54144,UniProtKB:W5GCS9_WHEAT	GO:0003690,GO:0005739,GO:0006355	double-stranded DNA binding|mitochondrion|regulation of transcription, DNA-templated	No annotation	No description
tae-miR9662a-3p	Traes_6AS_36EAEADDD.3	No description	chromosome:IWGSC1.0+popseq:6A:2020153:2021498:-1	Dbxref=UniParc:UPI0003D439D1,UniProtKB:W5GCT5_WHEAT	GO:0003690,GO:0005739,GO:0006355	double-stranded DNA binding|mitochondrion|regulation of transcription, DNA-templated	No annotation	No description
tae-miR9662a-3p	Traes_6AS_3AFC735F7.1	No description	chromosome:IWGSC1.0+popseq:6A:7979383:7980769:1	Dbxref=UniParc:UPI0003D5625A,UniProtKB:W5GCX4_WHEAT	GO:0003690,GO:0005739,GO:0006355	double-stranded DNA binding|mitochondrion|regulation of transcription, DNA-templated	No annotation	No description
tae-miR9662a-3p	Traes_6AS_480364CD5.1	No description	chromosome:IWGSC1.0+popseq:6A:3965698:3966501:1	Dbxref=UniParc:UPI0003D445D1,UniProtKB:W5GD65_WHEAT	GO:0003690,GO:0005739,GO:0006355	double-stranded DNA binding|mitochondrion|regulation of transcription, DNA-templated	No annotation	No description
tae-miR9662a-3p	Traes_6AS_48B701BB41.2	No description	scaffold:IWGSC1.0+popseq:IWGSC_CSS_6AS_scaff_4422448:10829:16144:-1	Dbxref=UniParc:UPI0003D55D5C,UniProtKB:W5GD73_WHEAT	GO:0003690,GO:0005739,GO:0006355	double-stranded DNA binding|mitochondrion|regulation of transcription, DNA-templated	No annotation	No description
tae-miR9662a-3p	Traes_6AS_6612DF8D7.3	No description	chromosome:IWGSC1.0+popseq:6A:6510380:6513549:1	Dbxref=UniParc:UPI0003D427C8,UniProtKB:W5GDX7_WHEAT	GO:0003690,GO:0005739,GO:0006355	double-stranded DNA binding|mitochondrion|regulation of transcription, DNA-templated	No annotation	No description
tae-miR9662a-3p	Traes_6AS_8D2111A83.5	No description	chromosome:IWGSC1.0+popseq:6A:5115732:5119524:1	Dbxref=UniParc:UPI0003D49C86,UniProtKB:W5GET9_WHEAT	GO:0003690,GO:0005739,GO:0006355	double-stranded DNA binding|mitochondrion|regulation of transcription, DNA-templated	No annotation	No description
tae-miR9662a-3p	Traes_6AS_A2EAE01C1.1	No description	chromosome:IWGSC1.0+popseq:6A:3411776:3412714:1	Dbxref=UniParc:UPI0003D543CE,UniProtKB:W5GFC9_WHEAT	GO:0003690,GO:0005739,GO:0006355	double-stranded DNA binding|mitochondrion|regulation of transcription, DNA-templated	No annotation	No description
tae-miR9662a-3p	Traes_6AS_AA4F26765.1	No description	chromosome:IWGSC1.0+popseq:6A:3050738:3051673:-1	Dbxref=UniParc:UPI0003D415B4,UniProtKB:W5GFI7_WHEAT	GO:0003690,GO:0005739,GO:0006355	double-stranded DNA binding|mitochondrion|regulation of transcription, DNA-templated	No annotation	No description
tae-miR9662a-3p	Traes_6AS_B24138E62.1	No description	chromosome:IWGSC1.0+popseq:6A:3815092:3816904:-1	Dbxref=UniParc:UPI0003D4ADFC,UniProtKB:W5GFP8_WHEAT	GO:0003690,GO:0005739,GO:0006355	double-stranded DNA binding|mitochondrion|regulation of transcription, DNA-templated	No annotation	No description
tae-miR9662a-3p	Traes_6AS_EBADF37C7.1	No description	scaffold:IWGSC1.0+popseq:IWGSC_CSS_6AS_scaff_4352106:13691:14845:-1	Dbxref=UniParc:UPI0003D45110,UniProtKB:W5GH01_WHEAT	GO:0003690,GO:0005739,GO:0006355	double-stranded DNA binding|mitochondrion|regulation of transcription, DNA-templated	No annotation	No description
tae-miR9662a-3p	Traes_6AS_EE73C76541.2	No description	chromosome:IWGSC1.0+popseq:6A:6729040:6735356:-1	Dbxref=UniParc:UPI0003D57B98,UniProtKB:W5GH21_WHEAT	GO:0003690,GO:0005739,GO:0006355	double-stranded DNA binding|mitochondrion|regulation of transcription, DNA-templated	No annotation	No description
tae-miR9662a-3p	Traes_6AS_EE8BA0A57.2	No description	chromosome:IWGSC1.0+popseq:6A:2159639:2161570:1	Dbxref=UniParc:UPI0003D49726,UniProtKB:W5GH22_WHEAT	GO:0003690,GO:0005739,GO:0006355	double-stranded DNA binding|mitochondrion|regulation of transcription, DNA-templated	No annotation	No description
tae-miR9662a-3p	Traes_6AS_FBBCFBCB0.1	No description	chromosome:IWGSC1.0+popseq:6A:1809415:1810625:-1	Dbxref=UniParc:UPI0003D4BCB3,UniProtKB:W5GHF6_WHEAT	GO:0003690,GO:0005739,GO:0006355	double-stranded DNA binding|mitochondrion|regulation of transcription, DNA-templated	No annotation	No description
tae-miR9662a-3p	Traes_6BS_1E0D70258.1	No description	chromosome:IWGSC1.0+popseq:6B:3679049:3679986:1	Dbxref=UniParc:UPI0003D42AD8,UniProtKB:W5GPH5_WHEAT	GO:0003690,GO:0005739,GO:0006355	double-stranded DNA binding|mitochondrion|regulation of transcription, DNA-templated	No annotation	No description
tae-miR9662a-3p	Traes_6BS_28F0D2955.1	No description	scaffold:IWGSC1.0+popseq:IWGSC_CSS_6BS_scaff_2564867:4:662:-1	Dbxref=UniParc:UPI0003D421DC,UniProtKB:W5GPQ3_WHEAT	GO:0003690,GO:0005739,GO:0006355	double-stranded DNA binding|mitochondrion|regulation of transcription, DNA-templated	No annotation	No description
tae-miR9662a-3p	Traes_6BS_2AC6A2287.1	No description	scaffold:IWGSC1.0+popseq:IWGSC_CSS_6BS_scaff_3007895:1:1854:1	Dbxref=UniParc:UPI0003D4BD43,UniProtKB:W5GPR8_WHEAT	GO:0003690,GO:0005739,GO:0006355	double-stranded DNA binding|mitochondrion|regulation of transcription, DNA-templated	No annotation	No description
tae-miR9662a-3p	Traes_6BS_2F108C5BB.1	No description	scaffold:IWGSC1.0+popseq:IWGSC_CSS_6BS_scaff_1774984:1:974:1	Dbxref=UniParc:UPI0003D57DF3,UniProtKB:W5GPT7_WHEAT	GO:0003690,GO:0005739,GO:0006355	double-stranded DNA binding|mitochondrion|regulation of transcription, DNA-templated	No annotation	No description
tae-miR9662a-3p	Traes_6BS_3A00751B5.2	No description	scaffold:IWGSC1.0+popseq:IWGSC_CSS_6BS_scaff_2964734:2076:3091:-1	Dbxref=UniParc:UPI0003D4E9F4,UniProtKB:W5GQ10_WHEAT	GO:0003690,GO:0005739,GO:0006355	double-stranded DNA binding|mitochondrion|regulation of transcription, DNA-templated	No annotation	No description
tae-miR9662a-3p	Traes_6BS_46641470F.1	No description	chromosome:IWGSC1.0+popseq:6B:2627151:2628021:1	Dbxref=UniParc:UPI0003D532FA,UniProtKB:W5GQ93_WHEAT	GO:0003690,GO:0005739,GO:0006355	double-stranded DNA binding|mitochondrion|regulation of transcription, DNA-templated	No annotation	No description
tae-miR9662a-3p	Traes_6BS_4E6E57FEB.1	No description	chromosome:IWGSC1.0+popseq:6B:6459101:6461828:1	Dbxref=UniParc:UPI0003D54BE3,UniProtKB:W5GQE8_WHEAT	GO:0003690,GO:0005739,GO:0006355	double-stranded DNA binding|mitochondrion|regulation of transcription, DNA-templated	No annotation	No description
tae-miR9662a-3p	Traes_6BS_508C2BEA2.1	No description	scaffold:IWGSC1.0+popseq:IWGSC_CSS_6BS_scaff_2966335:1016:1522:1	Dbxref=UniParc:UPI0003D4C745,UniProtKB:W5GQG2_WHEAT	GO:0003690,GO:0005739,GO:0006355	double-stranded DNA binding|mitochondrion|regulation of transcription, DNA-templated	No annotation	No description
tae-miR9662a-3p	Traes_6BS_7F1846171.1	No description	scaffold:IWGSC1.0+popseq:IWGSC_CSS_6BS_scaff_2942687:1:573:1	Dbxref=UniParc:UPI0003D4500C,UniProtKB:W5GRA9_WHEAT	GO:0003690,GO:0005739,GO:0006355	double-stranded DNA binding|mitochondrion|regulation of transcription, DNA-templated	No annotation	No description
tae-miR9662a-3p	Traes_6BS_82F5BF11F.1	No description	chromosome:IWGSC1.0+popseq:6B:14777719:14778934:1	Dbxref=UniParc:UPI0003D49F3D,UniProtKB:W5GRD1_WHEAT	GO:0003690,GO:0005739,GO:0006355	double-stranded DNA binding|mitochondrion|regulation of transcription, DNA-templated	No annotation	No description
tae-miR9662a-3p	Traes_6BS_843505CB3.5	No description	chromosome:IWGSC1.0+popseq:6B:3776769:3781124:1	Dbxref=UniParc:UPI0003D58739,UniProtKB:A0A096UUD4_WHEAT	GO:0003690,GO:0005739,GO:0006355	double-stranded DNA binding|mitochondrion|regulation of transcription, DNA-templated	No annotation	No description
tae-miR9662a-3p	Traes_6BS_A303CDF0B.1	No description	scaffold:IWGSC1.0+popseq:IWGSC_CSS_6BS_scaff_1890847:6:709:1	Dbxref=UniParc:UPI0003D4B8BA,UniProtKB:W5GS02_WHEAT	GO:0003690,GO:0005739,GO:0006355	double-stranded DNA binding|mitochondrion|regulation of transcription, DNA-templated	No annotation	No description
tae-miR9662a-3p	Traes_6BS_C3247654A.1	No description	scaffold:IWGSC1.0+popseq:IWGSC_CSS_6BS_scaff_2995020:15:1244:1	Dbxref=UniParc:UPI0003D52F01,UniProtKB:W5GSN1_WHEAT	GO:0003690,GO:0005739,GO:0006355	double-stranded DNA binding|mitochondrion|regulation of transcription, DNA-templated	No annotation	No description
tae-miR9662a-3p	Traes_6BS_CBD931158.4	No description	chromosome:IWGSC1.0+popseq:6B:4043702:4045977:1	Dbxref=UniParc:UPI0003D4E7BE,UniProtKB:A0A096UUE9_WHEAT	GO:0003690,GO:0005739,GO:0006355	double-stranded DNA binding|mitochondrion|regulation of transcription, DNA-templated	No annotation	No description
tae-miR9662a-3p	Traes_6BS_D8B7C37B0.2	No description	chromosome:IWGSC1.0+popseq:6B:3267615:3269879:1	Dbxref=UniParc:UPI0003D46DD5,UniProtKB:W5GT18_WHEAT	GO:0003690,GO:0005739,GO:0006355	double-stranded DNA binding|mitochondrion|regulation of transcription, DNA-templated	No annotation	No description
tae-miR9662a-3p	Traes_6BS_EE1BBAFD1.1	No description	chromosome:IWGSC1.0+popseq:6B:3688243:3689312:-1	Dbxref=UniParc:UPI0003D520AB,UniProtKB:W5GTF0_WHEAT	GO:0003690,GO:0005739,GO:0006355	double-stranded DNA binding|mitochondrion|regulation of transcription, DNA-templated	No annotation	No description
tae-miR9662a-3p	Traes_6BS_F8176B2AA.1	No description	chromosome:IWGSC1.0+popseq:6B:3405581:3407051:1	Dbxref=UniParc:UPI0003D47647,UniProtKB:W5GTL6_WHEAT	GO:0003690,GO:0005739,GO:0006355	double-stranded DNA binding|mitochondrion|regulation of transcription, DNA-templated	No annotation	No description
tae-miR9662a-3p	Traes_6DS_0E84AAF77.1	No description	scaffold:IWGSC1.0+popseq:IWGSC_CSS_6DS_scaff_2058063:109:1059:1	Dbxref=UniParc:UPI0003D43DAC,UniProtKB:W5H1H2_WHEAT	GO:0003690,GO:0005739,GO:0006355	double-stranded DNA binding|mitochondrion|regulation of transcription, DNA-templated	No annotation	No description
tae-miR9662a-3p	Traes_6DS_0F1335DA2.1	No description	scaffold:IWGSC1.0+popseq:IWGSC_CSS_6DS_scaff_1974740:2:338:-1	Dbxref=UniParc:UPI0003D55473,UniProtKB:W5H1H7_WHEAT	GO:0003690,GO:0005739,GO:0006355	double-stranded DNA binding|mitochondrion|regulation of transcription, DNA-templated	No annotation	No description
tae-miR9662a-3p	Traes_6DS_186AD71E4.1	No description	chromosome:IWGSC1.0+popseq:6D:3711829:3713428:-1	Dbxref=UniParc:UPI0003D43451,UniProtKB:W5H1N3_WHEAT	GO:0003690,GO:0005739,GO:0006355	double-stranded DNA binding|mitochondrion|regulation of transcription, DNA-templated	No annotation	No description
tae-miR9662a-3p	Traes_6DS_2B4DD9F90.1	No description	scaffold:IWGSC1.0+popseq:IWGSC_CSS_6DS_scaff_2094460:376:1170:-1	Dbxref=UniParc:UPI0003D430BC,UniProtKB:W5H1Z7_WHEAT	GO:0003690,GO:0005739,GO:0006355	double-stranded DNA binding|mitochondrion|regulation of transcription, DNA-templated	No annotation	No description
tae-miR9662a-3p	Traes_6DS_2D4EFFF3E.1	No description	scaffold:IWGSC1.0+popseq:IWGSC_CSS_6DS_scaff_2090544:3744:4729:1	Dbxref=UniParc:UPI0003D47687,UniProtKB:W5H209_WHEAT	GO:0003690,GO:0005739,GO:0006355	double-stranded DNA binding|mitochondrion|regulation of transcription, DNA-templated	No annotation	No description
tae-miR9662a-3p	Traes_6DS_3A1EA267A.17	No description	scaffold:IWGSC1.0+popseq:IWGSC_CSS_6DS_scaff_2093611:5883:10831:1	Dbxref=UniParc:UPI0003D46F3C,UniProtKB:W5H294_WHEAT	GO:0003690,GO:0005739,GO:0006355	double-stranded DNA binding|mitochondrion|regulation of transcription, DNA-templated	No annotation	No description
tae-miR9662a-3p	Traes_6DS_3FC2ADA87.1	No description	scaffold:IWGSC1.0+popseq:IWGSC_CSS_6DS_scaff_2063846:5344:6449:-1	Dbxref=UniParc:UPI0003D50A32,UniProtKB:W5H2C7_WHEAT	GO:0003690,GO:0005739,GO:0006355	double-stranded DNA binding|mitochondrion|regulation of transcription, DNA-templated	No annotation	No description
tae-miR9662a-3p	Traes_6DS_422644406.1	No description	chromosome:IWGSC1.0+popseq:6D:3838722:3839663:1	Dbxref=UniParc:UPI0003D46352,UniProtKB:W5H2E0_WHEAT	GO:0003690,GO:0005739,GO:0006355	double-stranded DNA binding|mitochondrion|regulation of transcription, DNA-templated	No annotation	No description
tae-miR9662a-3p	Traes_6DS_7876A591C.1	No description	chromosome:IWGSC1.0+popseq:6D:2576373:2578596:1	Dbxref=UniParc:UPI0003D4420B,UniProtKB:W5H3A9_WHEAT	GO:0003690,GO:0005739,GO:0006355	double-stranded DNA binding|mitochondrion|regulation of transcription, DNA-templated	No annotation	No description
tae-miR9662a-3p	Traes_6DS_7979B425D.5	No description	scaffold:IWGSC1.0+popseq:IWGSC_CSS_6DS_scaff_2121738:1985:11339:1	Dbxref=UniParc:UPI00043C8FBF,UniProtKB:A0A096UUT6_WHEAT	GO:0003690,GO:0005739,GO:0006355	double-stranded DNA binding|mitochondrion|regulation of transcription, DNA-templated	No annotation	No description
tae-miR9662a-3p	Traes_6DS_7D3BEF6A9.2	No description	chromosome:IWGSC1.0+popseq:6D:4558905:4564408:-1	Dbxref=UniParc:UPI0003D54479,UniProtKB:W5H3E3_WHEAT	GO:0003690,GO:0005739,GO:0006355	double-stranded DNA binding|mitochondrion|regulation of transcription, DNA-templated	No annotation	No description
tae-miR9662a-3p	Traes_6DS_893F318A9.1	No description	chromosome:IWGSC1.0+popseq:6D:6906245:6907267:-1	Dbxref=UniParc:UPI0003D4752C,UniProtKB:W5H3L0_WHEAT	GO:0003690,GO:0005739,GO:0006355	double-stranded DNA binding|mitochondrion|regulation of transcription, DNA-templated	No annotation	No description
tae-miR9662a-3p	Traes_6DS_8AB083B251.3	No description	chromosome:IWGSC1.0+popseq:6D:7391723:7393804:-1	Dbxref=UniParc:UPI0003D4BCDC,UniProtKB:W5H3L8_WHEAT	GO:0003690,GO:0005739,GO:0006355	double-stranded DNA binding|mitochondrion|regulation of transcription, DNA-templated	No annotation	No description
tae-miR9662a-3p	Traes_6DS_93C7DA226.1	No description	scaffold:IWGSC1.0+popseq:IWGSC_CSS_6DS_scaff_2122916:10996:11973:-1	Dbxref=UniParc:UPI0003D412EB,UniProtKB:W5H3T0_WHEAT	GO:0003690,GO:0005739,GO:0006355	double-stranded DNA binding|mitochondrion|regulation of transcription, DNA-templated	No annotation	No description
tae-miR9662a-3p	Traes_6DS_93C7DA2261.1	No description	scaffold:IWGSC1.0+popseq:IWGSC_CSS_6DS_scaff_2057369:13039:14016:-1	Dbxref=UniParc:UPI0003D412EB,UniProtKB:W5H3T0_WHEAT	GO:0003690,GO:0005739,GO:0006355	double-stranded DNA binding|mitochondrion|regulation of transcription, DNA-templated	No annotation	No description
tae-miR9662a-3p	Traes_6DS_A490DF33E.1	No description	chromosome:IWGSC1.0+popseq:6D:4539100:4540044:-1	Dbxref=UniParc:UPI0003D57903,UniProtKB:W5H444_WHEAT	GO:0003690,GO:0005739,GO:0006355	double-stranded DNA binding|mitochondrion|regulation of transcription, DNA-templated	No annotation	No description
tae-miR9662a-3p	Traes_6DS_E352D66A4.1	No description	scaffold:IWGSC1.0+popseq:IWGSC_CSS_6DS_scaff_2078752:97:1020:1	Dbxref=UniParc:UPI0003D54E2B,UniProtKB:W5H591_WHEAT	GO:0003690,GO:0005739,GO:0006355	double-stranded DNA binding|mitochondrion|regulation of transcription, DNA-templated	No annotation	No description
tae-miR9662a-3p	Traes_6DS_E95930B7D.1	No description	scaffold:IWGSC1.0+popseq:IWGSC_CSS_6DS_scaff_2078751:97:1020:1	Dbxref=UniParc:UPI0003D54676,UniProtKB:W5H5D1_WHEAT	GO:0003690,GO:0005739,GO:0006355	double-stranded DNA binding|mitochondrion|regulation of transcription, DNA-templated	No annotation	No description
tae-miR9662a-3p	Traes_6DS_EF75D5C67.1	No description	chromosome:IWGSC1.0+popseq:6D:7709980:7711016:-1	Dbxref=UniParc:UPI0003D428FC,UniProtKB:W5H5G5_WHEAT	GO:0003690,GO:0005739,GO:0006355	double-stranded DNA binding|mitochondrion|regulation of transcription, DNA-templated	No annotation	No description
tae-miR9662a-3p	Traes_6DS_F6C7E588F.1	No description	chromosome:IWGSC1.0+popseq:6D:7379329:7380650:-1	Dbxref=UniParc:UPI0003D4837D,UniProtKB:W5H5L3_WHEAT	GO:0003690,GO:0005739,GO:0006355	double-stranded DNA binding|mitochondrion|regulation of transcription, DNA-templated	No annotation	No description
tae-miR9662a-3p	Traes_6DS_FB434BB3C.2	No description	scaffold:IWGSC1.0+popseq:IWGSC_CSS_6DS_scaff_1986303:275:4568:1	Dbxref=UniParc:UPI0003D46DAE,UniProtKB:W5H5Q3_WHEAT	GO:0003690,GO:0005739,GO:0006355	double-stranded DNA binding|mitochondrion|regulation of transcription, DNA-templated	No annotation	No description
tae-miR9662a-3p	Traes_7AS_1E81E97A0.1	No description	chromosome:IWGSC1.0+popseq:7A:50333629:50334645:1	Dbxref=UniParc:UPI0003D4D576,UniProtKB:W5HD50_WHEAT	GO:0003690,GO:0005739,GO:0006355	double-stranded DNA binding|mitochondrion|regulation of transcription, DNA-templated	No annotation	No description
tae-miR9662a-3p	Traes_7BS_598310C32.1	No description	chromosome:IWGSC1.0+popseq:7B:28289526:28290350:-1	Dbxref=UniParc:UPI0003D589C0,UniProtKB:W5HTZ8_WHEAT	GO:0003690,GO:0005739,GO:0006355	double-stranded DNA binding|mitochondrion|regulation of transcription, DNA-templated	No annotation	No description
tae-miR9662a-3p	Traes_7BS_F3F4F9276.1	No description	chromosome:IWGSC1.0+popseq:7B:60706200:60707150:-1	Dbxref=UniParc:UPI0003D52E77,UniProtKB:W5HWX8_WHEAT	GO:0003690,GO:0005739,GO:0006355	double-stranded DNA binding|mitochondrion|regulation of transcription, DNA-templated	No annotation	No description
tae-miR9662a-3p	Traes_7DS_26E639A91.1	No description	scaffold:IWGSC1.0+popseq:IWGSC_CSS_7DS_scaff_3822091:3:384:1	Dbxref=UniParc:UPI0003D448F3,UniProtKB:W5I5Y8_WHEAT	GO:0003690,GO:0005739,GO:0006355	double-stranded DNA binding|mitochondrion|regulation of transcription, DNA-templated	No annotation	No description
tae-miR9662a-3p	Traes_7DS_2B1FE04A6.1	No description	scaffold:IWGSC1.0+popseq:IWGSC_CSS_7DS_scaff_3964863:3:711:1	Dbxref=UniParc:UPI0003D4587E,UniProtKB:W5I616_WHEAT	GO:0003690,GO:0005739,GO:0006355	double-stranded DNA binding|mitochondrion|regulation of transcription, DNA-templated	No annotation	No description
tae-miR9662a-3p	Traes_7DS_5B1210681.1	No description	chromosome:IWGSC1.0+popseq:7D:34497289:34498794:-1	Dbxref=UniParc:UPI0003D58875,UniProtKB:W5I7J9_WHEAT	GO:0003690,GO:0005739,GO:0006355	double-stranded DNA binding|mitochondrion|regulation of transcription, DNA-templated	No annotation	No description
tae-miR9662a-3p	TRAES3BF181700020CFD_t1	No description	scaffold:IWGSC1.0+popseq:v443_1817:96680:97937:-1	Dbxref=UniParc:UPI0004DC3545,UniProtKB:A0A077RHN8_WHEAT	No annotation	No annotation	No annotation	No description
tae-miR9662a-3p	Traes_4BL_29D8171E0.1	No description	chromosome:IWGSC1.0+popseq:4B:277290490:277291254:1	Dbxref=UniParc:UPI0003D43908,UniProtKB:W5E268_WHEAT	No annotation	No annotation	No annotation	No description
tae-miR9662a-3p	Traes_5DS_C87840EBA.2	No description	chromosome:IWGSC1.0+popseq:5D:19004268:19005520:1	Dbxref=UniParc:UPI00043DDDE2,UniProtKB:A0A096UTJ5_WHEAT	No annotation	No annotation	No annotation	No description
tae-miR9662a-3p	Traes_6BS_1BBAEAFA71.2	No description	scaffold:IWGSC1.0+popseq:IWGSC_CSS_6BS_scaff_2984863:508:3244:-1	Dbxref=UniParc:UPI0003D53106,UniProtKB:W5GPG5_WHEAT	No annotation	No annotation	No annotation	No description
tae-miR9662a-3p	Traes_6DS_3F194116E.1	No description	chromosome:IWGSC1.0+popseq:6D:5837633:5838628:-1		No annotation	No annotation	No annotation	No description
tae-miR9662a-3p	Traes_6DS_CF627A1BC.1	No description	scaffold:IWGSC1.0+popseq:IWGSC_CSS_6DS_scaff_460711:1:345:-1	Dbxref=UniParc:UPI0003D4E9EB,UniProtKB:W5H4W9_WHEAT	No annotation	No annotation	No annotation	No description
tae-miR9662a-3p	Traes_6DS_DAD8BEF41.1	No description	scaffold:IWGSC1.0+popseq:IWGSC_CSS_6DS_scaff_2073150:2765:3272:1	Dbxref=UniParc:UPI0003D4E918,UniProtKB:W5H538_WHEAT	No annotation	No annotation	No annotation	No description
tae-miR9662b-3p	TRAES3BF181700010CFD_t1	No description	scaffold:IWGSC1.0+popseq:v443_1817:12607:13113:-1	Dbxref=UniParc:UPI0005819797,UniProtKB:A0A0C4BHL5_WHEAT	GO:0003690,GO:0005739,GO:0006355	double-stranded DNA binding|mitochondrion|regulation of transcription, DNA-templated	No annotation	No description
tae-miR9662b-3p	TRAES3BF261600050CFD_t1	No description	scaffold:IWGSC1.0+popseq:v443_2616:84217:85371:1	Dbxref=UniParc:UPI00058197CE,UniProtKB:A0A0C4BHU8_WHEAT	GO:0003690,GO:0005739,GO:0006355	double-stranded DNA binding|mitochondrion|regulation of transcription, DNA-templated	No annotation	No description
tae-miR9662b-3p	Traes_1BL_37FA9C770.1	No description	chromosome:IWGSC1.0+popseq:1B:287600521:287601763:1	Dbxref=UniParc:UPI0003D4BC7D,UniProtKB:W5A141_WHEAT	GO:0003690,GO:0005739,GO:0006355	double-stranded DNA binding|mitochondrion|regulation of transcription, DNA-templated	No annotation	No description
tae-miR9662b-3p	Traes_1BS_566CEE7F6.1	No description	scaffold:IWGSC1.0+popseq:IWGSC_CSS_1BS_scaff_3412793:3893:4807:1	Dbxref=UniParc:UPI0003D54059,UniProtKB:W5A986_WHEAT	GO:0003690,GO:0005739,GO:0006355	double-stranded DNA binding|mitochondrion|regulation of transcription, DNA-templated	No annotation	No description
tae-miR9662b-3p	Traes_1DL_5E046EFA0.1	No description	chromosome:IWGSC1.0+popseq:1D:127016040:127016933:-1	Dbxref=UniParc:UPI0003D4FA7B,UniProtKB:W5AF84_WHEAT	GO:0003690,GO:0005739,GO:0006355	double-stranded DNA binding|mitochondrion|regulation of transcription, DNA-templated	No annotation	No description
tae-miR9662b-3p	Traes_1DL_97426F3D9.3	No description	chromosome:IWGSC1.0+popseq:1D:108397042:108400336:1	Dbxref=UniParc:UPI0003D41814,UniProtKB:W5AGZ7_WHEAT	GO:0003690,GO:0005739,GO:0006355	double-stranded DNA binding|mitochondrion|regulation of transcription, DNA-templated	No annotation	No description
tae-miR9662b-3p	Traes_2BL_2FA9E1893.1	No description	chromosome:IWGSC1.0+popseq:2B:312139115:312140071:-1	Dbxref=UniParc:UPI0003D52248,UniProtKB:W5B8B3_WHEAT	GO:0003690,GO:0005739,GO:0006355	double-stranded DNA binding|mitochondrion|regulation of transcription, DNA-templated	No annotation	No description
tae-miR9662b-3p	Traes_2BS_257C5B099.1	No description	chromosome:IWGSC1.0+popseq:2B:17133760:17134317:1	Dbxref=UniParc:UPI0003D44F81,UniProtKB:W5BIY0_WHEAT	GO:0003690,GO:0005739,GO:0006355	double-stranded DNA binding|mitochondrion|regulation of transcription, DNA-templated	No annotation	No description
tae-miR9662b-3p	Traes_2BS_257C5B0991.1	No description	scaffold:IWGSC1.0+popseq:IWGSC_CSS_2BS_scaff_5214342:3:560:1	Dbxref=UniParc:UPI0003D44F81,UniProtKB:W5BIY0_WHEAT	GO:0003690,GO:0005739,GO:0006355	double-stranded DNA binding|mitochondrion|regulation of transcription, DNA-templated	No annotation	No description
tae-miR9662b-3p	Traes_2BS_74269A4C5.1	No description	scaffold:IWGSC1.0+popseq:IWGSC_CSS_2BS_scaff_5233078:2:823:1	Dbxref=UniParc:UPI0003D4880D,UniProtKB:W5BL57_WHEAT	GO:0003690,GO:0005739,GO:0006355	double-stranded DNA binding|mitochondrion|regulation of transcription, DNA-templated	No annotation	No description
tae-miR9662b-3p	Traes_2BS_DDF26C784.1	No description	scaffold:IWGSC1.0+popseq:IWGSC_CSS_2BS_scaff_5214343:286:1218:-1	Dbxref=UniParc:UPI0003D56ECE,UniProtKB:W5BPC4_WHEAT	GO:0003690,GO:0005739,GO:0006355	double-stranded DNA binding|mitochondrion|regulation of transcription, DNA-templated	No annotation	No description
tae-miR9662b-3p	Traes_2DL_BE754F0C1.1	No description	chromosome:IWGSC1.0+popseq:2D:131649446:131651175:1	Dbxref=UniParc:UPI0003D5044C,UniProtKB:W5BZQ0_WHEAT	GO:0003690,GO:0005739,GO:0006355	double-stranded DNA binding|mitochondrion|regulation of transcription, DNA-templated	No annotation	No description
tae-miR9662b-3p	Traes_4AL_3A009739E.1	No description	chromosome:IWGSC1.0+popseq:4A:189718895:189720314:1	Dbxref=UniParc:UPI0003D451C5,UniProtKB:W5DN64_WHEAT	GO:0003690,GO:0005739,GO:0006355	double-stranded DNA binding|mitochondrion|regulation of transcription, DNA-templated	No annotation	No description
tae-miR9662b-3p	Traes_4AL_76CB2DE24.1	No description	scaffold:IWGSC1.0+popseq:IWGSC_CSS_4AL_scaff_7081116:5076:6239:1	Dbxref=UniParc:UPI0003D572B1,UniProtKB:W5DQG4_WHEAT	GO:0003690,GO:0005739,GO:0006355	double-stranded DNA binding|mitochondrion|regulation of transcription, DNA-templated	No annotation	No description
tae-miR9662b-3p	Traes_4AL_A4B73CC6A1.2	No description	chromosome:IWGSC1.0+popseq:4A:187821132:187823044:-1	Dbxref=UniParc:UPI0003D5697E,UniProtKB:W5DS50_WHEAT	GO:0003690,GO:0005739,GO:0006355	double-stranded DNA binding|mitochondrion|regulation of transcription, DNA-templated	No annotation	No description
tae-miR9662b-3p	Traes_4BS_257C5B099.1	No description	scaffold:IWGSC1.0+popseq:IWGSC_CSS_4BS_scaff_1288175:3:560:1	Dbxref=UniParc:UPI0003D44F81,UniProtKB:W5BIY0_WHEAT	GO:0003690,GO:0005739,GO:0006355	double-stranded DNA binding|mitochondrion|regulation of transcription, DNA-templated	No annotation	No description
tae-miR9662b-3p	Traes_5DL_7643B2ADB.1	No description	chromosome:IWGSC1.0+popseq:5D:140645164:140646445:-1	Dbxref=UniParc:UPI0003D4178E,UniProtKB:W5FUU8_WHEAT	GO:0003690,GO:0005739,GO:0006355	double-stranded DNA binding|mitochondrion|regulation of transcription, DNA-templated	No annotation	No description
tae-miR9662b-3p	Traes_5DL_A9969D596.1	No description	scaffold:IWGSC1.0+popseq:IWGSC_CSS_5DL_scaff_4565112:6560:7615:-1	Dbxref=UniParc:UPI0003D5794F,UniProtKB:W5FX52_WHEAT	GO:0003690,GO:0005739,GO:0006355	double-stranded DNA binding|mitochondrion|regulation of transcription, DNA-templated	No annotation	No description
tae-miR9662b-3p	Traes_5DS_094A03C13.1	No description	chromosome:IWGSC1.0+popseq:5D:8525545:8526567:1	Dbxref=UniParc:UPI0003D47782,UniProtKB:W5G1B5_WHEAT	GO:0003690,GO:0005739,GO:0006355	double-stranded DNA binding|mitochondrion|regulation of transcription, DNA-templated	No annotation	No description
tae-miR9662b-3p	Traes_5DS_9F4A5AE9F.1	No description	chromosome:IWGSC1.0+popseq:5D:8531831:8532726:1	Dbxref=UniParc:UPI0003D57C67,UniProtKB:W5G3H3_WHEAT	GO:0003690,GO:0005739,GO:0006355	double-stranded DNA binding|mitochondrion|regulation of transcription, DNA-templated	No annotation	No description
tae-miR9662b-3p	Traes_6AS_0A204AEC9.2	No description	scaffold:IWGSC1.0+popseq:IWGSC_CSS_6AS_scaff_4364901:3966:5633:1	Dbxref=UniParc:UPI0003D4DC9C,UniProtKB:W5GBU6_WHEAT	GO:0003690,GO:0005739,GO:0006355	double-stranded DNA binding|mitochondrion|regulation of transcription, DNA-templated	No annotation	No description
tae-miR9662b-3p	Traes_6AS_1496A7825.1	No description	chromosome:IWGSC1.0+popseq:6A:6377903:6378925:1	Dbxref=UniParc:UPI0003D578A7,UniProtKB:W5GC35_WHEAT	GO:0003690,GO:0005739,GO:0006355	double-stranded DNA binding|mitochondrion|regulation of transcription, DNA-templated	No annotation	No description
tae-miR9662b-3p	Traes_6AS_15C1E6F18.2	No description	chromosome:IWGSC1.0+popseq:6A:2926118:2930723:1	Dbxref=UniParc:UPI0003D47493,UniProtKB:W5GC47_WHEAT	GO:0003690,GO:0005739,GO:0006355	double-stranded DNA binding|mitochondrion|regulation of transcription, DNA-templated	No annotation	No description
tae-miR9662b-3p	Traes_6AS_2947CC609.1	No description	scaffold:IWGSC1.0+popseq:IWGSC_CSS_6AS_scaff_4392696:3340:4293:1	Dbxref=UniParc:UPI0003D44B2A,UniProtKB:W5GCH4_WHEAT	GO:0003690,GO:0005739,GO:0006355	double-stranded DNA binding|mitochondrion|regulation of transcription, DNA-templated	No annotation	No description
tae-miR9662b-3p	Traes_6AS_29B3E9858.1	No description	chromosome:IWGSC1.0+popseq:6A:2639260:2642924:1	Dbxref=UniParc:UPI0003D55426,UniProtKB:W5GCH7_WHEAT	GO:0003690,GO:0005739,GO:0006355	double-stranded DNA binding|mitochondrion|regulation of transcription, DNA-templated	No annotation	No description
tae-miR9662b-3p	Traes_6AS_2BDC1663A.1	No description	scaffold:IWGSC1.0+popseq:IWGSC_CSS_6AS_scaff_4358559:2714:4307:1	Dbxref=UniParc:UPI0003D4E16B,UniProtKB:W5GCJ0_WHEAT	GO:0003690,GO:0005739,GO:0006355	double-stranded DNA binding|mitochondrion|regulation of transcription, DNA-templated	No annotation	No description
tae-miR9662b-3p	Traes_6AS_2FC18A5B9.6	No description	chromosome:IWGSC1.0+popseq:6A:13483350:13486295:-1	Dbxref=UniParc:UPI0003D571D7,UniProtKB:W5GCM9_WHEAT	GO:0003690,GO:0005739,GO:0006355	double-stranded DNA binding|mitochondrion|regulation of transcription, DNA-templated	No annotation	No description
tae-miR9662b-3p	Traes_6AS_3641B9C871.1	No description	chromosome:IWGSC1.0+popseq:6A:6485256:6486758:-1	Dbxref=UniParc:UPI0003D54144,UniProtKB:W5GCS9_WHEAT	GO:0003690,GO:0005739,GO:0006355	double-stranded DNA binding|mitochondrion|regulation of transcription, DNA-templated	No annotation	No description
tae-miR9662b-3p	Traes_6AS_36EAEADDD.3	No description	chromosome:IWGSC1.0+popseq:6A:2020153:2021498:-1	Dbxref=UniParc:UPI0003D439D1,UniProtKB:W5GCT5_WHEAT	GO:0003690,GO:0005739,GO:0006355	double-stranded DNA binding|mitochondrion|regulation of transcription, DNA-templated	No annotation	No description
tae-miR9662b-3p	Traes_6AS_3AFC735F7.1	No description	chromosome:IWGSC1.0+popseq:6A:7979383:7980769:1	Dbxref=UniParc:UPI0003D5625A,UniProtKB:W5GCX4_WHEAT	GO:0003690,GO:0005739,GO:0006355	double-stranded DNA binding|mitochondrion|regulation of transcription, DNA-templated	No annotation	No description
tae-miR9662b-3p	Traes_6AS_480364CD5.1	No description	chromosome:IWGSC1.0+popseq:6A:3965698:3966501:1	Dbxref=UniParc:UPI0003D445D1,UniProtKB:W5GD65_WHEAT	GO:0003690,GO:0005739,GO:0006355	double-stranded DNA binding|mitochondrion|regulation of transcription, DNA-templated	No annotation	No description
tae-miR9662b-3p	Traes_6AS_48B701BB41.2	No description	scaffold:IWGSC1.0+popseq:IWGSC_CSS_6AS_scaff_4422448:10829:16144:-1	Dbxref=UniParc:UPI0003D55D5C,UniProtKB:W5GD73_WHEAT	GO:0003690,GO:0005739,GO:0006355	double-stranded DNA binding|mitochondrion|regulation of transcription, DNA-templated	No annotation	No description
tae-miR9662b-3p	Traes_6AS_6612DF8D7.3	No description	chromosome:IWGSC1.0+popseq:6A:6510380:6513549:1	Dbxref=UniParc:UPI0003D427C8,UniProtKB:W5GDX7_WHEAT	GO:0003690,GO:0005739,GO:0006355	double-stranded DNA binding|mitochondrion|regulation of transcription, DNA-templated	No annotation	No description
tae-miR9662b-3p	Traes_6AS_8D2111A83.5	No description	chromosome:IWGSC1.0+popseq:6A:5115732:5119524:1	Dbxref=UniParc:UPI0003D49C86,UniProtKB:W5GET9_WHEAT	GO:0003690,GO:0005739,GO:0006355	double-stranded DNA binding|mitochondrion|regulation of transcription, DNA-templated	No annotation	No description
tae-miR9662b-3p	Traes_6AS_8F6522734.1	No description	scaffold:IWGSC1.0+popseq:IWGSC_CSS_6AS_scaff_4352106:249:2080:-1	Dbxref=UniParc:UPI0003D570CC,UniProtKB:W5GEW1_WHEAT	GO:0003690,GO:0005739,GO:0006355	double-stranded DNA binding|mitochondrion|regulation of transcription, DNA-templated	No annotation	No description
tae-miR9662b-3p	Traes_6AS_A2EAE01C1.1	No description	chromosome:IWGSC1.0+popseq:6A:3411776:3412714:1	Dbxref=UniParc:UPI0003D543CE,UniProtKB:W5GFC9_WHEAT	GO:0003690,GO:0005739,GO:0006355	double-stranded DNA binding|mitochondrion|regulation of transcription, DNA-templated	No annotation	No description
tae-miR9662b-3p	Traes_6AS_B24138E62.1	No description	chromosome:IWGSC1.0+popseq:6A:3815092:3816904:-1	Dbxref=UniParc:UPI0003D4ADFC,UniProtKB:W5GFP8_WHEAT	GO:0003690,GO:0005739,GO:0006355	double-stranded DNA binding|mitochondrion|regulation of transcription, DNA-templated	No annotation	No description
tae-miR9662b-3p	Traes_6AS_EBADF37C7.1	No description	scaffold:IWGSC1.0+popseq:IWGSC_CSS_6AS_scaff_4352106:13691:14845:-1	Dbxref=UniParc:UPI0003D45110,UniProtKB:W5GH01_WHEAT	GO:0003690,GO:0005739,GO:0006355	double-stranded DNA binding|mitochondrion|regulation of transcription, DNA-templated	No annotation	No description
tae-miR9662b-3p	Traes_6AS_EE73C76541.2	No description	chromosome:IWGSC1.0+popseq:6A:6729040:6735356:-1	Dbxref=UniParc:UPI0003D57B98,UniProtKB:W5GH21_WHEAT	GO:0003690,GO:0005739,GO:0006355	double-stranded DNA binding|mitochondrion|regulation of transcription, DNA-templated	No annotation	No description
tae-miR9662b-3p	Traes_6AS_EE8BA0A57.2	No description	chromosome:IWGSC1.0+popseq:6A:2159639:2161570:1	Dbxref=UniParc:UPI0003D49726,UniProtKB:W5GH22_WHEAT	GO:0003690,GO:0005739,GO:0006355	double-stranded DNA binding|mitochondrion|regulation of transcription, DNA-templated	No annotation	No description
tae-miR9662b-3p	Traes_6AS_F1919325C.1	No description	scaffold:IWGSC1.0+popseq:IWGSC_CSS_6AS_scaff_4352107:1623:2576:-1	Dbxref=UniParc:UPI0003D45B76,UniProtKB:W5GH53_WHEAT	GO:0003690,GO:0005739,GO:0006355	double-stranded DNA binding|mitochondrion|regulation of transcription, DNA-templated	No annotation	No description
tae-miR9662b-3p	Traes_6AS_F7B50CFC6.1	No description	chromosome:IWGSC1.0+popseq:6A:12958009:12959028:-1	Dbxref=UniParc:UPI0003D518D4,UniProtKB:W5GHB4_WHEAT	GO:0003690,GO:0005739,GO:0006355	double-stranded DNA binding|mitochondrion|regulation of transcription, DNA-templated	No annotation	No description
tae-miR9662b-3p	Traes_6AS_F7B50CFC61.1	No description	chromosome:IWGSC1.0+popseq:6A:12944794:12945813:-1	Dbxref=UniParc:UPI0003D518D4,UniProtKB:W5GHB4_WHEAT	GO:0003690,GO:0005739,GO:0006355	double-stranded DNA binding|mitochondrion|regulation of transcription, DNA-templated	No annotation	No description
tae-miR9662b-3p	Traes_6AS_FBBCFBCB0.1	No description	chromosome:IWGSC1.0+popseq:6A:1809415:1810625:-1	Dbxref=UniParc:UPI0003D4BCB3,UniProtKB:W5GHF6_WHEAT	GO:0003690,GO:0005739,GO:0006355	double-stranded DNA binding|mitochondrion|regulation of transcription, DNA-templated	No annotation	No description
tae-miR9662b-3p	Traes_6BS_1E0D70258.1	No description	chromosome:IWGSC1.0+popseq:6B:3679049:3679986:1	Dbxref=UniParc:UPI0003D42AD8,UniProtKB:W5GPH5_WHEAT	GO:0003690,GO:0005739,GO:0006355	double-stranded DNA binding|mitochondrion|regulation of transcription, DNA-templated	No annotation	No description
tae-miR9662b-3p	Traes_6BS_28F0D2955.1	No description	scaffold:IWGSC1.0+popseq:IWGSC_CSS_6BS_scaff_2564867:4:662:-1	Dbxref=UniParc:UPI0003D421DC,UniProtKB:W5GPQ3_WHEAT	GO:0003690,GO:0005739,GO:0006355	double-stranded DNA binding|mitochondrion|regulation of transcription, DNA-templated	No annotation	No description
tae-miR9662b-3p	Traes_6BS_2AC6A2287.1	No description	scaffold:IWGSC1.0+popseq:IWGSC_CSS_6BS_scaff_3007895:1:1854:1	Dbxref=UniParc:UPI0003D4BD43,UniProtKB:W5GPR8_WHEAT	GO:0003690,GO:0005739,GO:0006355	double-stranded DNA binding|mitochondrion|regulation of transcription, DNA-templated	No annotation	No description
tae-miR9662b-3p	Traes_6BS_2F108C5BB.1	No description	scaffold:IWGSC1.0+popseq:IWGSC_CSS_6BS_scaff_1774984:1:974:1	Dbxref=UniParc:UPI0003D57DF3,UniProtKB:W5GPT7_WHEAT	GO:0003690,GO:0005739,GO:0006355	double-stranded DNA binding|mitochondrion|regulation of transcription, DNA-templated	No annotation	No description
tae-miR9662b-3p	Traes_6BS_3A00751B5.2	No description	scaffold:IWGSC1.0+popseq:IWGSC_CSS_6BS_scaff_2964734:2076:3091:-1	Dbxref=UniParc:UPI0003D4E9F4,UniProtKB:W5GQ10_WHEAT	GO:0003690,GO:0005739,GO:0006355	double-stranded DNA binding|mitochondrion|regulation of transcription, DNA-templated	No annotation	No description
tae-miR9662b-3p	Traes_6BS_46641470F.1	No description	chromosome:IWGSC1.0+popseq:6B:2627151:2628021:1	Dbxref=UniParc:UPI0003D532FA,UniProtKB:W5GQ93_WHEAT	GO:0003690,GO:0005739,GO:0006355	double-stranded DNA binding|mitochondrion|regulation of transcription, DNA-templated	No annotation	No description
tae-miR9662b-3p	Traes_6BS_4D22F1222.2	No description	chromosome:IWGSC1.0+popseq:6B:3258241:3261200:-1	Dbxref=UniParc:UPI0003D458E6,UniProtKB:W5GQD9_WHEAT	GO:0003690,GO:0005739,GO:0006355	double-stranded DNA binding|mitochondrion|regulation of transcription, DNA-templated	No annotation	No description
tae-miR9662b-3p	Traes_6BS_4E6E57FEB.1	No description	chromosome:IWGSC1.0+popseq:6B:6459101:6461828:1	Dbxref=UniParc:UPI0003D54BE3,UniProtKB:W5GQE8_WHEAT	GO:0003690,GO:0005739,GO:0006355	double-stranded DNA binding|mitochondrion|regulation of transcription, DNA-templated	No annotation	No description
tae-miR9662b-3p	Traes_6BS_508C2BEA2.1	No description	scaffold:IWGSC1.0+popseq:IWGSC_CSS_6BS_scaff_2966335:1016:1522:1	Dbxref=UniParc:UPI0003D4C745,UniProtKB:W5GQG2_WHEAT	GO:0003690,GO:0005739,GO:0006355	double-stranded DNA binding|mitochondrion|regulation of transcription, DNA-templated	No annotation	No description
tae-miR9662b-3p	Traes_6BS_577217561.1	No description	chromosome:IWGSC1.0+popseq:6B:173181:176608:1	Dbxref=UniParc:UPI0003D4FEDE,UniProtKB:W5GQK1_WHEAT	GO:0003690,GO:0005739,GO:0006355	double-stranded DNA binding|mitochondrion|regulation of transcription, DNA-templated	No annotation	No description
tae-miR9662b-3p	Traes_6BS_7F1846171.1	No description	scaffold:IWGSC1.0+popseq:IWGSC_CSS_6BS_scaff_2942687:1:573:1	Dbxref=UniParc:UPI0003D4500C,UniProtKB:W5GRA9_WHEAT	GO:0003690,GO:0005739,GO:0006355	double-stranded DNA binding|mitochondrion|regulation of transcription, DNA-templated	No annotation	No description
tae-miR9662b-3p	Traes_6BS_82F5BF11F.1	No description	chromosome:IWGSC1.0+popseq:6B:14777719:14778934:1	Dbxref=UniParc:UPI0003D49F3D,UniProtKB:W5GRD1_WHEAT	GO:0003690,GO:0005739,GO:0006355	double-stranded DNA binding|mitochondrion|regulation of transcription, DNA-templated	No annotation	No description
tae-miR9662b-3p	Traes_6BS_843505CB3.5	No description	chromosome:IWGSC1.0+popseq:6B:3776769:3781124:1	Dbxref=UniParc:UPI0003D58739,UniProtKB:A0A096UUD4_WHEAT	GO:0003690,GO:0005739,GO:0006355	double-stranded DNA binding|mitochondrion|regulation of transcription, DNA-templated	No annotation	No description
tae-miR9662b-3p	Traes_6BS_A303CDF0B.1	No description	scaffold:IWGSC1.0+popseq:IWGSC_CSS_6BS_scaff_1890847:6:709:1	Dbxref=UniParc:UPI0003D4B8BA,UniProtKB:W5GS02_WHEAT	GO:0003690,GO:0005739,GO:0006355	double-stranded DNA binding|mitochondrion|regulation of transcription, DNA-templated	No annotation	No description
tae-miR9662b-3p	Traes_6BS_C3247654A.1	No description	scaffold:IWGSC1.0+popseq:IWGSC_CSS_6BS_scaff_2995020:15:1244:1	Dbxref=UniParc:UPI0003D52F01,UniProtKB:W5GSN1_WHEAT	GO:0003690,GO:0005739,GO:0006355	double-stranded DNA binding|mitochondrion|regulation of transcription, DNA-templated	No annotation	No description
tae-miR9662b-3p	Traes_6BS_CBD931158.4	No description	chromosome:IWGSC1.0+popseq:6B:4043702:4045977:1	Dbxref=UniParc:UPI0003D4E7BE,UniProtKB:A0A096UUE9_WHEAT	GO:0003690,GO:0005739,GO:0006355	double-stranded DNA binding|mitochondrion|regulation of transcription, DNA-templated	No annotation	No description
tae-miR9662b-3p	Traes_6BS_D8B7C37B0.2	No description	chromosome:IWGSC1.0+popseq:6B:3267615:3269879:1	Dbxref=UniParc:UPI0003D46DD5,UniProtKB:W5GT18_WHEAT	GO:0003690,GO:0005739,GO:0006355	double-stranded DNA binding|mitochondrion|regulation of transcription, DNA-templated	No annotation	No description
tae-miR9662b-3p	Traes_6BS_EE1BBAFD1.1	No description	chromosome:IWGSC1.0+popseq:6B:3688243:3689312:-1	Dbxref=UniParc:UPI0003D520AB,UniProtKB:W5GTF0_WHEAT	GO:0003690,GO:0005739,GO:0006355	double-stranded DNA binding|mitochondrion|regulation of transcription, DNA-templated	No annotation	No description
tae-miR9662b-3p	Traes_6BS_F8176B2AA.1	No description	chromosome:IWGSC1.0+popseq:6B:3405581:3407051:1	Dbxref=UniParc:UPI0003D47647,UniProtKB:W5GTL6_WHEAT	GO:0003690,GO:0005739,GO:0006355	double-stranded DNA binding|mitochondrion|regulation of transcription, DNA-templated	No annotation	No description
tae-miR9662b-3p	Traes_6DS_0E84AAF77.1	No description	scaffold:IWGSC1.0+popseq:IWGSC_CSS_6DS_scaff_2058063:109:1059:1	Dbxref=UniParc:UPI0003D43DAC,UniProtKB:W5H1H2_WHEAT	GO:0003690,GO:0005739,GO:0006355	double-stranded DNA binding|mitochondrion|regulation of transcription, DNA-templated	No annotation	No description
tae-miR9662b-3p	Traes_6DS_0F1335DA2.1	No description	scaffold:IWGSC1.0+popseq:IWGSC_CSS_6DS_scaff_1974740:2:338:-1	Dbxref=UniParc:UPI0003D55473,UniProtKB:W5H1H7_WHEAT	GO:0003690,GO:0005739,GO:0006355	double-stranded DNA binding|mitochondrion|regulation of transcription, DNA-templated	No annotation	No description
tae-miR9662b-3p	Traes_6DS_186AD71E4.1	No description	chromosome:IWGSC1.0+popseq:6D:3711829:3713428:-1	Dbxref=UniParc:UPI0003D43451,UniProtKB:W5H1N3_WHEAT	GO:0003690,GO:0005739,GO:0006355	double-stranded DNA binding|mitochondrion|regulation of transcription, DNA-templated	No annotation	No description
tae-miR9662b-3p	Traes_6DS_2185308F3.1	No description	scaffold:IWGSC1.0+popseq:IWGSC_CSS_6DS_scaff_2075589:1099:1605:1	Dbxref=UniParc:UPI0003D53068,UniProtKB:W5H1T7_WHEAT	GO:0003690,GO:0005739,GO:0006355	double-stranded DNA binding|mitochondrion|regulation of transcription, DNA-templated	No annotation	No description
tae-miR9662b-3p	Traes_6DS_2D4EFFF3E.1	No description	scaffold:IWGSC1.0+popseq:IWGSC_CSS_6DS_scaff_2090544:3744:4729:1	Dbxref=UniParc:UPI0003D47687,UniProtKB:W5H209_WHEAT	GO:0003690,GO:0005739,GO:0006355	double-stranded DNA binding|mitochondrion|regulation of transcription, DNA-templated	No annotation	No description
tae-miR9662b-3p	Traes_6DS_2ED8299A11.1	No description	chromosome:IWGSC1.0+popseq:6D:7384545:7388363:-1	Dbxref=UniParc:UPI0003D4D7C0,UniProtKB:W5H227_WHEAT	GO:0003690,GO:0005739,GO:0006355	double-stranded DNA binding|mitochondrion|regulation of transcription, DNA-templated	No annotation	No description
tae-miR9662b-3p	Traes_6DS_3A1EA267A.17	No description	scaffold:IWGSC1.0+popseq:IWGSC_CSS_6DS_scaff_2093611:5883:10831:1	Dbxref=UniParc:UPI0003D46F3C,UniProtKB:W5H294_WHEAT	GO:0003690,GO:0005739,GO:0006355	double-stranded DNA binding|mitochondrion|regulation of transcription, DNA-templated	No annotation	No description
tae-miR9662b-3p	Traes_6DS_3FC2ADA87.1	No description	scaffold:IWGSC1.0+popseq:IWGSC_CSS_6DS_scaff_2063846:5344:6449:-1	Dbxref=UniParc:UPI0003D50A32,UniProtKB:W5H2C7_WHEAT	GO:0003690,GO:0005739,GO:0006355	double-stranded DNA binding|mitochondrion|regulation of transcription, DNA-templated	No annotation	No description
tae-miR9662b-3p	Traes_6DS_422644406.1	No description	chromosome:IWGSC1.0+popseq:6D:3838722:3839663:1	Dbxref=UniParc:UPI0003D46352,UniProtKB:W5H2E0_WHEAT	GO:0003690,GO:0005739,GO:0006355	double-stranded DNA binding|mitochondrion|regulation of transcription, DNA-templated	No annotation	No description
tae-miR9662b-3p	Traes_6DS_425AC7525.3	No description	chromosome:IWGSC1.0+popseq:6D:2656952:2662176:-1	Dbxref=UniParc:UPI0003D4DCE8,UniProtKB:W5H2E1_WHEAT	GO:0003690,GO:0005739,GO:0006355	double-stranded DNA binding|mitochondrion|regulation of transcription, DNA-templated	No annotation	No description
tae-miR9662b-3p	Traes_6DS_731D6507E.1	No description	scaffold:IWGSC1.0+popseq:IWGSC_CSS_6DS_scaff_1048154:3633:5914:1	Dbxref=UniParc:UPI0003D4634B,UniProtKB:W5H380_WHEAT	GO:0003690,GO:0005739,GO:0006355	double-stranded DNA binding|mitochondrion|regulation of transcription, DNA-templated	No annotation	No description
tae-miR9662b-3p	Traes_6DS_7876A591C.1	No description	chromosome:IWGSC1.0+popseq:6D:2576373:2578596:1	Dbxref=UniParc:UPI0003D4420B,UniProtKB:W5H3A9_WHEAT	GO:0003690,GO:0005739,GO:0006355	double-stranded DNA binding|mitochondrion|regulation of transcription, DNA-templated	No annotation	No description
tae-miR9662b-3p	Traes_6DS_7979B425D.5	No description	scaffold:IWGSC1.0+popseq:IWGSC_CSS_6DS_scaff_2121738:1985:11339:1	Dbxref=UniParc:UPI00043C8FBF,UniProtKB:A0A096UUT6_WHEAT	GO:0003690,GO:0005739,GO:0006355	double-stranded DNA binding|mitochondrion|regulation of transcription, DNA-templated	No annotation	No description
tae-miR9662b-3p	Traes_6DS_7D3BEF6A9.2	No description	chromosome:IWGSC1.0+popseq:6D:4558905:4564408:-1	Dbxref=UniParc:UPI0003D54479,UniProtKB:W5H3E3_WHEAT	GO:0003690,GO:0005739,GO:0006355	double-stranded DNA binding|mitochondrion|regulation of transcription, DNA-templated	No annotation	No description
tae-miR9662b-3p	Traes_6DS_893F318A9.1	No description	chromosome:IWGSC1.0+popseq:6D:6906245:6907267:-1	Dbxref=UniParc:UPI0003D4752C,UniProtKB:W5H3L0_WHEAT	GO:0003690,GO:0005739,GO:0006355	double-stranded DNA binding|mitochondrion|regulation of transcription, DNA-templated	No annotation	No description
tae-miR9662b-3p	Traes_6DS_8AB083B251.3	No description	chromosome:IWGSC1.0+popseq:6D:7391723:7393804:-1	Dbxref=UniParc:UPI0003D4BCDC,UniProtKB:W5H3L8_WHEAT	GO:0003690,GO:0005739,GO:0006355	double-stranded DNA binding|mitochondrion|regulation of transcription, DNA-templated	No annotation	No description
tae-miR9662b-3p	Traes_6DS_931C28AF6.1	No description	chromosome:IWGSC1.0+popseq:6D:3779923:3780684:-1	Dbxref=UniParc:UPI0003D58ED5,UniProtKB:W5H3S6_WHEAT	GO:0003690,GO:0005739,GO:0006355	double-stranded DNA binding|mitochondrion|regulation of transcription, DNA-templated	No annotation	No description
tae-miR9662b-3p	Traes_6DS_93C7DA226.1	No description	scaffold:IWGSC1.0+popseq:IWGSC_CSS_6DS_scaff_2122916:10996:11973:-1	Dbxref=UniParc:UPI0003D412EB,UniProtKB:W5H3T0_WHEAT	GO:0003690,GO:0005739,GO:0006355	double-stranded DNA binding|mitochondrion|regulation of transcription, DNA-templated	No annotation	No description
tae-miR9662b-3p	Traes_6DS_93C7DA2261.1	No description	scaffold:IWGSC1.0+popseq:IWGSC_CSS_6DS_scaff_2057369:13039:14016:-1	Dbxref=UniParc:UPI0003D412EB,UniProtKB:W5H3T0_WHEAT	GO:0003690,GO:0005739,GO:0006355	double-stranded DNA binding|mitochondrion|regulation of transcription, DNA-templated	No annotation	No description
tae-miR9662b-3p	Traes_6DS_A2E0A29DE.1	No description	scaffold:IWGSC1.0+popseq:IWGSC_CSS_6DS_scaff_2053402:3808:5934:-1	Dbxref=UniParc:UPI0003D4EFAC,UniProtKB:W5H435_WHEAT	GO:0003690,GO:0005739,GO:0006355	double-stranded DNA binding|mitochondrion|regulation of transcription, DNA-templated	No annotation	No description
tae-miR9662b-3p	Traes_6DS_A490DF33E.1	No description	chromosome:IWGSC1.0+popseq:6D:4539100:4540044:-1	Dbxref=UniParc:UPI0003D57903,UniProtKB:W5H444_WHEAT	GO:0003690,GO:0005739,GO:0006355	double-stranded DNA binding|mitochondrion|regulation of transcription, DNA-templated	No annotation	No description
tae-miR9662b-3p	Traes_6DS_BF460054E.1	No description	chromosome:IWGSC1.0+popseq:6D:4821455:4824117:-1	Dbxref=UniParc:UPI0003D42E90,UniProtKB:W5H4L1_WHEAT	GO:0003690,GO:0005739,GO:0006355	double-stranded DNA binding|mitochondrion|regulation of transcription, DNA-templated	No annotation	No description
tae-miR9662b-3p	Traes_6DS_E352D66A4.1	No description	scaffold:IWGSC1.0+popseq:IWGSC_CSS_6DS_scaff_2078752:97:1020:1	Dbxref=UniParc:UPI0003D54E2B,UniProtKB:W5H591_WHEAT	GO:0003690,GO:0005739,GO:0006355	double-stranded DNA binding|mitochondrion|regulation of transcription, DNA-templated	No annotation	No description
tae-miR9662b-3p	Traes_6DS_E95930B7D.1	No description	scaffold:IWGSC1.0+popseq:IWGSC_CSS_6DS_scaff_2078751:97:1020:1	Dbxref=UniParc:UPI0003D54676,UniProtKB:W5H5D1_WHEAT	GO:0003690,GO:0005739,GO:0006355	double-stranded DNA binding|mitochondrion|regulation of transcription, DNA-templated	No annotation	No description
tae-miR9662b-3p	Traes_6DS_EF75D5C67.1	No description	chromosome:IWGSC1.0+popseq:6D:7709980:7711016:-1	Dbxref=UniParc:UPI0003D428FC,UniProtKB:W5H5G5_WHEAT	GO:0003690,GO:0005739,GO:0006355	double-stranded DNA binding|mitochondrion|regulation of transcription, DNA-templated	No annotation	No description
tae-miR9662b-3p	Traes_6DS_F6C7E588F.1	No description	chromosome:IWGSC1.0+popseq:6D:7379329:7380650:-1	Dbxref=UniParc:UPI0003D4837D,UniProtKB:W5H5L3_WHEAT	GO:0003690,GO:0005739,GO:0006355	double-stranded DNA binding|mitochondrion|regulation of transcription, DNA-templated	No annotation	No description
tae-miR9662b-3p	Traes_6DS_FB434BB3C.2	No description	scaffold:IWGSC1.0+popseq:IWGSC_CSS_6DS_scaff_1986303:275:4568:1	Dbxref=UniParc:UPI0003D46DAE,UniProtKB:W5H5Q3_WHEAT	GO:0003690,GO:0005739,GO:0006355	double-stranded DNA binding|mitochondrion|regulation of transcription, DNA-templated	No annotation	No description
tae-miR9662b-3p	Traes_7AS_1E81E97A0.1	No description	chromosome:IWGSC1.0+popseq:7A:50333629:50334645:1	Dbxref=UniParc:UPI0003D4D576,UniProtKB:W5HD50_WHEAT	GO:0003690,GO:0005739,GO:0006355	double-stranded DNA binding|mitochondrion|regulation of transcription, DNA-templated	No annotation	No description
tae-miR9662b-3p	Traes_7BS_598310C32.1	No description	chromosome:IWGSC1.0+popseq:7B:28289526:28290350:-1	Dbxref=UniParc:UPI0003D589C0,UniProtKB:W5HTZ8_WHEAT	GO:0003690,GO:0005739,GO:0006355	double-stranded DNA binding|mitochondrion|regulation of transcription, DNA-templated	No annotation	No description
tae-miR9662b-3p	Traes_7BS_F3F4F9276.1	No description	chromosome:IWGSC1.0+popseq:7B:60706200:60707150:-1	Dbxref=UniParc:UPI0003D52E77,UniProtKB:W5HWX8_WHEAT	GO:0003690,GO:0005739,GO:0006355	double-stranded DNA binding|mitochondrion|regulation of transcription, DNA-templated	No annotation	No description
tae-miR9662b-3p	Traes_7DS_2B1FE04A6.1	No description	scaffold:IWGSC1.0+popseq:IWGSC_CSS_7DS_scaff_3964863:3:711:1	Dbxref=UniParc:UPI0003D4587E,UniProtKB:W5I616_WHEAT	GO:0003690,GO:0005739,GO:0006355	double-stranded DNA binding|mitochondrion|regulation of transcription, DNA-templated	No annotation	No description
tae-miR9662b-3p	Traes_7DS_5B1210681.1	No description	chromosome:IWGSC1.0+popseq:7D:34497289:34498794:-1	Dbxref=UniParc:UPI0003D58875,UniProtKB:W5I7J9_WHEAT	GO:0003690,GO:0005739,GO:0006355	double-stranded DNA binding|mitochondrion|regulation of transcription, DNA-templated	No annotation	No description
tae-miR9662b-3p	Traes_5DL_C88CFFA6D.1	No description	chromosome:IWGSC1.0+popseq:5D:123599805:123601085:1	Dbxref=UniParc:UPI0003D4C861,UniProtKB:W5FYM8_WHEAT	GO:0005515	protein binding	No annotation	No description
tae-miR9662b-3p	TRAES3BF181700020CFD_t1	No description	scaffold:IWGSC1.0+popseq:v443_1817:96680:97937:-1	Dbxref=UniParc:UPI0004DC3545,UniProtKB:A0A077RHN8_WHEAT	No annotation	No annotation	No annotation	No description
tae-miR9662b-3p	Traes_4BL_29D8171E0.1	No description	chromosome:IWGSC1.0+popseq:4B:277290490:277291254:1	Dbxref=UniParc:UPI0003D43908,UniProtKB:W5E268_WHEAT	No annotation	No annotation	No annotation	No description
tae-miR9662b-3p	Traes_5DS_C87840EBA.2	No description	chromosome:IWGSC1.0+popseq:5D:19004268:19005520:1	Dbxref=UniParc:UPI00043DDDE2,UniProtKB:A0A096UTJ5_WHEAT	No annotation	No annotation	No annotation	No description
tae-miR9662b-3p	Traes_6BS_1BBAEAFA71.2	No description	scaffold:IWGSC1.0+popseq:IWGSC_CSS_6BS_scaff_2984863:508:3244:-1	Dbxref=UniParc:UPI0003D53106,UniProtKB:W5GPG5_WHEAT	No annotation	No annotation	No annotation	No description
tae-miR9662b-3p	Traes_6BS_812D3A692.1	No description	chromosome:IWGSC1.0+popseq:6B:2614813:2617424:-1	Dbxref=UniParc:UPI0003D56C5A,UniProtKB:W5GRC4_WHEAT	No annotation	No annotation	No annotation	No description
tae-miR9662b-3p	Traes_6DS_3F194116E.1	No description	chromosome:IWGSC1.0+popseq:6D:5837633:5838628:-1		No annotation	No annotation	No annotation	No description
tae-miR9662b-3p	Traes_6DS_CF627A1BC.1	No description	scaffold:IWGSC1.0+popseq:IWGSC_CSS_6DS_scaff_460711:1:345:-1	Dbxref=UniParc:UPI0003D4E9EB,UniProtKB:W5H4W9_WHEAT	No annotation	No annotation	No annotation	No description
tae-miR9662b-3p	Traes_6DS_DAD8BEF41.1	No description	scaffold:IWGSC1.0+popseq:IWGSC_CSS_6DS_scaff_2073150:2765:3272:1	Dbxref=UniParc:UPI0003D4E918,UniProtKB:W5H538_WHEAT	No annotation	No annotation	No annotation	No description
tae-miR9666a-3p	Traes_5BL_918DC4A1D.1	No description	scaffold:IWGSC1.0+popseq:IWGSC_CSS_5BL_scaff_10922804:1998:4282:1		GO:0003677,GO:0003899,GO:0005665,GO:0006366	DNA binding|DNA-directed RNA polymerase activity|DNA-directed RNA polymerase II, core complex|transcription from RNA polymerase II promoter	path:ko00230,path:ko00240,path:ko03020	Purine metabolism|Pyrimidine metabolism|RNA polymerase
tae-miR9666a-3p	Traes_7AL_EE3CD1CF3.2	No description	chromosome:IWGSC1.0+popseq:7A:79708243:79715694:-1		GO:0003677,GO:0003899,GO:0005665,GO:0006366	DNA binding|DNA-directed RNA polymerase activity|DNA-directed RNA polymerase II, core complex|transcription from RNA polymerase II promoter	path:ko00230,path:ko00240,path:ko03020	Purine metabolism|Pyrimidine metabolism|RNA polymerase
tae-miR9666a-3p	Traes_7BL_F8D5E60B1.1	No description	chromosome:IWGSC1.0+popseq:7B:100909429:100917488:-1		GO:0003677,GO:0003899,GO:0005665,GO:0006366	DNA binding|DNA-directed RNA polymerase activity|DNA-directed RNA polymerase II, core complex|transcription from RNA polymerase II promoter	path:ko00230,path:ko00240,path:ko03020	Purine metabolism|Pyrimidine metabolism|RNA polymerase
tae-miR9666a-3p	Traes_7DL_18F2A8567.2	No description	chromosome:IWGSC1.0+popseq:7D:115848181:115856826:-1		GO:0003677,GO:0003899,GO:0005665,GO:0006366	DNA binding|DNA-directed RNA polymerase activity|DNA-directed RNA polymerase II, core complex|transcription from RNA polymerase II promoter	path:ko00230,path:ko00240,path:ko03020	Purine metabolism|Pyrimidine metabolism|RNA polymerase
tae-miR9666a-3p	Traes_5DL_9101D5AEC.1	No description	scaffold:IWGSC1.0+popseq:IWGSC_CSS_5DL_scaff_4576963:10158:11987:-1		GO:0003677,GO:0005665,GO:0006366	DNA binding|DNA-directed RNA polymerase II, core complex|transcription from RNA polymerase II promoter	path:ko00230,path:ko00240,path:ko03020	Purine metabolism|Pyrimidine metabolism|RNA polymerase
tae-miR9666a-3p	TRAES3BF171700200CFD_t1	endoplasmic reticulum-adenine nucleotide transporter 1 [Source:Projected from Arabidopsis thaliana (AT5G17400) TAIR%3BAcc:AT5G17400]	chromosome:IWGSC1.0+popseq:3B:23180012:23182243:-1	Dbxref=UniParc:UPI0004DC21FF,UniProtKB:A0A077RRU0_WHEAT	GO:0005471,GO:0005743,GO:0016021,GO:0048316,GO:0048364,GO:0048367,GO:0051503	ATP:ADP antiporter activity|mitochondrial inner membrane|integral component of membrane|seed development|root development|shoot system development|adenine nucleotide transport	path:ko04020,path:ko04022	Calcium signaling pathway|cGMP - PKG signaling pathway
tae-miR9666a-3p	Traes_4DL_0397D886F.1	No description	scaffold:IWGSC1.0+popseq:IWGSC_CSS_4DL_scaff_12273543:346:1744:-1	Dbxref=UniParc:UPI0003D48ACB,UniProtKB:W5EEV3_WHEAT	GO:0005737,GO:0046872,GO:0070006,GO:0070084	cytoplasm|metal ion binding|metalloaminopeptidase activity|protein initiator methionine removal	No annotation	No description
tae-miR9666a-3p	Traes_4BL_44010E331.1	No description	chromosome:IWGSC1.0+popseq:4B:315469618:315470524:1	Dbxref=UniParc:UPI0003D4B641,UniProtKB:W5E2Z6_WHEAT	No annotation	No annotation	No annotation	No description
tae-miR9666a-3p	Traes_4BS_5419B1DE7.1	No description	scaffold:IWGSC1.0+popseq:IWGSC_CSS_4BS_scaff_4861729:1080:1430:1	Dbxref=UniParc:UPI0003D52569,UniProtKB:W5EAT9_WHEAT	No annotation	No annotation	No annotation	No description
tae-miR9666b-3p	Traes_5BL_918DC4A1D.1	No description	scaffold:IWGSC1.0+popseq:IWGSC_CSS_5BL_scaff_10922804:1998:4282:1		GO:0003677,GO:0003899,GO:0005665,GO:0006366	DNA binding|DNA-directed RNA polymerase activity|DNA-directed RNA polymerase II, core complex|transcription from RNA polymerase II promoter	path:ko00230,path:ko00240,path:ko03020	Purine metabolism|Pyrimidine metabolism|RNA polymerase
tae-miR9666b-3p	Traes_7AL_EE3CD1CF3.2	No description	chromosome:IWGSC1.0+popseq:7A:79708243:79715694:-1		GO:0003677,GO:0003899,GO:0005665,GO:0006366	DNA binding|DNA-directed RNA polymerase activity|DNA-directed RNA polymerase II, core complex|transcription from RNA polymerase II promoter	path:ko00230,path:ko00240,path:ko03020	Purine metabolism|Pyrimidine metabolism|RNA polymerase
tae-miR9666b-3p	Traes_7BL_F8D5E60B1.1	No description	chromosome:IWGSC1.0+popseq:7B:100909429:100917488:-1		GO:0003677,GO:0003899,GO:0005665,GO:0006366	DNA binding|DNA-directed RNA polymerase activity|DNA-directed RNA polymerase II, core complex|transcription from RNA polymerase II promoter	path:ko00230,path:ko00240,path:ko03020	Purine metabolism|Pyrimidine metabolism|RNA polymerase
tae-miR9666b-3p	Traes_7DL_18F2A8567.2	No description	chromosome:IWGSC1.0+popseq:7D:115848181:115856826:-1		GO:0003677,GO:0003899,GO:0005665,GO:0006366	DNA binding|DNA-directed RNA polymerase activity|DNA-directed RNA polymerase II, core complex|transcription from RNA polymerase II promoter	path:ko00230,path:ko00240,path:ko03020	Purine metabolism|Pyrimidine metabolism|RNA polymerase
tae-miR9666b-3p	Traes_5DL_9101D5AEC.1	No description	scaffold:IWGSC1.0+popseq:IWGSC_CSS_5DL_scaff_4576963:10158:11987:-1		GO:0003677,GO:0005665,GO:0006366	DNA binding|DNA-directed RNA polymerase II, core complex|transcription from RNA polymerase II promoter	path:ko00230,path:ko00240,path:ko03020	Purine metabolism|Pyrimidine metabolism|RNA polymerase
tae-miR9666b-3p	Traes_4BS_8BA56C800.2	No description	chromosome:IWGSC1.0+popseq:4B:12386366:12387926:1	Dbxref=UniParc:UPI0003D4A28C,UniProtKB:W5EC06_WHEAT	GO:0005524	ATP binding	No annotation	No description
tae-miR9668-5p	Traes_1AS_536E18ACD.2	isovaleryl-CoA-dehydrogenase [Source:Projected from Arabidopsis thaliana (AT3G45300) TAIR%3BAcc:AT3G45300]	chromosome:IWGSC1.0+popseq:1A:15575576:15582730:1	Dbxref=UniParc:UPI0003D412C1,UniProtKB:W4ZW44_WHEAT	GO:0003995,GO:0050660	acyl-CoA dehydrogenase activity|flavin adenine dinucleotide binding	path:ko00280	Valine, leucine and isoleucine degradation
tae-miR9668-5p	Traes_2BL_40442CE82.1	VASCULAR-RELATED NAC-DOMAIN 6 [Source:Projected from Arabidopsis thaliana (AT5G52380) TAIR%3BAcc:AT5G52380]	chromosome:IWGSC1.0+popseq:2B:268109021:268112045:-1	Dbxref=UniParc:UPI0003D475AC,UniProtKB:W5B916_WHEAT	GO:0003676,GO:0008270	nucleic acid binding|zinc ion binding	No annotation	No description
tae-miR9668-5p	Traes_2BS_A2AC8AAE5.1	No description	chromosome:IWGSC1.0+popseq:2B:43340828:43341594:1	Dbxref=UniParc:UPI0003D4E2AE,UniProtKB:W5BML0_WHEAT	GO:0004867,GO:0009611	serine-type endopeptidase inhibitor activity|response to wounding	No annotation	No description
tae-miR9668-5p	Traes_7DL_4E7722640.1	No description	chromosome:IWGSC1.0+popseq:7D:226618228:226620900:-1	Dbxref=UniParc:UPI0003D54F46,UniProtKB:W5HZF6_WHEAT	GO:0005515	protein binding	No annotation	No description
tae-miR9668-5p	Traes_5BS_06F7D0060.1	No description	chromosome:IWGSC1.0+popseq:5B:13356632:13361505:-1	Dbxref=UniParc:UPI0003D56B32,UniProtKB:W5FL34_WHEAT	GO:0015299,GO:0016021	solute:proton antiporter activity|integral component of membrane	No annotation	No description
tae-miR9668-5p	Traes_2AS_09C4D333F.1	No description	chromosome:IWGSC1.0+popseq:2A:893817:895658:1	Dbxref=UniParc:UPI0003D4933A,UniProtKB:W5AZC4_WHEAT	GO:0016491	oxidoreductase activity	No annotation	No description
tae-miR9668-5p	Traes_3DS_44F9AC59C.2	No description	scaffold:IWGSC1.0+popseq:IWGSC_CSS_3DS_scaff_2566482:28:2189:1	Dbxref=UniParc:UPI0003D4DD8E,UniProtKB:W5DGQ9_WHEAT	GO:0016787	hydrolase activity	No annotation	No description
tae-miR9668-5p	Traes_5AL_83CEC08B6.3	No description	chromosome:IWGSC1.0+popseq:5A:98738847:98743082:-1	Dbxref=UniParc:UPI0003D4E394,UniProtKB:W5EYW5_WHEAT	GO:0043531	ADP binding	No annotation	No description
tae-miR9668-5p	Traes_5DL_6D94A25FB.2	No description	chromosome:IWGSC1.0+popseq:5D:10268578:10277160:-1	Dbxref=UniParc:UPI00043E2A1C,UniProtKB:A0A096UT68_WHEAT	GO:0043531	ADP binding	No annotation	No description
tae-miR9670-3p	Traes_7BS_A9C372F791.8	S-domain-2 5 [Source:Projected from Arabidopsis thaliana (AT4G32300) TAIR%3BAcc:AT4G32300]	chromosome:IWGSC1.0+popseq:7B:70806310:70809155:-1	Dbxref=UniParc:UPI0003D52E6E,UniProtKB:W5HVJ2_WHEAT	GO:0004672,GO:0005516,GO:0005524,GO:0031625,GO:0046777,GO:0048544	protein kinase activity|calmodulin binding|ATP binding|ubiquitin protein ligase binding|protein autophosphorylation|recognition of pollen	No annotation	No description
tae-miR9670-3p	Traes_7AS_2E34BE24F.2	No description	chromosome:IWGSC1.0+popseq:7A:65196191:65200536:-1	Dbxref=UniParc:UPI0003D4686A,UniProtKB:W5HDK5_WHEAT	GO:0004674,GO:0005524,GO:0048544	protein serine/threonine kinase activity|ATP binding|recognition of pollen	No annotation	No description
tae-miR9670-3p	Traes_2AL_1570C07DE.1	No description	chromosome:IWGSC1.0+popseq:2A:252962509:252963024:1	Dbxref=UniParc:UPI0003D426C9,UniProtKB:W5APS6_WHEAT	GO:0009055	electron carrier activity	No annotation	No description
tae-miR9672b	Traes_5BL_BEE0B65AC.2	No description	chromosome:IWGSC1.0+popseq:5B:240614641:240617641:1		GO:0004834	tryptophan synthase activity	path:ko00260,path:ko00400,path:ko01230	Glycine, serine and threonine metabolism|Phenylalanine, tyrosine and tryptophan biosynthesis|Biosynthesis of amino acids
tae-miR9672b	Traes_4DS_D9999817B.1	No description	scaffold:IWGSC1.0+popseq:IWGSC_CSS_4DS_scaff_1521999:1:692:-1	Dbxref=UniParc:UPI0003D47171,UniProtKB:W5ET89_WHEAT	GO:0004365,GO:0006098,GO:0006364,GO:0006636,GO:0009535,GO:0009637,GO:0009644,GO:0009657,GO:0009749,GO:0009773,GO:0009902,GO:0009941,GO:0010114,GO:0010155,GO:0010207,GO:0010218,GO:0010304,GO:0010319,GO:0015994,GO:0015995,GO:0019216,GO:0019288,GO:0019344,GO:0031408,GO:0042742,GO:0042744,GO:0048046	glyceraldehyde-3-phosphate dehydrogenase (NAD+) (phosphorylating) activity|pentose-phosphate shunt|rRNA processing|unsaturated fatty acid biosynthetic process|chloroplast thylakoid membrane|response to blue light|response to high light intensity|plastid organization|response to glucose|photosynthetic electron transport in photosystem I|chloroplast relocation|chloroplast envelope|response to red l…	path:ko00710,path:ko01200	Carbon fixation in photosynthetic organisms|Carbon metabolism
tae-miR9672b	Traes_7DL_B4943E029.2	replication factor C1 [Source:Projected from Arabidopsis thaliana (AT5G22010) TAIR%3BAcc:AT5G22010]	chromosome:IWGSC1.0+popseq:7D:61868692:61880176:-1		GO:0000003,GO:0000712,GO:0003689,GO:0005524,GO:0005663,GO:0006260,GO:0006281,GO:0009737,GO:0031935,GO:0051570	reproduction|resolution of meiotic recombination intermediates|DNA clamp loader activity|ATP binding|DNA replication factor C complex|DNA replication|DNA repair|response to abscisic acid|regulation of chromatin silencing|regulation of histone H3-K9 methylation	path:ko03030,path:ko03420,path:ko03430	DNA replication|Nucleotide excision repair|Mismatch repair
tae-miR9674b-5p	TRAES3BF058100150CFD_t1	Pentatricopeptide repeat (PPR) superfamily protein [Source:Projected from Arabidopsis thaliana (AT3G09040) TAIR%3BAcc:AT3G09040]	chromosome:IWGSC1.0+popseq:3B:89395693:89398092:1	Dbxref=UniParc:UPI0004DC209A,UniProtKB:A0A077RQE6_WHEAT	GO:0005515	protein binding	No annotation	No description
tae-miR9674b-5p	Traes_3AS_6CB1DBD28.1	Pentatricopeptide repeat (PPR) superfamily protein [Source:Projected from Arabidopsis thaliana (AT3G09040) TAIR%3BAcc:AT3G09040]	chromosome:IWGSC1.0+popseq:3A:12329359:12332115:1	Dbxref=UniParc:UPI0003D4EE45,UniProtKB:W5CKY1_WHEAT	GO:0005515	protein binding	No annotation	No description
tae-miR9674b-5p	Traes_6DS_1BEF46735.1	No description	scaffold:IWGSC1.0+popseq:IWGSC_CSS_6DS_scaff_2086290:1:1446:1	Dbxref=UniParc:UPI0003D4E201,UniProtKB:W5H1P9_WHEAT	GO:0005515	protein binding	No annotation	No description
tae-miR9674b-5p	Traes_6DS_7C389C178.1	No description	chromosome:IWGSC1.0+popseq:6D:2988421:2990978:-1	Dbxref=UniParc:UPI0003D55A45,UniProtKB:W5H3D5_WHEAT	GO:0005515	protein binding	No annotation	No description
tae-miR9674b-5p	Traes_5BL_201E2B388.1	No description	chromosome:IWGSC1.0+popseq:5B:216225829:216229799:-1	Dbxref=UniParc:UPI0003D4A282,UniProtKB:W5F8I7_WHEAT	GO:0006886,GO:0008270,GO:0016192	intracellular protein transport|zinc ion binding|vesicle-mediated transport	No annotation	No description
tae-miR9677a	Traes_6BL_54182EEB2.1	No description	scaffold:IWGSC1.0+popseq:IWGSC_CSS_6BL_scaff_2271874:126:2562:-1	Dbxref=UniParc:UPI0003D47961,UniProtKB:W5GJK7_WHEAT	GO:0016747	transferase activity, transferring acyl groups other than amino-acyl groups	path:ko00071,path:ko00280,path:ko00592,path:ko01040,path:ko01212,path:ko03320,path:ko04146	Fatty acid degradation|Valine, leucine and isoleucine degradation|alpha-Linolenic acid metabolism|Biosynthesis of unsaturated fatty acids|Fatty acid metabolism|PPAR signaling pathway|Peroxisome
tae-miR9772	TRAES3BF019000160CFD_t1	No description	chromosome:IWGSC1.0+popseq:3B:629400700:629401713:1	Dbxref=UniParc:UPI0001DC9ACC,UniProtKB:D8L9L3_WHEAT%3B D8L9L3_WHEAT%3B D8L9L3_WHEAT%3B D8L9L3_WHEAT	GO:0005515	protein binding	No annotation	No description
tae-miR9772	TRAES3BF045300010CFD_t1	No description	scaffold:IWGSC1.0+popseq:v443_0453:3314:4624:1	Dbxref=UniParc:UPI0004DC3267,UniProtKB:A0A077RA54_WHEAT	GO:0005515	protein binding	No annotation	No description
tae-miR9772	TRAES3BF045400040CFD_t1	No description	chromosome:IWGSC1.0+popseq:3B:10404477:10405787:1	Dbxref=UniParc:UPI0004DC2AAA,UniProtKB:A0A077RP39_WHEAT	GO:0005515	protein binding	No annotation	No description
tae-miR9772	Traes_1AL_0E2636C97.2	No description	scaffold:IWGSC1.0+popseq:IWGSC_CSS_1AL_scaff_2734673:1046:4537:1	Dbxref=UniParc:UPI0003D4E0ED,UniProtKB:W4ZLX9_WHEAT	GO:0005515	protein binding	No annotation	No description
tae-miR9772	Traes_1BL_9C9E402EC.2	No description	chromosome:IWGSC1.0+popseq:1B:233642230:233646081:-1	Dbxref=UniParc:UPI0003D46FBA,UniProtKB:W5A4G5_WHEAT	GO:0005515	protein binding	No annotation	No description
tae-miR9772	Traes_6AS_05309C728.2	No description	scaffold:IWGSC1.0+popseq:IWGSC_CSS_6AS_scaff_4352362:2826:4019:1	Dbxref=UniParc:UPI0003D494A8,UniProtKB:W5GBQ5_WHEAT	GO:0005515	protein binding	No annotation	No description
tae-miR9666b-3p	Traes_4DS_2D9C5D2C4.1	No description	scaffold:IWGSC1.0+popseq:IWGSC_CSS_4DS_scaff_2296365:52:3419:1	Dbxref=UniParc:UPI0003D53EF1,UniProtKB:W5EPJ3_WHEAT	No annotation	No annotation	No annotation	No description
tae-miR9674b-5p	Traes_1BS_E4802C460.1	No description	chromosome:IWGSC1.0+popseq:1B:97457535:97460380:1	Dbxref=UniParc:UPI0003D4E058,UniProtKB:W5ABU0_WHEAT	No annotation	No annotation	No annotation	No description
tae-miR9674b-5p	Traes_5BL_6216A6108.1	No description	scaffold:IWGSC1.0+popseq:IWGSC_CSS_5BL_scaff_10832172:3:1421:1	Dbxref=UniParc:UPI0003D4CE16,UniProtKB:W5FC77_WHEAT	No annotation	No annotation	No annotation	No description
tae-miR9674b-5p	Traes_7DS_B2956D9E0.2	No description	chromosome:IWGSC1.0+popseq:7D:101104107:101109286:-1	Dbxref=UniParc:UPI0003D4C2D9,UniProtKB:W5IA29_WHEAT	No annotation	No annotation	No annotation	No description
tae-miR9772	TRAES3BF118700090CFD_t1	No description	chromosome:IWGSC1.0+popseq:3B:11306698:11308002:1		No annotation	No annotation	No annotation	No description
tae-miR9772	TRAES3BF270500090CFD_t1	No description	chromosome:IWGSC1.0+popseq:3B:12131525:12132097:-1	Dbxref=UniParc:UPI0004DC24B4,UniProtKB:A0A077RTP6_WHEAT	No annotation	No annotation	No annotation	No description
tae-miR9772	TRAES3BF273300050CFD_t1	No description	chromosome:IWGSC1.0+popseq:3B:55658884:55660271:-1	Dbxref=UniParc:UPI0004DC1B11,UniProtKB:A0A077RVT7_WHEAT	No annotation	No annotation	No annotation	No description
tae-miR9772	Traes_6BS_0159CBF63.3	No description	chromosome:IWGSC1.0+popseq:6B:13124801:13129054:-1	Dbxref=UniParc:UPI0003D516FB,UniProtKB:W5GNY0_WHEAT	No annotation	No annotation	No annotation	No description
tae-miR9772	Traes_6BS_64A127332.1	No description	scaffold:IWGSC1.0+popseq:IWGSC_CSS_6BS_scaff_3026383:2:487:1	Dbxref=UniParc:UPI0003D4253F,UniProtKB:W5GQT3_WHEAT	No annotation	No annotation	No annotation	No description
tae-miR9776	TRAES3BF028200060CFD_t1	No description	chromosome:IWGSC1.0+popseq:3B:124147672:124154485:-1		No annotation	No annotation	No annotation	No description
Table S5-3 Target prediction of known miRNA having differential expression in FS3/SS3
miR_name	target_name	gene_description	chromosome	UniParc/UniProtKB	GO_id	GO_term	pathway	pathway_decription
tae-miR9776	TRAES3BF028200060CFD_t1	No description	chromosome:IWGSC1.0+popseq:3B:124147672:124154485:-1		No annotation	No annotation	No annotation	No description
tae-miR9775	Traes_7DS_D4DFDF981.1	No description	chromosome:IWGSC1.0+popseq:7D:948265:953032:-1	Dbxref=UniParc:UPI0003D42BA0,UniProtKB:W5IB68_WHEAT	GO:0043531,GO:0046872	ADP binding|metal ion binding	No annotation	No description
tae-miR9775	Traes_3DL_5C0BC5611.2	No description	chromosome:IWGSC1.0+popseq:3D:111879674:111882327:-1	Dbxref=UniParc:UPI00043DEDAA,UniProtKB:A0A096UPV7_WHEAT	No annotation	No annotation	No annotation	No description
tae-miR9772	Traes_1AL_0E2636C97.2	No description	scaffold:IWGSC1.0+popseq:IWGSC_CSS_1AL_scaff_2734673:1046:4537:1	Dbxref=UniParc:UPI0003D4E0ED,UniProtKB:W4ZLX9_WHEAT	GO:0005515	protein binding	No annotation	No description
tae-miR9772	Traes_1BL_9C9E402EC.2	No description	chromosome:IWGSC1.0+popseq:1B:233642230:233646081:-1	Dbxref=UniParc:UPI0003D46FBA,UniProtKB:W5A4G5_WHEAT	GO:0005515	protein binding	No annotation	No description
tae-miR9772	Traes_6AS_05309C728.2	No description	scaffold:IWGSC1.0+popseq:IWGSC_CSS_6AS_scaff_4352362:2826:4019:1	Dbxref=UniParc:UPI0003D494A8,UniProtKB:W5GBQ5_WHEAT	GO:0005515	protein binding	No annotation	No description
tae-miR9772	TRAES3BF019000160CFD_t1	No description	chromosome:IWGSC1.0+popseq:3B:629400700:629401713:1	Dbxref=UniParc:UPI0001DC9ACC,UniProtKB:D8L9L3_WHEAT%3B D8L9L3_WHEAT%3B D8L9L3_WHEAT%3B D8L9L3_WHEAT	GO:0005515	protein binding	No annotation	No description
tae-miR9772	TRAES3BF045300010CFD_t1	No description	scaffold:IWGSC1.0+popseq:v443_0453:3314:4624:1	Dbxref=UniParc:UPI0004DC3267,UniProtKB:A0A077RA54_WHEAT	GO:0005515	protein binding	No annotation	No description
tae-miR9772	TRAES3BF045400040CFD_t1	No description	chromosome:IWGSC1.0+popseq:3B:10404477:10405787:1	Dbxref=UniParc:UPI0004DC2AAA,UniProtKB:A0A077RP39_WHEAT	GO:0005515	protein binding	No annotation	No description
tae-miR9772	Traes_6BS_0159CBF63.3	No description	chromosome:IWGSC1.0+popseq:6B:13124801:13129054:-1	Dbxref=UniParc:UPI0003D516FB,UniProtKB:W5GNY0_WHEAT	No annotation	No annotation	No annotation	No description
tae-miR9772	Traes_6BS_64A127332.1	No description	scaffold:IWGSC1.0+popseq:IWGSC_CSS_6BS_scaff_3026383:2:487:1	Dbxref=UniParc:UPI0003D4253F,UniProtKB:W5GQT3_WHEAT	No annotation	No annotation	No annotation	No description
tae-miR9772	TRAES3BF118700090CFD_t1	No description	chromosome:IWGSC1.0+popseq:3B:11306698:11308002:1		No annotation	No annotation	No annotation	No description
tae-miR9772	TRAES3BF270500090CFD_t1	No description	chromosome:IWGSC1.0+popseq:3B:12131525:12132097:-1	Dbxref=UniParc:UPI0004DC24B4,UniProtKB:A0A077RTP6_WHEAT	No annotation	No annotation	No annotation	No description
tae-miR9772	TRAES3BF273300050CFD_t1	No description	chromosome:IWGSC1.0+popseq:3B:55658884:55660271:-1	Dbxref=UniParc:UPI0004DC1B11,UniProtKB:A0A077RVT7_WHEAT	No annotation	No annotation	No annotation	No description
tae-miR9677b	Traes_4AL_93F44F20D.1	No description	chromosome:IWGSC1.0+popseq:4A:192087768:192090891:-1	Dbxref=UniParc:UPI0003D4A88C,UniProtKB:W5DRH4_WHEAT	GO:0000398,GO:0046540	mRNA splicing, via spliceosome|U4/U6 x U5 tri-snRNP complex	path:ko03040	Spliceosome
tae-miR9677b	Traes_2AL_61D6AD5D6.1	No description	chromosome:IWGSC1.0+popseq:2A:226117617:226119174:1	Dbxref=UniParc:UPI0003D4E94E,UniProtKB:W5ASX0_WHEAT	GO:0016758	transferase activity, transferring hexosyl groups	No annotation	No description
tae-miR9677b	Traes_2BL_FD3F9F600.1	No description	chromosome:IWGSC1.0+popseq:2B:298176348:298177775:-1	Dbxref=UniParc:UPI0003D54F11,UniProtKB:W5BHN1_WHEAT	GO:0016758	transferase activity, transferring hexosyl groups	No annotation	No description
tae-miR9677b	Traes_2DL_0BE2C95D6.1	No description	chromosome:IWGSC1.0+popseq:2D:130571455:130572912:-1	Dbxref=UniParc:UPI0003D579B3,UniProtKB:W5BR17_WHEAT	GO:0016758	transferase activity, transferring hexosyl groups	No annotation	No description
tae-miR9677b	Traes_2AS_23F156C6B.1	No description	chromosome:IWGSC1.0+popseq:2A:154639677:154646338:-1	Dbxref=UniParc:UPI0003D45B70,UniProtKB:W5B038_WHEAT	GO:0005515	protein binding	No annotation	No description
tae-miR9677b	Traes_1AL_3564C0828.1	No description	chromosome:IWGSC1.0+popseq:1A:230709583:230714998:1	Dbxref=UniParc:UPI0003D4A99A,UniProtKB:W4ZN79_WHEAT	GO:0005215,GO:0005524,GO:0016021,GO:0016887	transporter activity|ATP binding|integral component of membrane|ATPase activity	No annotation	No description
tae-miR9677b	Traes_1BL_9FCB31A4D.1	No description	chromosome:IWGSC1.0+popseq:1B:258114595:258119399:1	Dbxref=UniParc:UPI0003D4A117,UniProtKB:W5A4J9_WHEAT	GO:0005215,GO:0005524,GO:0016021,GO:0016887	transporter activity|ATP binding|integral component of membrane|ATPase activity	No annotation	No description
tae-miR9677b	Traes_1DL_A6FE85E09.1	No description	scaffold:IWGSC1.0+popseq:IWGSC_CSS_1DL_scaff_1568840:1806:6526:-1	Dbxref=UniParc:UPI0003D4A9C4,UniProtKB:W5AHF7_WHEAT	GO:0005215,GO:0005524,GO:0016021,GO:0016887	transporter activity|ATP binding|integral component of membrane|ATPase activity	No annotation	No description
tae-miR9677b	Traes_5AL_9D148E259.2	No description	chromosome:IWGSC1.0+popseq:5A:142814031:142818401:-1	Dbxref=UniParc:UPI0003D5761A,UniProtKB:W5EZV0_WHEAT	GO:0005215,GO:0005524,GO:0016021,GO:0016887	transporter activity|ATP binding|integral component of membrane|ATPase activity	No annotation	No description
tae-miR9677b	Traes_1AL_4B7636BC9.1	lsd one like 1 [Source:Projected from Arabidopsis thaliana (AT1G32540) TAIR%3BAcc:AT1G32540]	chromosome:IWGSC1.0+popseq:1A:206605855:206608611:-1	Dbxref=UniParc:UPI000151BEEB,UniProtKB:A5HSI2_WHEAT%3B A5HSI2_WHEAT	No annotation	No annotation	No annotation	No description
tae-miR9677b	Traes_1BL_332C278BD.2	lsd one like 1 [Source:Projected from Arabidopsis thaliana (AT1G32540) TAIR%3BAcc:AT1G32540]	chromosome:IWGSC1.0+popseq:1B:230646439:230648202:-1	Dbxref=UniParc:UPI0003D4CD69,UniProtKB:W5A0Y3_WHEAT	No annotation	No annotation	No annotation	No description
tae-miR9677b	Traes_1DL_263F80870.1	lsd one like 1 [Source:Projected from Arabidopsis thaliana (AT1G32540) TAIR%3BAcc:AT1G32540]	scaffold:IWGSC1.0+popseq:IWGSC_CSS_1DL_scaff_2251473:7450:10112:-1	Dbxref=UniParc:UPI000151BEEB,UniProtKB:A5HSI2_WHEAT%3B A5HSI2_WHEAT	No annotation	No annotation	No annotation	No description
tae-miR9677b	Traes_2BS_F41169FD5.1	No description	chromosome:IWGSC1.0+popseq:2B:140916814:140917306:-1	Dbxref=UniParc:UPI0003D585F9,UniProtKB:W5BQ27_WHEAT	No annotation	No annotation	No annotation	No description
tae-miR9677b	Traes_7AS_49CD90B241.2	No description	scaffold:IWGSC1.0+popseq:IWGSC_CSS_7AS_scaff_602981:1:193:-1	Dbxref=UniParc:UPI0003D4BEE5,UniProtKB:W5HED9_WHEAT	No annotation	No annotation	No annotation	No description
tae-miR9677a	Traes_6BL_54182EEB2.1	No description	scaffold:IWGSC1.0+popseq:IWGSC_CSS_6BL_scaff_2271874:126:2562:-1	Dbxref=UniParc:UPI0003D47961,UniProtKB:W5GJK7_WHEAT	GO:0016747	transferase activity, transferring acyl groups other than amino-acyl groups	path:ko00071,path:ko00280,path:ko00592,path:ko01040,path:ko01212,path:ko03320,path:ko04146	Fatty acid degradation|Valine, leucine and isoleucine degradation|alpha-Linolenic acid metabolism|Biosynthesis of unsaturated fatty acids|Fatty acid metabolism|PPAR signaling pathway|Peroxisome
tae-miR9676-5p	Traes_7AS_48AE6B03F.1	No description	chromosome:IWGSC1.0+popseq:7A:50336545:50340810:-1	Dbxref=UniParc:UPI0003D450F8,UniProtKB:W5HEC3_WHEAT	GO:0005249,GO:0016021	voltage-gated potassium channel activity|integral component of membrane	No annotation	No description
tae-miR9676-5p	Traes_1BL_AA26F582E.6	No description	scaffold:IWGSC1.0+popseq:IWGSC_CSS_1BL_scaff_3898876:1:6687:1	Dbxref=UniParc:UPI0003D4DE6D,UniProtKB:W5A4Y0_WHEAT	No annotation	No annotation	No annotation	No description
tae-miR9676-5p	Traes_7DS_7D26AC6FD.1	No description	chromosome:IWGSC1.0+popseq:7D:38686095:38686519:-1	Dbxref=UniParc:UPI0003D44166,UniProtKB:W5I8I6_WHEAT	No annotation	No annotation	No annotation	No description
tae-miR9674b-5p	Traes_5BL_201E2B388.1	No description	chromosome:IWGSC1.0+popseq:5B:216225829:216229799:-1	Dbxref=UniParc:UPI0003D4A282,UniProtKB:W5F8I7_WHEAT	GO:0006886,GO:0008270,GO:0016192	intracellular protein transport|zinc ion binding|vesicle-mediated transport	No annotation	No description
tae-miR9674b-5p	Traes_3AS_6CB1DBD28.1	Pentatricopeptide repeat (PPR) superfamily protein [Source:Projected from Arabidopsis thaliana (AT3G09040) TAIR%3BAcc:AT3G09040]	chromosome:IWGSC1.0+popseq:3A:12329359:12332115:1	Dbxref=UniParc:UPI0003D4EE45,UniProtKB:W5CKY1_WHEAT	GO:0005515	protein binding	No annotation	No description
tae-miR9674b-5p	TRAES3BF058100150CFD_t1	Pentatricopeptide repeat (PPR) superfamily protein [Source:Projected from Arabidopsis thaliana (AT3G09040) TAIR%3BAcc:AT3G09040]	chromosome:IWGSC1.0+popseq:3B:89395693:89398092:1	Dbxref=UniParc:UPI0004DC209A,UniProtKB:A0A077RQE6_WHEAT	GO:0005515	protein binding	No annotation	No description
tae-miR9674b-5p	Traes_6DS_1BEF46735.1	No description	scaffold:IWGSC1.0+popseq:IWGSC_CSS_6DS_scaff_2086290:1:1446:1	Dbxref=UniParc:UPI0003D4E201,UniProtKB:W5H1P9_WHEAT	GO:0005515	protein binding	No annotation	No description
tae-miR9674b-5p	Traes_6DS_7C389C178.1	No description	chromosome:IWGSC1.0+popseq:6D:2988421:2990978:-1	Dbxref=UniParc:UPI0003D55A45,UniProtKB:W5H3D5_WHEAT	GO:0005515	protein binding	No annotation	No description
tae-miR9674b-5p	Traes_1BS_E4802C460.1	No description	chromosome:IWGSC1.0+popseq:1B:97457535:97460380:1	Dbxref=UniParc:UPI0003D4E058,UniProtKB:W5ABU0_WHEAT	No annotation	No annotation	No annotation	No description
tae-miR9674b-5p	Traes_5BL_6216A6108.1	No description	scaffold:IWGSC1.0+popseq:IWGSC_CSS_5BL_scaff_10832172:3:1421:1	Dbxref=UniParc:UPI0003D4CE16,UniProtKB:W5FC77_WHEAT	No annotation	No annotation	No annotation	No description
tae-miR9674b-5p	Traes_7DS_B2956D9E0.2	No description	chromosome:IWGSC1.0+popseq:7D:101104107:101109286:-1	Dbxref=UniParc:UPI0003D4C2D9,UniProtKB:W5IA29_WHEAT	No annotation	No annotation	No annotation	No description
tae-miR9674a-5p	Traes_5DL_81E5B7BB4.2	No description	chromosome:IWGSC1.0+popseq:5D:121690341:121693927:-1	Dbxref=UniParc:UPI0003D439DD,UniProtKB:A0A096UT78_WHEAT	GO:0046872	metal ion binding	No annotation	No description
tae-miR9674a-5p	Traes_7BS_3C649CF2D.1	proton gradient regulation 5 [Source:Projected from Arabidopsis thaliana (AT2G05620) TAIR%3BAcc:AT2G05620]	chromosome:IWGSC1.0+popseq:7B:52499771:52500568:1	Dbxref=UniParc:UPI00016F0550,UniProtKB:H9C8A5_WHEAT%3B H9C8A5_WHEAT	GO:0005515,GO:0009055,GO:0009414,GO:0009534,GO:0009637,GO:0009644,GO:0009744,GO:0009773,GO:0010114,GO:0010117,GO:0010155,GO:0010218,GO:0071484	protein binding|electron carrier activity|response to water deprivation|chloroplast thylakoid|response to blue light|response to high light intensity|response to sucrose|photosynthetic electron transport in photosystem I|response to red light|photoprotection|regulation of proton transport|response to far red light|cellular response to light intensity	No annotation	No description
tae-miR9674a-5p	Traes_2DL_8A2B0F8A7.2	Pentatricopeptide repeat (PPR) superfamily protein [Source:Projected from Arabidopsis thaliana (AT2G06000) TAIR%3BAcc:AT2G06000]	chromosome:IWGSC1.0+popseq:2D:93036454:93040103:1	Dbxref=UniParc:UPI0003D586BF,UniProtKB:W5BX51_WHEAT	GO:0005515	protein binding	No annotation	No description
tae-miR9674a-5p	Traes_1AS_92A698B19.6	No description	chromosome:IWGSC1.0+popseq:1A:7521306:7526994:-1	Dbxref=UniParc:UPI0003D56A9E,UniProtKB:W4ZXB0_WHEAT	GO:0005515	protein binding	No annotation	No description
tae-miR9674a-5p	Traes_1DS_F3DE3946F.1	No description	scaffold:IWGSC1.0+popseq:IWGSC_CSS_1DS_scaff_1883052:1:1269:1	Dbxref=UniParc:UPI0003D44753,UniProtKB:W5ANN7_WHEAT	GO:0005515	protein binding	No annotation	No description
tae-miR9674a-5p	Traes_3AL_135846A82.1	No description	chromosome:IWGSC1.0+popseq:3A:132261763:132264542:1	Dbxref=UniParc:UPI0003D4E081,UniProtKB:A0A096UNL7_WHEAT	GO:0005515	protein binding	No annotation	No description
tae-miR9674a-5p	Traes_3AL_6AA4514CE.1	No description	chromosome:IWGSC1.0+popseq:3A:135640712:135641873:-1	Dbxref=UniParc:UPI0003D4806D,UniProtKB:W5CDK9_WHEAT	GO:0005515	protein binding	No annotation	No description
tae-miR9674a-5p	Traes_3DL_1E1BAE38E.1	No description	chromosome:IWGSC1.0+popseq:3D:55658293:55659609:-1	Dbxref=UniParc:UPI0003D57D3F,UniProtKB:W5D8B8_WHEAT	GO:0005515	protein binding	No annotation	No description
tae-miR9674a-5p	Traes_6DS_1BEF46735.1	No description	scaffold:IWGSC1.0+popseq:IWGSC_CSS_6DS_scaff_2086290:1:1446:1	Dbxref=UniParc:UPI0003D4E201,UniProtKB:W5H1P9_WHEAT	GO:0005515	protein binding	No annotation	No description
tae-miR9674a-5p	Traes_6DS_7C389C178.1	No description	chromosome:IWGSC1.0+popseq:6D:2988421:2990978:-1	Dbxref=UniParc:UPI0003D55A45,UniProtKB:W5H3D5_WHEAT	GO:0005515	protein binding	No annotation	No description
tae-miR9674a-5p	TRAES3BF117200020CFD_t1	No description	chromosome:IWGSC1.0+popseq:3B:551702997:551704388:1	Dbxref=UniParc:UPI0004DC2440,UniProtKB:A0A077RVY0_WHEAT	GO:0005515	protein binding	No annotation	No description
tae-miR9674a-5p	TRAES3BF117200040CFD_t1	No description	chromosome:IWGSC1.0+popseq:3B:551717632:551719065:1	Dbxref=UniParc:UPI0004DC29B2,UniProtKB:A0A077S4E1_WHEAT	GO:0005515	protein binding	No annotation	No description
tae-miR9674a-5p	Traes_3DL_B4088F721.1	No description	chromosome:IWGSC1.0+popseq:3D:43689363:43690280:1	Dbxref=UniParc:UPI0003D49518,UniProtKB:W5DCV1_WHEAT	No annotation	No annotation	No annotation	No description
tae-miR9674a-5p	Traes_4DL_5FD207E12.1	No description	scaffold:IWGSC1.0+popseq:IWGSC_CSS_4DL_scaff_14467632:191:1471:1	Dbxref=UniParc:UPI0003D52C8D,UniProtKB:W5EI21_WHEAT	No annotation	No annotation	No annotation	No description
tae-miR9674a-5p	Traes_5BL_6216A6108.1	No description	scaffold:IWGSC1.0+popseq:IWGSC_CSS_5BL_scaff_10832172:3:1421:1	Dbxref=UniParc:UPI0003D4CE16,UniProtKB:W5FC77_WHEAT	No annotation	No annotation	No annotation	No description
tae-miR9672b	Traes_7DL_B4943E029.2	replication factor C1 [Source:Projected from Arabidopsis thaliana (AT5G22010) TAIR%3BAcc:AT5G22010]	chromosome:IWGSC1.0+popseq:7D:61868692:61880176:-1		GO:0000003,GO:0000712,GO:0003689,GO:0005524,GO:0005663,GO:0006260,GO:0006281,GO:0009737,GO:0031935,GO:0051570	reproduction|resolution of meiotic recombination intermediates|DNA clamp loader activity|ATP binding|DNA replication factor C complex|DNA replication|DNA repair|response to abscisic acid|regulation of chromatin silencing|regulation of histone H3-K9 methylation	path:ko03030,path:ko03420,path:ko03430	DNA replication|Nucleotide excision repair|Mismatch repair
tae-miR9672b	Traes_4DS_D9999817B.1	No description	scaffold:IWGSC1.0+popseq:IWGSC_CSS_4DS_scaff_1521999:1:692:-1	Dbxref=UniParc:UPI0003D47171,UniProtKB:W5ET89_WHEAT	GO:0004365,GO:0006098,GO:0006364,GO:0006636,GO:0009535,GO:0009637,GO:0009644,GO:0009657,GO:0009749,GO:0009773,GO:0009902,GO:0009941,GO:0010114,GO:0010155,GO:0010207,GO:0010218,GO:0010304,GO:0010319,GO:0015994,GO:0015995,GO:0019216,GO:0019288,GO:0019344,GO:0031408,GO:0042742,GO:0042744,GO:0048046	glyceraldehyde-3-phosphate dehydrogenase (NAD+) (phosphorylating) activity|pentose-phosphate shunt|rRNA processing|unsaturated fatty acid biosynthetic process|chloroplast thylakoid membrane|response to blue light|response to high light intensity|plastid organization|response to glucose|photosynthetic electron transport in photosystem I|chloroplast relocation|chloroplast envelope|response to red l…	path:ko00710,path:ko01200	Carbon fixation in photosynthetic organisms|Carbon metabolism
tae-miR9672b	Traes_5BL_BEE0B65AC.2	No description	chromosome:IWGSC1.0+popseq:5B:240614641:240617641:1		GO:0004834	tryptophan synthase activity	path:ko00260,path:ko00400,path:ko01230	Glycine, serine and threonine metabolism|Phenylalanine, tyrosine and tryptophan biosynthesis|Biosynthesis of amino acids
tae-miR9670-3p	Traes_2AL_1570C07DE.1	No description	chromosome:IWGSC1.0+popseq:2A:252962509:252963024:1	Dbxref=UniParc:UPI0003D426C9,UniProtKB:W5APS6_WHEAT	GO:0009055	electron carrier activity	No annotation	No description
tae-miR9670-3p	Traes_7AS_2E34BE24F.2	No description	chromosome:IWGSC1.0+popseq:7A:65196191:65200536:-1	Dbxref=UniParc:UPI0003D4686A,UniProtKB:W5HDK5_WHEAT	GO:0004674,GO:0005524,GO:0048544	protein serine/threonine kinase activity|ATP binding|recognition of pollen	No annotation	No description
tae-miR9670-3p	Traes_7BS_A9C372F791.8	S-domain-2 5 [Source:Projected from Arabidopsis thaliana (AT4G32300) TAIR%3BAcc:AT4G32300]	chromosome:IWGSC1.0+popseq:7B:70806310:70809155:-1	Dbxref=UniParc:UPI0003D52E6E,UniProtKB:W5HVJ2_WHEAT	GO:0004672,GO:0005516,GO:0005524,GO:0031625,GO:0046777,GO:0048544	protein kinase activity|calmodulin binding|ATP binding|ubiquitin protein ligase binding|protein autophosphorylation|recognition of pollen	No annotation	No description
tae-miR9668-5p	Traes_1AS_536E18ACD.2	isovaleryl-CoA-dehydrogenase [Source:Projected from Arabidopsis thaliana (AT3G45300) TAIR%3BAcc:AT3G45300]	chromosome:IWGSC1.0+popseq:1A:15575576:15582730:1	Dbxref=UniParc:UPI0003D412C1,UniProtKB:W4ZW44_WHEAT	GO:0003995,GO:0050660	acyl-CoA dehydrogenase activity|flavin adenine dinucleotide binding	path:ko00280	Valine, leucine and isoleucine degradation
tae-miR9668-5p	Traes_5AL_83CEC08B6.3	No description	chromosome:IWGSC1.0+popseq:5A:98738847:98743082:-1	Dbxref=UniParc:UPI0003D4E394,UniProtKB:W5EYW5_WHEAT	GO:0043531	ADP binding	No annotation	No description
tae-miR9668-5p	Traes_5DL_6D94A25FB.2	No description	chromosome:IWGSC1.0+popseq:5D:10268578:10277160:-1	Dbxref=UniParc:UPI00043E2A1C,UniProtKB:A0A096UT68_WHEAT	GO:0043531	ADP binding	No annotation	No description
tae-miR9668-5p	Traes_3DS_44F9AC59C.2	No description	scaffold:IWGSC1.0+popseq:IWGSC_CSS_3DS_scaff_2566482:28:2189:1	Dbxref=UniParc:UPI0003D4DD8E,UniProtKB:W5DGQ9_WHEAT	GO:0016787	hydrolase activity	No annotation	No description
tae-miR9668-5p	Traes_2AS_09C4D333F.1	No description	chromosome:IWGSC1.0+popseq:2A:893817:895658:1	Dbxref=UniParc:UPI0003D4933A,UniProtKB:W5AZC4_WHEAT	GO:0016491	oxidoreductase activity	No annotation	No description
tae-miR9668-5p	Traes_5BS_06F7D0060.1	No description	chromosome:IWGSC1.0+popseq:5B:13356632:13361505:-1	Dbxref=UniParc:UPI0003D56B32,UniProtKB:W5FL34_WHEAT	GO:0015299,GO:0016021	solute:proton antiporter activity|integral component of membrane	No annotation	No description
tae-miR9668-5p	Traes_7DL_4E7722640.1	No description	chromosome:IWGSC1.0+popseq:7D:226618228:226620900:-1	Dbxref=UniParc:UPI0003D54F46,UniProtKB:W5HZF6_WHEAT	GO:0005515	protein binding	No annotation	No description
tae-miR9668-5p	Traes_2BS_A2AC8AAE5.1	No description	chromosome:IWGSC1.0+popseq:2B:43340828:43341594:1	Dbxref=UniParc:UPI0003D4E2AE,UniProtKB:W5BML0_WHEAT	GO:0004867,GO:0009611	serine-type endopeptidase inhibitor activity|response to wounding	No annotation	No description
tae-miR9668-5p	Traes_2BL_40442CE82.1	VASCULAR-RELATED NAC-DOMAIN 6 [Source:Projected from Arabidopsis thaliana (AT5G52380) TAIR%3BAcc:AT5G52380]	chromosome:IWGSC1.0+popseq:2B:268109021:268112045:-1	Dbxref=UniParc:UPI0003D475AC,UniProtKB:W5B916_WHEAT	GO:0003676,GO:0008270	nucleic acid binding|zinc ion binding	No annotation	No description
tae-miR9666b-3p	Traes_5DL_9101D5AEC.1	No description	scaffold:IWGSC1.0+popseq:IWGSC_CSS_5DL_scaff_4576963:10158:11987:-1		GO:0003677,GO:0005665,GO:0006366	DNA binding|DNA-directed RNA polymerase II, core complex|transcription from RNA polymerase II promoter	path:ko00230,path:ko00240,path:ko03020	Purine metabolism|Pyrimidine metabolism|RNA polymerase
tae-miR9666b-3p	Traes_5BL_918DC4A1D.1	No description	scaffold:IWGSC1.0+popseq:IWGSC_CSS_5BL_scaff_10922804:1998:4282:1		GO:0003677,GO:0003899,GO:0005665,GO:0006366	DNA binding|DNA-directed RNA polymerase activity|DNA-directed RNA polymerase II, core complex|transcription from RNA polymerase II promoter	path:ko00230,path:ko00240,path:ko03020	Purine metabolism|Pyrimidine metabolism|RNA polymerase
tae-miR9666b-3p	Traes_7AL_EE3CD1CF3.2	No description	chromosome:IWGSC1.0+popseq:7A:79708243:79715694:-1		GO:0003677,GO:0003899,GO:0005665,GO:0006366	DNA binding|DNA-directed RNA polymerase activity|DNA-directed RNA polymerase II, core complex|transcription from RNA polymerase II promoter	path:ko00230,path:ko00240,path:ko03020	Purine metabolism|Pyrimidine metabolism|RNA polymerase
tae-miR9666b-3p	Traes_7BL_F8D5E60B1.1	No description	chromosome:IWGSC1.0+popseq:7B:100909429:100917488:-1		GO:0003677,GO:0003899,GO:0005665,GO:0006366	DNA binding|DNA-directed RNA polymerase activity|DNA-directed RNA polymerase II, core complex|transcription from RNA polymerase II promoter	path:ko00230,path:ko00240,path:ko03020	Purine metabolism|Pyrimidine metabolism|RNA polymerase
tae-miR9666b-3p	Traes_7DL_18F2A8567.2	No description	chromosome:IWGSC1.0+popseq:7D:115848181:115856826:-1		GO:0003677,GO:0003899,GO:0005665,GO:0006366	DNA binding|DNA-directed RNA polymerase activity|DNA-directed RNA polymerase II, core complex|transcription from RNA polymerase II promoter	path:ko00230,path:ko00240,path:ko03020	Purine metabolism|Pyrimidine metabolism|RNA polymerase
tae-miR9666b-3p	Traes_4BS_8BA56C800.2	No description	chromosome:IWGSC1.0+popseq:4B:12386366:12387926:1	Dbxref=UniParc:UPI0003D4A28C,UniProtKB:W5EC06_WHEAT	GO:0005524	ATP binding	No annotation	No description
tae-miR9666b-3p	Traes_4DS_2D9C5D2C4.1	No description	scaffold:IWGSC1.0+popseq:IWGSC_CSS_4DS_scaff_2296365:52:3419:1	Dbxref=UniParc:UPI0003D53EF1,UniProtKB:W5EPJ3_WHEAT	No annotation	No annotation	No annotation	No description
tae-miR9666a-3p	TRAES3BF171700200CFD_t1	endoplasmic reticulum-adenine nucleotide transporter 1 [Source:Projected from Arabidopsis thaliana (AT5G17400) TAIR%3BAcc:AT5G17400]	chromosome:IWGSC1.0+popseq:3B:23180012:23182243:-1	Dbxref=UniParc:UPI0004DC21FF,UniProtKB:A0A077RRU0_WHEAT	GO:0005471,GO:0005743,GO:0016021,GO:0048316,GO:0048364,GO:0048367,GO:0051503	ATP:ADP antiporter activity|mitochondrial inner membrane|integral component of membrane|seed development|root development|shoot system development|adenine nucleotide transport	path:ko04020,path:ko04022	Calcium signaling pathway|cGMP - PKG signaling pathway
tae-miR9666a-3p	Traes_5DL_9101D5AEC.1	No description	scaffold:IWGSC1.0+popseq:IWGSC_CSS_5DL_scaff_4576963:10158:11987:-1		GO:0003677,GO:0005665,GO:0006366	DNA binding|DNA-directed RNA polymerase II, core complex|transcription from RNA polymerase II promoter	path:ko00230,path:ko00240,path:ko03020	Purine metabolism|Pyrimidine metabolism|RNA polymerase
tae-miR9666a-3p	Traes_5BL_918DC4A1D.1	No description	scaffold:IWGSC1.0+popseq:IWGSC_CSS_5BL_scaff_10922804:1998:4282:1		GO:0003677,GO:0003899,GO:0005665,GO:0006366	DNA binding|DNA-directed RNA polymerase activity|DNA-directed RNA polymerase II, core complex|transcription from RNA polymerase II promoter	path:ko00230,path:ko00240,path:ko03020	Purine metabolism|Pyrimidine metabolism|RNA polymerase
tae-miR9666a-3p	Traes_7AL_EE3CD1CF3.2	No description	chromosome:IWGSC1.0+popseq:7A:79708243:79715694:-1		GO:0003677,GO:0003899,GO:0005665,GO:0006366	DNA binding|DNA-directed RNA polymerase activity|DNA-directed RNA polymerase II, core complex|transcription from RNA polymerase II promoter	path:ko00230,path:ko00240,path:ko03020	Purine metabolism|Pyrimidine metabolism|RNA polymerase
tae-miR9666a-3p	Traes_7BL_F8D5E60B1.1	No description	chromosome:IWGSC1.0+popseq:7B:100909429:100917488:-1		GO:0003677,GO:0003899,GO:0005665,GO:0006366	DNA binding|DNA-directed RNA polymerase activity|DNA-directed RNA polymerase II, core complex|transcription from RNA polymerase II promoter	path:ko00230,path:ko00240,path:ko03020	Purine metabolism|Pyrimidine metabolism|RNA polymerase
tae-miR9666a-3p	Traes_7DL_18F2A8567.2	No description	chromosome:IWGSC1.0+popseq:7D:115848181:115856826:-1		GO:0003677,GO:0003899,GO:0005665,GO:0006366	DNA binding|DNA-directed RNA polymerase activity|DNA-directed RNA polymerase II, core complex|transcription from RNA polymerase II promoter	path:ko00230,path:ko00240,path:ko03020	Purine metabolism|Pyrimidine metabolism|RNA polymerase
tae-miR9666a-3p	Traes_4DL_0397D886F.1	No description	scaffold:IWGSC1.0+popseq:IWGSC_CSS_4DL_scaff_12273543:346:1744:-1	Dbxref=UniParc:UPI0003D48ACB,UniProtKB:W5EEV3_WHEAT	GO:0005737,GO:0046872,GO:0070006,GO:0070084	cytoplasm|metal ion binding|metalloaminopeptidase activity|protein initiator methionine removal	No annotation	No description
tae-miR9666a-3p	Traes_4BL_44010E331.1	No description	chromosome:IWGSC1.0+popseq:4B:315469618:315470524:1	Dbxref=UniParc:UPI0003D4B641,UniProtKB:W5E2Z6_WHEAT	No annotation	No annotation	No annotation	No description
tae-miR9666a-3p	Traes_4BS_5419B1DE7.1	No description	scaffold:IWGSC1.0+popseq:IWGSC_CSS_4BS_scaff_4861729:1080:1430:1	Dbxref=UniParc:UPI0003D52569,UniProtKB:W5EAT9_WHEAT	No annotation	No annotation	No annotation	No description
tae-miR9662b-3p	Traes_5DL_C88CFFA6D.1	No description	chromosome:IWGSC1.0+popseq:5D:123599805:123601085:1	Dbxref=UniParc:UPI0003D4C861,UniProtKB:W5FYM8_WHEAT	GO:0005515	protein binding	No annotation	No description
tae-miR9662b-3p	Traes_1BL_37FA9C770.1	No description	chromosome:IWGSC1.0+popseq:1B:287600521:287601763:1	Dbxref=UniParc:UPI0003D4BC7D,UniProtKB:W5A141_WHEAT	GO:0003690,GO:0005739,GO:0006355	double-stranded DNA binding|mitochondrion|regulation of transcription, DNA-templated	No annotation	No description
tae-miR9662b-3p	Traes_1BS_566CEE7F6.1	No description	scaffold:IWGSC1.0+popseq:IWGSC_CSS_1BS_scaff_3412793:3893:4807:1	Dbxref=UniParc:UPI0003D54059,UniProtKB:W5A986_WHEAT	GO:0003690,GO:0005739,GO:0006355	double-stranded DNA binding|mitochondrion|regulation of transcription, DNA-templated	No annotation	No description
tae-miR9662b-3p	Traes_1DL_5E046EFA0.1	No description	chromosome:IWGSC1.0+popseq:1D:127016040:127016933:-1	Dbxref=UniParc:UPI0003D4FA7B,UniProtKB:W5AF84_WHEAT	GO:0003690,GO:0005739,GO:0006355	double-stranded DNA binding|mitochondrion|regulation of transcription, DNA-templated	No annotation	No description
tae-miR9662b-3p	Traes_1DL_97426F3D9.3	No description	chromosome:IWGSC1.0+popseq:1D:108397042:108400336:1	Dbxref=UniParc:UPI0003D41814,UniProtKB:W5AGZ7_WHEAT	GO:0003690,GO:0005739,GO:0006355	double-stranded DNA binding|mitochondrion|regulation of transcription, DNA-templated	No annotation	No description
tae-miR9662b-3p	Traes_2BL_2FA9E1893.1	No description	chromosome:IWGSC1.0+popseq:2B:312139115:312140071:-1	Dbxref=UniParc:UPI0003D52248,UniProtKB:W5B8B3_WHEAT	GO:0003690,GO:0005739,GO:0006355	double-stranded DNA binding|mitochondrion|regulation of transcription, DNA-templated	No annotation	No description
tae-miR9662b-3p	Traes_2BS_257C5B099.1	No description	chromosome:IWGSC1.0+popseq:2B:17133760:17134317:1	Dbxref=UniParc:UPI0003D44F81,UniProtKB:W5BIY0_WHEAT	GO:0003690,GO:0005739,GO:0006355	double-stranded DNA binding|mitochondrion|regulation of transcription, DNA-templated	No annotation	No description
tae-miR9662b-3p	Traes_2BS_257C5B0991.1	No description	scaffold:IWGSC1.0+popseq:IWGSC_CSS_2BS_scaff_5214342:3:560:1	Dbxref=UniParc:UPI0003D44F81,UniProtKB:W5BIY0_WHEAT	GO:0003690,GO:0005739,GO:0006355	double-stranded DNA binding|mitochondrion|regulation of transcription, DNA-templated	No annotation	No description
tae-miR9662b-3p	Traes_2BS_74269A4C5.1	No description	scaffold:IWGSC1.0+popseq:IWGSC_CSS_2BS_scaff_5233078:2:823:1	Dbxref=UniParc:UPI0003D4880D,UniProtKB:W5BL57_WHEAT	GO:0003690,GO:0005739,GO:0006355	double-stranded DNA binding|mitochondrion|regulation of transcription, DNA-templated	No annotation	No description
tae-miR9662b-3p	Traes_2BS_DDF26C784.1	No description	scaffold:IWGSC1.0+popseq:IWGSC_CSS_2BS_scaff_5214343:286:1218:-1	Dbxref=UniParc:UPI0003D56ECE,UniProtKB:W5BPC4_WHEAT	GO:0003690,GO:0005739,GO:0006355	double-stranded DNA binding|mitochondrion|regulation of transcription, DNA-templated	No annotation	No description
tae-miR9662b-3p	Traes_2DL_BE754F0C1.1	No description	chromosome:IWGSC1.0+popseq:2D:131649446:131651175:1	Dbxref=UniParc:UPI0003D5044C,UniProtKB:W5BZQ0_WHEAT	GO:0003690,GO:0005739,GO:0006355	double-stranded DNA binding|mitochondrion|regulation of transcription, DNA-templated	No annotation	No description
tae-miR9662b-3p	Traes_4AL_3A009739E.1	No description	chromosome:IWGSC1.0+popseq:4A:189718895:189720314:1	Dbxref=UniParc:UPI0003D451C5,UniProtKB:W5DN64_WHEAT	GO:0003690,GO:0005739,GO:0006355	double-stranded DNA binding|mitochondrion|regulation of transcription, DNA-templated	No annotation	No description
tae-miR9662b-3p	Traes_4AL_76CB2DE24.1	No description	scaffold:IWGSC1.0+popseq:IWGSC_CSS_4AL_scaff_7081116:5076:6239:1	Dbxref=UniParc:UPI0003D572B1,UniProtKB:W5DQG4_WHEAT	GO:0003690,GO:0005739,GO:0006355	double-stranded DNA binding|mitochondrion|regulation of transcription, DNA-templated	No annotation	No description
tae-miR9662b-3p	Traes_4AL_A4B73CC6A1.2	No description	chromosome:IWGSC1.0+popseq:4A:187821132:187823044:-1	Dbxref=UniParc:UPI0003D5697E,UniProtKB:W5DS50_WHEAT	GO:0003690,GO:0005739,GO:0006355	double-stranded DNA binding|mitochondrion|regulation of transcription, DNA-templated	No annotation	No description
tae-miR9662b-3p	Traes_4BS_257C5B099.1	No description	scaffold:IWGSC1.0+popseq:IWGSC_CSS_4BS_scaff_1288175:3:560:1	Dbxref=UniParc:UPI0003D44F81,UniProtKB:W5BIY0_WHEAT	GO:0003690,GO:0005739,GO:0006355	double-stranded DNA binding|mitochondrion|regulation of transcription, DNA-templated	No annotation	No description
tae-miR9662b-3p	Traes_5DL_7643B2ADB.1	No description	chromosome:IWGSC1.0+popseq:5D:140645164:140646445:-1	Dbxref=UniParc:UPI0003D4178E,UniProtKB:W5FUU8_WHEAT	GO:0003690,GO:0005739,GO:0006355	double-stranded DNA binding|mitochondrion|regulation of transcription, DNA-templated	No annotation	No description
tae-miR9662b-3p	Traes_5DL_A9969D596.1	No description	scaffold:IWGSC1.0+popseq:IWGSC_CSS_5DL_scaff_4565112:6560:7615:-1	Dbxref=UniParc:UPI0003D5794F,UniProtKB:W5FX52_WHEAT	GO:0003690,GO:0005739,GO:0006355	double-stranded DNA binding|mitochondrion|regulation of transcription, DNA-templated	No annotation	No description
tae-miR9662b-3p	Traes_5DS_094A03C13.1	No description	chromosome:IWGSC1.0+popseq:5D:8525545:8526567:1	Dbxref=UniParc:UPI0003D47782,UniProtKB:W5G1B5_WHEAT	GO:0003690,GO:0005739,GO:0006355	double-stranded DNA binding|mitochondrion|regulation of transcription, DNA-templated	No annotation	No description
tae-miR9662b-3p	Traes_5DS_9F4A5AE9F.1	No description	chromosome:IWGSC1.0+popseq:5D:8531831:8532726:1	Dbxref=UniParc:UPI0003D57C67,UniProtKB:W5G3H3_WHEAT	GO:0003690,GO:0005739,GO:0006355	double-stranded DNA binding|mitochondrion|regulation of transcription, DNA-templated	No annotation	No description
tae-miR9662b-3p	Traes_6AS_0A204AEC9.2	No description	scaffold:IWGSC1.0+popseq:IWGSC_CSS_6AS_scaff_4364901:3966:5633:1	Dbxref=UniParc:UPI0003D4DC9C,UniProtKB:W5GBU6_WHEAT	GO:0003690,GO:0005739,GO:0006355	double-stranded DNA binding|mitochondrion|regulation of transcription, DNA-templated	No annotation	No description
tae-miR9662b-3p	Traes_6AS_1496A7825.1	No description	chromosome:IWGSC1.0+popseq:6A:6377903:6378925:1	Dbxref=UniParc:UPI0003D578A7,UniProtKB:W5GC35_WHEAT	GO:0003690,GO:0005739,GO:0006355	double-stranded DNA binding|mitochondrion|regulation of transcription, DNA-templated	No annotation	No description
tae-miR9662b-3p	Traes_6AS_15C1E6F18.2	No description	chromosome:IWGSC1.0+popseq:6A:2926118:2930723:1	Dbxref=UniParc:UPI0003D47493,UniProtKB:W5GC47_WHEAT	GO:0003690,GO:0005739,GO:0006355	double-stranded DNA binding|mitochondrion|regulation of transcription, DNA-templated	No annotation	No description
tae-miR9662b-3p	Traes_6AS_2947CC609.1	No description	scaffold:IWGSC1.0+popseq:IWGSC_CSS_6AS_scaff_4392696:3340:4293:1	Dbxref=UniParc:UPI0003D44B2A,UniProtKB:W5GCH4_WHEAT	GO:0003690,GO:0005739,GO:0006355	double-stranded DNA binding|mitochondrion|regulation of transcription, DNA-templated	No annotation	No description
tae-miR9662b-3p	Traes_6AS_29B3E9858.1	No description	chromosome:IWGSC1.0+popseq:6A:2639260:2642924:1	Dbxref=UniParc:UPI0003D55426,UniProtKB:W5GCH7_WHEAT	GO:0003690,GO:0005739,GO:0006355	double-stranded DNA binding|mitochondrion|regulation of transcription, DNA-templated	No annotation	No description
tae-miR9662b-3p	Traes_6AS_2BDC1663A.1	No description	scaffold:IWGSC1.0+popseq:IWGSC_CSS_6AS_scaff_4358559:2714:4307:1	Dbxref=UniParc:UPI0003D4E16B,UniProtKB:W5GCJ0_WHEAT	GO:0003690,GO:0005739,GO:0006355	double-stranded DNA binding|mitochondrion|regulation of transcription, DNA-templated	No annotation	No description
tae-miR9662b-3p	Traes_6AS_2FC18A5B9.6	No description	chromosome:IWGSC1.0+popseq:6A:13483350:13486295:-1	Dbxref=UniParc:UPI0003D571D7,UniProtKB:W5GCM9_WHEAT	GO:0003690,GO:0005739,GO:0006355	double-stranded DNA binding|mitochondrion|regulation of transcription, DNA-templated	No annotation	No description
tae-miR9662b-3p	Traes_6AS_3641B9C871.1	No description	chromosome:IWGSC1.0+popseq:6A:6485256:6486758:-1	Dbxref=UniParc:UPI0003D54144,UniProtKB:W5GCS9_WHEAT	GO:0003690,GO:0005739,GO:0006355	double-stranded DNA binding|mitochondrion|regulation of transcription, DNA-templated	No annotation	No description
tae-miR9662b-3p	Traes_6AS_36EAEADDD.3	No description	chromosome:IWGSC1.0+popseq:6A:2020153:2021498:-1	Dbxref=UniParc:UPI0003D439D1,UniProtKB:W5GCT5_WHEAT	GO:0003690,GO:0005739,GO:0006355	double-stranded DNA binding|mitochondrion|regulation of transcription, DNA-templated	No annotation	No description
tae-miR9662b-3p	Traes_6AS_3AFC735F7.1	No description	chromosome:IWGSC1.0+popseq:6A:7979383:7980769:1	Dbxref=UniParc:UPI0003D5625A,UniProtKB:W5GCX4_WHEAT	GO:0003690,GO:0005739,GO:0006355	double-stranded DNA binding|mitochondrion|regulation of transcription, DNA-templated	No annotation	No description
tae-miR9662b-3p	Traes_6AS_480364CD5.1	No description	chromosome:IWGSC1.0+popseq:6A:3965698:3966501:1	Dbxref=UniParc:UPI0003D445D1,UniProtKB:W5GD65_WHEAT	GO:0003690,GO:0005739,GO:0006355	double-stranded DNA binding|mitochondrion|regulation of transcription, DNA-templated	No annotation	No description
tae-miR9662b-3p	Traes_6AS_48B701BB41.2	No description	scaffold:IWGSC1.0+popseq:IWGSC_CSS_6AS_scaff_4422448:10829:16144:-1	Dbxref=UniParc:UPI0003D55D5C,UniProtKB:W5GD73_WHEAT	GO:0003690,GO:0005739,GO:0006355	double-stranded DNA binding|mitochondrion|regulation of transcription, DNA-templated	No annotation	No description
tae-miR9662b-3p	Traes_6AS_6612DF8D7.3	No description	chromosome:IWGSC1.0+popseq:6A:6510380:6513549:1	Dbxref=UniParc:UPI0003D427C8,UniProtKB:W5GDX7_WHEAT	GO:0003690,GO:0005739,GO:0006355	double-stranded DNA binding|mitochondrion|regulation of transcription, DNA-templated	No annotation	No description
tae-miR9662b-3p	Traes_6AS_8D2111A83.5	No description	chromosome:IWGSC1.0+popseq:6A:5115732:5119524:1	Dbxref=UniParc:UPI0003D49C86,UniProtKB:W5GET9_WHEAT	GO:0003690,GO:0005739,GO:0006355	double-stranded DNA binding|mitochondrion|regulation of transcription, DNA-templated	No annotation	No description
tae-miR9662b-3p	Traes_6AS_8F6522734.1	No description	scaffold:IWGSC1.0+popseq:IWGSC_CSS_6AS_scaff_4352106:249:2080:-1	Dbxref=UniParc:UPI0003D570CC,UniProtKB:W5GEW1_WHEAT	GO:0003690,GO:0005739,GO:0006355	double-stranded DNA binding|mitochondrion|regulation of transcription, DNA-templated	No annotation	No description
tae-miR9662b-3p	Traes_6AS_A2EAE01C1.1	No description	chromosome:IWGSC1.0+popseq:6A:3411776:3412714:1	Dbxref=UniParc:UPI0003D543CE,UniProtKB:W5GFC9_WHEAT	GO:0003690,GO:0005739,GO:0006355	double-stranded DNA binding|mitochondrion|regulation of transcription, DNA-templated	No annotation	No description
tae-miR9662b-3p	Traes_6AS_B24138E62.1	No description	chromosome:IWGSC1.0+popseq:6A:3815092:3816904:-1	Dbxref=UniParc:UPI0003D4ADFC,UniProtKB:W5GFP8_WHEAT	GO:0003690,GO:0005739,GO:0006355	double-stranded DNA binding|mitochondrion|regulation of transcription, DNA-templated	No annotation	No description
tae-miR9662b-3p	Traes_6AS_EBADF37C7.1	No description	scaffold:IWGSC1.0+popseq:IWGSC_CSS_6AS_scaff_4352106:13691:14845:-1	Dbxref=UniParc:UPI0003D45110,UniProtKB:W5GH01_WHEAT	GO:0003690,GO:0005739,GO:0006355	double-stranded DNA binding|mitochondrion|regulation of transcription, DNA-templated	No annotation	No description
tae-miR9662b-3p	Traes_6AS_EE73C76541.2	No description	chromosome:IWGSC1.0+popseq:6A:6729040:6735356:-1	Dbxref=UniParc:UPI0003D57B98,UniProtKB:W5GH21_WHEAT	GO:0003690,GO:0005739,GO:0006355	double-stranded DNA binding|mitochondrion|regulation of transcription, DNA-templated	No annotation	No description
tae-miR9662b-3p	Traes_6AS_EE8BA0A57.2	No description	chromosome:IWGSC1.0+popseq:6A:2159639:2161570:1	Dbxref=UniParc:UPI0003D49726,UniProtKB:W5GH22_WHEAT	GO:0003690,GO:0005739,GO:0006355	double-stranded DNA binding|mitochondrion|regulation of transcription, DNA-templated	No annotation	No description
tae-miR9662b-3p	Traes_6AS_F1919325C.1	No description	scaffold:IWGSC1.0+popseq:IWGSC_CSS_6AS_scaff_4352107:1623:2576:-1	Dbxref=UniParc:UPI0003D45B76,UniProtKB:W5GH53_WHEAT	GO:0003690,GO:0005739,GO:0006355	double-stranded DNA binding|mitochondrion|regulation of transcription, DNA-templated	No annotation	No description
tae-miR9662b-3p	Traes_6AS_F7B50CFC6.1	No description	chromosome:IWGSC1.0+popseq:6A:12958009:12959028:-1	Dbxref=UniParc:UPI0003D518D4,UniProtKB:W5GHB4_WHEAT	GO:0003690,GO:0005739,GO:0006355	double-stranded DNA binding|mitochondrion|regulation of transcription, DNA-templated	No annotation	No description
tae-miR9662b-3p	Traes_6AS_F7B50CFC61.1	No description	chromosome:IWGSC1.0+popseq:6A:12944794:12945813:-1	Dbxref=UniParc:UPI0003D518D4,UniProtKB:W5GHB4_WHEAT	GO:0003690,GO:0005739,GO:0006355	double-stranded DNA binding|mitochondrion|regulation of transcription, DNA-templated	No annotation	No description
tae-miR9662b-3p	Traes_6AS_FBBCFBCB0.1	No description	chromosome:IWGSC1.0+popseq:6A:1809415:1810625:-1	Dbxref=UniParc:UPI0003D4BCB3,UniProtKB:W5GHF6_WHEAT	GO:0003690,GO:0005739,GO:0006355	double-stranded DNA binding|mitochondrion|regulation of transcription, DNA-templated	No annotation	No description
tae-miR9662b-3p	Traes_6BS_1E0D70258.1	No description	chromosome:IWGSC1.0+popseq:6B:3679049:3679986:1	Dbxref=UniParc:UPI0003D42AD8,UniProtKB:W5GPH5_WHEAT	GO:0003690,GO:0005739,GO:0006355	double-stranded DNA binding|mitochondrion|regulation of transcription, DNA-templated	No annotation	No description
tae-miR9662b-3p	Traes_6BS_28F0D2955.1	No description	scaffold:IWGSC1.0+popseq:IWGSC_CSS_6BS_scaff_2564867:4:662:-1	Dbxref=UniParc:UPI0003D421DC,UniProtKB:W5GPQ3_WHEAT	GO:0003690,GO:0005739,GO:0006355	double-stranded DNA binding|mitochondrion|regulation of transcription, DNA-templated	No annotation	No description
tae-miR9662b-3p	Traes_6BS_2AC6A2287.1	No description	scaffold:IWGSC1.0+popseq:IWGSC_CSS_6BS_scaff_3007895:1:1854:1	Dbxref=UniParc:UPI0003D4BD43,UniProtKB:W5GPR8_WHEAT	GO:0003690,GO:0005739,GO:0006355	double-stranded DNA binding|mitochondrion|regulation of transcription, DNA-templated	No annotation	No description
tae-miR9662b-3p	Traes_6BS_2F108C5BB.1	No description	scaffold:IWGSC1.0+popseq:IWGSC_CSS_6BS_scaff_1774984:1:974:1	Dbxref=UniParc:UPI0003D57DF3,UniProtKB:W5GPT7_WHEAT	GO:0003690,GO:0005739,GO:0006355	double-stranded DNA binding|mitochondrion|regulation of transcription, DNA-templated	No annotation	No description
tae-miR9662b-3p	Traes_6BS_3A00751B5.2	No description	scaffold:IWGSC1.0+popseq:IWGSC_CSS_6BS_scaff_2964734:2076:3091:-1	Dbxref=UniParc:UPI0003D4E9F4,UniProtKB:W5GQ10_WHEAT	GO:0003690,GO:0005739,GO:0006355	double-stranded DNA binding|mitochondrion|regulation of transcription, DNA-templated	No annotation	No description
tae-miR9662b-3p	Traes_6BS_46641470F.1	No description	chromosome:IWGSC1.0+popseq:6B:2627151:2628021:1	Dbxref=UniParc:UPI0003D532FA,UniProtKB:W5GQ93_WHEAT	GO:0003690,GO:0005739,GO:0006355	double-stranded DNA binding|mitochondrion|regulation of transcription, DNA-templated	No annotation	No description
tae-miR9662b-3p	Traes_6BS_4D22F1222.2	No description	chromosome:IWGSC1.0+popseq:6B:3258241:3261200:-1	Dbxref=UniParc:UPI0003D458E6,UniProtKB:W5GQD9_WHEAT	GO:0003690,GO:0005739,GO:0006355	double-stranded DNA binding|mitochondrion|regulation of transcription, DNA-templated	No annotation	No description
tae-miR9662b-3p	Traes_6BS_4E6E57FEB.1	No description	chromosome:IWGSC1.0+popseq:6B:6459101:6461828:1	Dbxref=UniParc:UPI0003D54BE3,UniProtKB:W5GQE8_WHEAT	GO:0003690,GO:0005739,GO:0006355	double-stranded DNA binding|mitochondrion|regulation of transcription, DNA-templated	No annotation	No description
tae-miR9662b-3p	Traes_6BS_508C2BEA2.1	No description	scaffold:IWGSC1.0+popseq:IWGSC_CSS_6BS_scaff_2966335:1016:1522:1	Dbxref=UniParc:UPI0003D4C745,UniProtKB:W5GQG2_WHEAT	GO:0003690,GO:0005739,GO:0006355	double-stranded DNA binding|mitochondrion|regulation of transcription, DNA-templated	No annotation	No description
tae-miR9662b-3p	Traes_6BS_577217561.1	No description	chromosome:IWGSC1.0+popseq:6B:173181:176608:1	Dbxref=UniParc:UPI0003D4FEDE,UniProtKB:W5GQK1_WHEAT	GO:0003690,GO:0005739,GO:0006355	double-stranded DNA binding|mitochondrion|regulation of transcription, DNA-templated	No annotation	No description
tae-miR9662b-3p	Traes_6BS_7F1846171.1	No description	scaffold:IWGSC1.0+popseq:IWGSC_CSS_6BS_scaff_2942687:1:573:1	Dbxref=UniParc:UPI0003D4500C,UniProtKB:W5GRA9_WHEAT	GO:0003690,GO:0005739,GO:0006355	double-stranded DNA binding|mitochondrion|regulation of transcription, DNA-templated	No annotation	No description
tae-miR9662b-3p	Traes_6BS_82F5BF11F.1	No description	chromosome:IWGSC1.0+popseq:6B:14777719:14778934:1	Dbxref=UniParc:UPI0003D49F3D,UniProtKB:W5GRD1_WHEAT	GO:0003690,GO:0005739,GO:0006355	double-stranded DNA binding|mitochondrion|regulation of transcription, DNA-templated	No annotation	No description
tae-miR9662b-3p	Traes_6BS_843505CB3.5	No description	chromosome:IWGSC1.0+popseq:6B:3776769:3781124:1	Dbxref=UniParc:UPI0003D58739,UniProtKB:A0A096UUD4_WHEAT	GO:0003690,GO:0005739,GO:0006355	double-stranded DNA binding|mitochondrion|regulation of transcription, DNA-templated	No annotation	No description
tae-miR9662b-3p	Traes_6BS_A303CDF0B.1	No description	scaffold:IWGSC1.0+popseq:IWGSC_CSS_6BS_scaff_1890847:6:709:1	Dbxref=UniParc:UPI0003D4B8BA,UniProtKB:W5GS02_WHEAT	GO:0003690,GO:0005739,GO:0006355	double-stranded DNA binding|mitochondrion|regulation of transcription, DNA-templated	No annotation	No description
tae-miR9662b-3p	Traes_6BS_C3247654A.1	No description	scaffold:IWGSC1.0+popseq:IWGSC_CSS_6BS_scaff_2995020:15:1244:1	Dbxref=UniParc:UPI0003D52F01,UniProtKB:W5GSN1_WHEAT	GO:0003690,GO:0005739,GO:0006355	double-stranded DNA binding|mitochondrion|regulation of transcription, DNA-templated	No annotation	No description
tae-miR9662b-3p	Traes_6BS_CBD931158.4	No description	chromosome:IWGSC1.0+popseq:6B:4043702:4045977:1	Dbxref=UniParc:UPI0003D4E7BE,UniProtKB:A0A096UUE9_WHEAT	GO:0003690,GO:0005739,GO:0006355	double-stranded DNA binding|mitochondrion|regulation of transcription, DNA-templated	No annotation	No description
tae-miR9662b-3p	Traes_6BS_D8B7C37B0.2	No description	chromosome:IWGSC1.0+popseq:6B:3267615:3269879:1	Dbxref=UniParc:UPI0003D46DD5,UniProtKB:W5GT18_WHEAT	GO:0003690,GO:0005739,GO:0006355	double-stranded DNA binding|mitochondrion|regulation of transcription, DNA-templated	No annotation	No description
tae-miR9662b-3p	Traes_6BS_EE1BBAFD1.1	No description	chromosome:IWGSC1.0+popseq:6B:3688243:3689312:-1	Dbxref=UniParc:UPI0003D520AB,UniProtKB:W5GTF0_WHEAT	GO:0003690,GO:0005739,GO:0006355	double-stranded DNA binding|mitochondrion|regulation of transcription, DNA-templated	No annotation	No description
tae-miR9662b-3p	Traes_6BS_F8176B2AA.1	No description	chromosome:IWGSC1.0+popseq:6B:3405581:3407051:1	Dbxref=UniParc:UPI0003D47647,UniProtKB:W5GTL6_WHEAT	GO:0003690,GO:0005739,GO:0006355	double-stranded DNA binding|mitochondrion|regulation of transcription, DNA-templated	No annotation	No description
tae-miR9662b-3p	Traes_6DS_0E84AAF77.1	No description	scaffold:IWGSC1.0+popseq:IWGSC_CSS_6DS_scaff_2058063:109:1059:1	Dbxref=UniParc:UPI0003D43DAC,UniProtKB:W5H1H2_WHEAT	GO:0003690,GO:0005739,GO:0006355	double-stranded DNA binding|mitochondrion|regulation of transcription, DNA-templated	No annotation	No description
tae-miR9662b-3p	Traes_6DS_0F1335DA2.1	No description	scaffold:IWGSC1.0+popseq:IWGSC_CSS_6DS_scaff_1974740:2:338:-1	Dbxref=UniParc:UPI0003D55473,UniProtKB:W5H1H7_WHEAT	GO:0003690,GO:0005739,GO:0006355	double-stranded DNA binding|mitochondrion|regulation of transcription, DNA-templated	No annotation	No description
tae-miR9662b-3p	Traes_6DS_186AD71E4.1	No description	chromosome:IWGSC1.0+popseq:6D:3711829:3713428:-1	Dbxref=UniParc:UPI0003D43451,UniProtKB:W5H1N3_WHEAT	GO:0003690,GO:0005739,GO:0006355	double-stranded DNA binding|mitochondrion|regulation of transcription, DNA-templated	No annotation	No description
tae-miR9662b-3p	Traes_6DS_2185308F3.1	No description	scaffold:IWGSC1.0+popseq:IWGSC_CSS_6DS_scaff_2075589:1099:1605:1	Dbxref=UniParc:UPI0003D53068,UniProtKB:W5H1T7_WHEAT	GO:0003690,GO:0005739,GO:0006355	double-stranded DNA binding|mitochondrion|regulation of transcription, DNA-templated	No annotation	No description
tae-miR9662b-3p	Traes_6DS_2D4EFFF3E.1	No description	scaffold:IWGSC1.0+popseq:IWGSC_CSS_6DS_scaff_2090544:3744:4729:1	Dbxref=UniParc:UPI0003D47687,UniProtKB:W5H209_WHEAT	GO:0003690,GO:0005739,GO:0006355	double-stranded DNA binding|mitochondrion|regulation of transcription, DNA-templated	No annotation	No description
tae-miR9662b-3p	Traes_6DS_2ED8299A11.1	No description	chromosome:IWGSC1.0+popseq:6D:7384545:7388363:-1	Dbxref=UniParc:UPI0003D4D7C0,UniProtKB:W5H227_WHEAT	GO:0003690,GO:0005739,GO:0006355	double-stranded DNA binding|mitochondrion|regulation of transcription, DNA-templated	No annotation	No description
tae-miR9662b-3p	Traes_6DS_3A1EA267A.17	No description	scaffold:IWGSC1.0+popseq:IWGSC_CSS_6DS_scaff_2093611:5883:10831:1	Dbxref=UniParc:UPI0003D46F3C,UniProtKB:W5H294_WHEAT	GO:0003690,GO:0005739,GO:0006355	double-stranded DNA binding|mitochondrion|regulation of transcription, DNA-templated	No annotation	No description
tae-miR9662b-3p	Traes_6DS_3FC2ADA87.1	No description	scaffold:IWGSC1.0+popseq:IWGSC_CSS_6DS_scaff_2063846:5344:6449:-1	Dbxref=UniParc:UPI0003D50A32,UniProtKB:W5H2C7_WHEAT	GO:0003690,GO:0005739,GO:0006355	double-stranded DNA binding|mitochondrion|regulation of transcription, DNA-templated	No annotation	No description
tae-miR9662b-3p	Traes_6DS_422644406.1	No description	chromosome:IWGSC1.0+popseq:6D:3838722:3839663:1	Dbxref=UniParc:UPI0003D46352,UniProtKB:W5H2E0_WHEAT	GO:0003690,GO:0005739,GO:0006355	double-stranded DNA binding|mitochondrion|regulation of transcription, DNA-templated	No annotation	No description
tae-miR9662b-3p	Traes_6DS_425AC7525.3	No description	chromosome:IWGSC1.0+popseq:6D:2656952:2662176:-1	Dbxref=UniParc:UPI0003D4DCE8,UniProtKB:W5H2E1_WHEAT	GO:0003690,GO:0005739,GO:0006355	double-stranded DNA binding|mitochondrion|regulation of transcription, DNA-templated	No annotation	No description
tae-miR9662b-3p	Traes_6DS_731D6507E.1	No description	scaffold:IWGSC1.0+popseq:IWGSC_CSS_6DS_scaff_1048154:3633:5914:1	Dbxref=UniParc:UPI0003D4634B,UniProtKB:W5H380_WHEAT	GO:0003690,GO:0005739,GO:0006355	double-stranded DNA binding|mitochondrion|regulation of transcription, DNA-templated	No annotation	No description
tae-miR9662b-3p	Traes_6DS_7876A591C.1	No description	chromosome:IWGSC1.0+popseq:6D:2576373:2578596:1	Dbxref=UniParc:UPI0003D4420B,UniProtKB:W5H3A9_WHEAT	GO:0003690,GO:0005739,GO:0006355	double-stranded DNA binding|mitochondrion|regulation of transcription, DNA-templated	No annotation	No description
tae-miR9662b-3p	Traes_6DS_7979B425D.5	No description	scaffold:IWGSC1.0+popseq:IWGSC_CSS_6DS_scaff_2121738:1985:11339:1	Dbxref=UniParc:UPI00043C8FBF,UniProtKB:A0A096UUT6_WHEAT	GO:0003690,GO:0005739,GO:0006355	double-stranded DNA binding|mitochondrion|regulation of transcription, DNA-templated	No annotation	No description
tae-miR9662b-3p	Traes_6DS_7D3BEF6A9.2	No description	chromosome:IWGSC1.0+popseq:6D:4558905:4564408:-1	Dbxref=UniParc:UPI0003D54479,UniProtKB:W5H3E3_WHEAT	GO:0003690,GO:0005739,GO:0006355	double-stranded DNA binding|mitochondrion|regulation of transcription, DNA-templated	No annotation	No description
tae-miR9662b-3p	Traes_6DS_893F318A9.1	No description	chromosome:IWGSC1.0+popseq:6D:6906245:6907267:-1	Dbxref=UniParc:UPI0003D4752C,UniProtKB:W5H3L0_WHEAT	GO:0003690,GO:0005739,GO:0006355	double-stranded DNA binding|mitochondrion|regulation of transcription, DNA-templated	No annotation	No description
tae-miR9662b-3p	Traes_6DS_8AB083B251.3	No description	chromosome:IWGSC1.0+popseq:6D:7391723:7393804:-1	Dbxref=UniParc:UPI0003D4BCDC,UniProtKB:W5H3L8_WHEAT	GO:0003690,GO:0005739,GO:0006355	double-stranded DNA binding|mitochondrion|regulation of transcription, DNA-templated	No annotation	No description
tae-miR9662b-3p	Traes_6DS_931C28AF6.1	No description	chromosome:IWGSC1.0+popseq:6D:3779923:3780684:-1	Dbxref=UniParc:UPI0003D58ED5,UniProtKB:W5H3S6_WHEAT	GO:0003690,GO:0005739,GO:0006355	double-stranded DNA binding|mitochondrion|regulation of transcription, DNA-templated	No annotation	No description
tae-miR9662b-3p	Traes_6DS_93C7DA226.1	No description	scaffold:IWGSC1.0+popseq:IWGSC_CSS_6DS_scaff_2122916:10996:11973:-1	Dbxref=UniParc:UPI0003D412EB,UniProtKB:W5H3T0_WHEAT	GO:0003690,GO:0005739,GO:0006355	double-stranded DNA binding|mitochondrion|regulation of transcription, DNA-templated	No annotation	No description
tae-miR9662b-3p	Traes_6DS_93C7DA2261.1	No description	scaffold:IWGSC1.0+popseq:IWGSC_CSS_6DS_scaff_2057369:13039:14016:-1	Dbxref=UniParc:UPI0003D412EB,UniProtKB:W5H3T0_WHEAT	GO:0003690,GO:0005739,GO:0006355	double-stranded DNA binding|mitochondrion|regulation of transcription, DNA-templated	No annotation	No description
tae-miR9662b-3p	Traes_6DS_A2E0A29DE.1	No description	scaffold:IWGSC1.0+popseq:IWGSC_CSS_6DS_scaff_2053402:3808:5934:-1	Dbxref=UniParc:UPI0003D4EFAC,UniProtKB:W5H435_WHEAT	GO:0003690,GO:0005739,GO:0006355	double-stranded DNA binding|mitochondrion|regulation of transcription, DNA-templated	No annotation	No description
tae-miR9662b-3p	Traes_6DS_A490DF33E.1	No description	chromosome:IWGSC1.0+popseq:6D:4539100:4540044:-1	Dbxref=UniParc:UPI0003D57903,UniProtKB:W5H444_WHEAT	GO:0003690,GO:0005739,GO:0006355	double-stranded DNA binding|mitochondrion|regulation of transcription, DNA-templated	No annotation	No description
tae-miR9662b-3p	Traes_6DS_BF460054E.1	No description	chromosome:IWGSC1.0+popseq:6D:4821455:4824117:-1	Dbxref=UniParc:UPI0003D42E90,UniProtKB:W5H4L1_WHEAT	GO:0003690,GO:0005739,GO:0006355	double-stranded DNA binding|mitochondrion|regulation of transcription, DNA-templated	No annotation	No description
tae-miR9662b-3p	Traes_6DS_E352D66A4.1	No description	scaffold:IWGSC1.0+popseq:IWGSC_CSS_6DS_scaff_2078752:97:1020:1	Dbxref=UniParc:UPI0003D54E2B,UniProtKB:W5H591_WHEAT	GO:0003690,GO:0005739,GO:0006355	double-stranded DNA binding|mitochondrion|regulation of transcription, DNA-templated	No annotation	No description
tae-miR9662b-3p	Traes_6DS_E95930B7D.1	No description	scaffold:IWGSC1.0+popseq:IWGSC_CSS_6DS_scaff_2078751:97:1020:1	Dbxref=UniParc:UPI0003D54676,UniProtKB:W5H5D1_WHEAT	GO:0003690,GO:0005739,GO:0006355	double-stranded DNA binding|mitochondrion|regulation of transcription, DNA-templated	No annotation	No description
tae-miR9662b-3p	Traes_6DS_EF75D5C67.1	No description	chromosome:IWGSC1.0+popseq:6D:7709980:7711016:-1	Dbxref=UniParc:UPI0003D428FC,UniProtKB:W5H5G5_WHEAT	GO:0003690,GO:0005739,GO:0006355	double-stranded DNA binding|mitochondrion|regulation of transcription, DNA-templated	No annotation	No description
tae-miR9662b-3p	Traes_6DS_F6C7E588F.1	No description	chromosome:IWGSC1.0+popseq:6D:7379329:7380650:-1	Dbxref=UniParc:UPI0003D4837D,UniProtKB:W5H5L3_WHEAT	GO:0003690,GO:0005739,GO:0006355	double-stranded DNA binding|mitochondrion|regulation of transcription, DNA-templated	No annotation	No description
tae-miR9662b-3p	Traes_6DS_FB434BB3C.2	No description	scaffold:IWGSC1.0+popseq:IWGSC_CSS_6DS_scaff_1986303:275:4568:1	Dbxref=UniParc:UPI0003D46DAE,UniProtKB:W5H5Q3_WHEAT	GO:0003690,GO:0005739,GO:0006355	double-stranded DNA binding|mitochondrion|regulation of transcription, DNA-templated	No annotation	No description
tae-miR9662b-3p	Traes_7AS_1E81E97A0.1	No description	chromosome:IWGSC1.0+popseq:7A:50333629:50334645:1	Dbxref=UniParc:UPI0003D4D576,UniProtKB:W5HD50_WHEAT	GO:0003690,GO:0005739,GO:0006355	double-stranded DNA binding|mitochondrion|regulation of transcription, DNA-templated	No annotation	No description
tae-miR9662b-3p	Traes_7BS_598310C32.1	No description	chromosome:IWGSC1.0+popseq:7B:28289526:28290350:-1	Dbxref=UniParc:UPI0003D589C0,UniProtKB:W5HTZ8_WHEAT	GO:0003690,GO:0005739,GO:0006355	double-stranded DNA binding|mitochondrion|regulation of transcription, DNA-templated	No annotation	No description
tae-miR9662b-3p	Traes_7BS_F3F4F9276.1	No description	chromosome:IWGSC1.0+popseq:7B:60706200:60707150:-1	Dbxref=UniParc:UPI0003D52E77,UniProtKB:W5HWX8_WHEAT	GO:0003690,GO:0005739,GO:0006355	double-stranded DNA binding|mitochondrion|regulation of transcription, DNA-templated	No annotation	No description
tae-miR9662b-3p	Traes_7DS_2B1FE04A6.1	No description	scaffold:IWGSC1.0+popseq:IWGSC_CSS_7DS_scaff_3964863:3:711:1	Dbxref=UniParc:UPI0003D4587E,UniProtKB:W5I616_WHEAT	GO:0003690,GO:0005739,GO:0006355	double-stranded DNA binding|mitochondrion|regulation of transcription, DNA-templated	No annotation	No description
tae-miR9662b-3p	Traes_7DS_5B1210681.1	No description	chromosome:IWGSC1.0+popseq:7D:34497289:34498794:-1	Dbxref=UniParc:UPI0003D58875,UniProtKB:W5I7J9_WHEAT	GO:0003690,GO:0005739,GO:0006355	double-stranded DNA binding|mitochondrion|regulation of transcription, DNA-templated	No annotation	No description
tae-miR9662b-3p	TRAES3BF181700010CFD_t1	No description	scaffold:IWGSC1.0+popseq:v443_1817:12607:13113:-1	Dbxref=UniParc:UPI0005819797,UniProtKB:A0A0C4BHL5_WHEAT	GO:0003690,GO:0005739,GO:0006355	double-stranded DNA binding|mitochondrion|regulation of transcription, DNA-templated	No annotation	No description
tae-miR9662b-3p	TRAES3BF261600050CFD_t1	No description	scaffold:IWGSC1.0+popseq:v443_2616:84217:85371:1	Dbxref=UniParc:UPI00058197CE,UniProtKB:A0A0C4BHU8_WHEAT	GO:0003690,GO:0005739,GO:0006355	double-stranded DNA binding|mitochondrion|regulation of transcription, DNA-templated	No annotation	No description
tae-miR9662b-3p	Traes_4BL_29D8171E0.1	No description	chromosome:IWGSC1.0+popseq:4B:277290490:277291254:1	Dbxref=UniParc:UPI0003D43908,UniProtKB:W5E268_WHEAT	No annotation	No annotation	No annotation	No description
tae-miR9662b-3p	Traes_5DS_C87840EBA.2	No description	chromosome:IWGSC1.0+popseq:5D:19004268:19005520:1	Dbxref=UniParc:UPI00043DDDE2,UniProtKB:A0A096UTJ5_WHEAT	No annotation	No annotation	No annotation	No description
tae-miR9662b-3p	Traes_6BS_1BBAEAFA71.2	No description	scaffold:IWGSC1.0+popseq:IWGSC_CSS_6BS_scaff_2984863:508:3244:-1	Dbxref=UniParc:UPI0003D53106,UniProtKB:W5GPG5_WHEAT	No annotation	No annotation	No annotation	No description
tae-miR9662b-3p	Traes_6BS_812D3A692.1	No description	chromosome:IWGSC1.0+popseq:6B:2614813:2617424:-1	Dbxref=UniParc:UPI0003D56C5A,UniProtKB:W5GRC4_WHEAT	No annotation	No annotation	No annotation	No description
tae-miR9662b-3p	Traes_6DS_3F194116E.1	No description	chromosome:IWGSC1.0+popseq:6D:5837633:5838628:-1		No annotation	No annotation	No annotation	No description
tae-miR9662b-3p	Traes_6DS_CF627A1BC.1	No description	scaffold:IWGSC1.0+popseq:IWGSC_CSS_6DS_scaff_460711:1:345:-1	Dbxref=UniParc:UPI0003D4E9EB,UniProtKB:W5H4W9_WHEAT	No annotation	No annotation	No annotation	No description
tae-miR9662b-3p	Traes_6DS_DAD8BEF41.1	No description	scaffold:IWGSC1.0+popseq:IWGSC_CSS_6DS_scaff_2073150:2765:3272:1	Dbxref=UniParc:UPI0003D4E918,UniProtKB:W5H538_WHEAT	No annotation	No annotation	No annotation	No description
tae-miR9662b-3p	TRAES3BF181700020CFD_t1	No description	scaffold:IWGSC1.0+popseq:v443_1817:96680:97937:-1	Dbxref=UniParc:UPI0004DC3545,UniProtKB:A0A077RHN8_WHEAT	No annotation	No annotation	No annotation	No description
tae-miR9662a-3p	Traes_1BS_566CEE7F6.1	No description	scaffold:IWGSC1.0+popseq:IWGSC_CSS_1BS_scaff_3412793:3893:4807:1	Dbxref=UniParc:UPI0003D54059,UniProtKB:W5A986_WHEAT	GO:0003690,GO:0005739,GO:0006355	double-stranded DNA binding|mitochondrion|regulation of transcription, DNA-templated	No annotation	No description
tae-miR9662a-3p	Traes_2BS_257C5B099.1	No description	chromosome:IWGSC1.0+popseq:2B:17133760:17134317:1	Dbxref=UniParc:UPI0003D44F81,UniProtKB:W5BIY0_WHEAT	GO:0003690,GO:0005739,GO:0006355	double-stranded DNA binding|mitochondrion|regulation of transcription, DNA-templated	No annotation	No description
tae-miR9662a-3p	Traes_2BS_257C5B0991.1	No description	scaffold:IWGSC1.0+popseq:IWGSC_CSS_2BS_scaff_5214342:3:560:1	Dbxref=UniParc:UPI0003D44F81,UniProtKB:W5BIY0_WHEAT	GO:0003690,GO:0005739,GO:0006355	double-stranded DNA binding|mitochondrion|regulation of transcription, DNA-templated	No annotation	No description
tae-miR9662a-3p	Traes_2BS_74269A4C5.1	No description	scaffold:IWGSC1.0+popseq:IWGSC_CSS_2BS_scaff_5233078:2:823:1	Dbxref=UniParc:UPI0003D4880D,UniProtKB:W5BL57_WHEAT	GO:0003690,GO:0005739,GO:0006355	double-stranded DNA binding|mitochondrion|regulation of transcription, DNA-templated	No annotation	No description
tae-miR9662a-3p	Traes_2BS_DDF26C784.1	No description	scaffold:IWGSC1.0+popseq:IWGSC_CSS_2BS_scaff_5214343:286:1218:-1	Dbxref=UniParc:UPI0003D56ECE,UniProtKB:W5BPC4_WHEAT	GO:0003690,GO:0005739,GO:0006355	double-stranded DNA binding|mitochondrion|regulation of transcription, DNA-templated	No annotation	No description
tae-miR9662a-3p	Traes_2DL_BE754F0C1.1	No description	chromosome:IWGSC1.0+popseq:2D:131649446:131651175:1	Dbxref=UniParc:UPI0003D5044C,UniProtKB:W5BZQ0_WHEAT	GO:0003690,GO:0005739,GO:0006355	double-stranded DNA binding|mitochondrion|regulation of transcription, DNA-templated	No annotation	No description
tae-miR9662a-3p	Traes_4AL_3A009739E.1	No description	chromosome:IWGSC1.0+popseq:4A:189718895:189720314:1	Dbxref=UniParc:UPI0003D451C5,UniProtKB:W5DN64_WHEAT	GO:0003690,GO:0005739,GO:0006355	double-stranded DNA binding|mitochondrion|regulation of transcription, DNA-templated	No annotation	No description
tae-miR9662a-3p	Traes_4AL_76CB2DE24.1	No description	scaffold:IWGSC1.0+popseq:IWGSC_CSS_4AL_scaff_7081116:5076:6239:1	Dbxref=UniParc:UPI0003D572B1,UniProtKB:W5DQG4_WHEAT	GO:0003690,GO:0005739,GO:0006355	double-stranded DNA binding|mitochondrion|regulation of transcription, DNA-templated	No annotation	No description
tae-miR9662a-3p	Traes_4AL_A4B73CC6A1.2	No description	chromosome:IWGSC1.0+popseq:4A:187821132:187823044:-1	Dbxref=UniParc:UPI0003D5697E,UniProtKB:W5DS50_WHEAT	GO:0003690,GO:0005739,GO:0006355	double-stranded DNA binding|mitochondrion|regulation of transcription, DNA-templated	No annotation	No description
tae-miR9662a-3p	Traes_4BS_257C5B099.1	No description	scaffold:IWGSC1.0+popseq:IWGSC_CSS_4BS_scaff_1288175:3:560:1	Dbxref=UniParc:UPI0003D44F81,UniProtKB:W5BIY0_WHEAT	GO:0003690,GO:0005739,GO:0006355	double-stranded DNA binding|mitochondrion|regulation of transcription, DNA-templated	No annotation	No description
tae-miR9662a-3p	Traes_5DL_7643B2ADB.1	No description	chromosome:IWGSC1.0+popseq:5D:140645164:140646445:-1	Dbxref=UniParc:UPI0003D4178E,UniProtKB:W5FUU8_WHEAT	GO:0003690,GO:0005739,GO:0006355	double-stranded DNA binding|mitochondrion|regulation of transcription, DNA-templated	No annotation	No description
tae-miR9662a-3p	Traes_5DS_094A03C13.1	No description	chromosome:IWGSC1.0+popseq:5D:8525545:8526567:1	Dbxref=UniParc:UPI0003D47782,UniProtKB:W5G1B5_WHEAT	GO:0003690,GO:0005739,GO:0006355	double-stranded DNA binding|mitochondrion|regulation of transcription, DNA-templated	No annotation	No description
tae-miR9662a-3p	Traes_5DS_9F4A5AE9F.1	No description	chromosome:IWGSC1.0+popseq:5D:8531831:8532726:1	Dbxref=UniParc:UPI0003D57C67,UniProtKB:W5G3H3_WHEAT	GO:0003690,GO:0005739,GO:0006355	double-stranded DNA binding|mitochondrion|regulation of transcription, DNA-templated	No annotation	No description
tae-miR9662a-3p	Traes_6AS_0A204AEC9.2	No description	scaffold:IWGSC1.0+popseq:IWGSC_CSS_6AS_scaff_4364901:3966:5633:1	Dbxref=UniParc:UPI0003D4DC9C,UniProtKB:W5GBU6_WHEAT	GO:0003690,GO:0005739,GO:0006355	double-stranded DNA binding|mitochondrion|regulation of transcription, DNA-templated	No annotation	No description
tae-miR9662a-3p	Traes_6AS_1496A7825.1	No description	chromosome:IWGSC1.0+popseq:6A:6377903:6378925:1	Dbxref=UniParc:UPI0003D578A7,UniProtKB:W5GC35_WHEAT	GO:0003690,GO:0005739,GO:0006355	double-stranded DNA binding|mitochondrion|regulation of transcription, DNA-templated	No annotation	No description
tae-miR9662a-3p	Traes_6AS_15C1E6F18.2	No description	chromosome:IWGSC1.0+popseq:6A:2926118:2930723:1	Dbxref=UniParc:UPI0003D47493,UniProtKB:W5GC47_WHEAT	GO:0003690,GO:0005739,GO:0006355	double-stranded DNA binding|mitochondrion|regulation of transcription, DNA-templated	No annotation	No description
tae-miR9662a-3p	Traes_6AS_2BDC1663A.1	No description	scaffold:IWGSC1.0+popseq:IWGSC_CSS_6AS_scaff_4358559:2714:4307:1	Dbxref=UniParc:UPI0003D4E16B,UniProtKB:W5GCJ0_WHEAT	GO:0003690,GO:0005739,GO:0006355	double-stranded DNA binding|mitochondrion|regulation of transcription, DNA-templated	No annotation	No description
tae-miR9662a-3p	Traes_6AS_2FC18A5B9.6	No description	chromosome:IWGSC1.0+popseq:6A:13483350:13486295:-1	Dbxref=UniParc:UPI0003D571D7,UniProtKB:W5GCM9_WHEAT	GO:0003690,GO:0005739,GO:0006355	double-stranded DNA binding|mitochondrion|regulation of transcription, DNA-templated	No annotation	No description
tae-miR9662a-3p	Traes_6AS_3641B9C871.1	No description	chromosome:IWGSC1.0+popseq:6A:6485256:6486758:-1	Dbxref=UniParc:UPI0003D54144,UniProtKB:W5GCS9_WHEAT	GO:0003690,GO:0005739,GO:0006355	double-stranded DNA binding|mitochondrion|regulation of transcription, DNA-templated	No annotation	No description
tae-miR9662a-3p	Traes_6AS_36EAEADDD.3	No description	chromosome:IWGSC1.0+popseq:6A:2020153:2021498:-1	Dbxref=UniParc:UPI0003D439D1,UniProtKB:W5GCT5_WHEAT	GO:0003690,GO:0005739,GO:0006355	double-stranded DNA binding|mitochondrion|regulation of transcription, DNA-templated	No annotation	No description
tae-miR9662a-3p	Traes_6AS_3AFC735F7.1	No description	chromosome:IWGSC1.0+popseq:6A:7979383:7980769:1	Dbxref=UniParc:UPI0003D5625A,UniProtKB:W5GCX4_WHEAT	GO:0003690,GO:0005739,GO:0006355	double-stranded DNA binding|mitochondrion|regulation of transcription, DNA-templated	No annotation	No description
tae-miR9662a-3p	Traes_6AS_480364CD5.1	No description	chromosome:IWGSC1.0+popseq:6A:3965698:3966501:1	Dbxref=UniParc:UPI0003D445D1,UniProtKB:W5GD65_WHEAT	GO:0003690,GO:0005739,GO:0006355	double-stranded DNA binding|mitochondrion|regulation of transcription, DNA-templated	No annotation	No description
tae-miR9662a-3p	Traes_6AS_48B701BB41.2	No description	scaffold:IWGSC1.0+popseq:IWGSC_CSS_6AS_scaff_4422448:10829:16144:-1	Dbxref=UniParc:UPI0003D55D5C,UniProtKB:W5GD73_WHEAT	GO:0003690,GO:0005739,GO:0006355	double-stranded DNA binding|mitochondrion|regulation of transcription, DNA-templated	No annotation	No description
tae-miR9662a-3p	Traes_6AS_6612DF8D7.3	No description	chromosome:IWGSC1.0+popseq:6A:6510380:6513549:1	Dbxref=UniParc:UPI0003D427C8,UniProtKB:W5GDX7_WHEAT	GO:0003690,GO:0005739,GO:0006355	double-stranded DNA binding|mitochondrion|regulation of transcription, DNA-templated	No annotation	No description
tae-miR9662a-3p	Traes_6AS_8D2111A83.5	No description	chromosome:IWGSC1.0+popseq:6A:5115732:5119524:1	Dbxref=UniParc:UPI0003D49C86,UniProtKB:W5GET9_WHEAT	GO:0003690,GO:0005739,GO:0006355	double-stranded DNA binding|mitochondrion|regulation of transcription, DNA-templated	No annotation	No description
tae-miR9662a-3p	Traes_6AS_A2EAE01C1.1	No description	chromosome:IWGSC1.0+popseq:6A:3411776:3412714:1	Dbxref=UniParc:UPI0003D543CE,UniProtKB:W5GFC9_WHEAT	GO:0003690,GO:0005739,GO:0006355	double-stranded DNA binding|mitochondrion|regulation of transcription, DNA-templated	No annotation	No description
tae-miR9662a-3p	Traes_6AS_AA4F26765.1	No description	chromosome:IWGSC1.0+popseq:6A:3050738:3051673:-1	Dbxref=UniParc:UPI0003D415B4,UniProtKB:W5GFI7_WHEAT	GO:0003690,GO:0005739,GO:0006355	double-stranded DNA binding|mitochondrion|regulation of transcription, DNA-templated	No annotation	No description
tae-miR9662a-3p	Traes_6AS_B24138E62.1	No description	chromosome:IWGSC1.0+popseq:6A:3815092:3816904:-1	Dbxref=UniParc:UPI0003D4ADFC,UniProtKB:W5GFP8_WHEAT	GO:0003690,GO:0005739,GO:0006355	double-stranded DNA binding|mitochondrion|regulation of transcription, DNA-templated	No annotation	No description
tae-miR9662a-3p	Traes_6AS_EBADF37C7.1	No description	scaffold:IWGSC1.0+popseq:IWGSC_CSS_6AS_scaff_4352106:13691:14845:-1	Dbxref=UniParc:UPI0003D45110,UniProtKB:W5GH01_WHEAT	GO:0003690,GO:0005739,GO:0006355	double-stranded DNA binding|mitochondrion|regulation of transcription, DNA-templated	No annotation	No description
tae-miR9662a-3p	Traes_6AS_EE73C76541.2	No description	chromosome:IWGSC1.0+popseq:6A:6729040:6735356:-1	Dbxref=UniParc:UPI0003D57B98,UniProtKB:W5GH21_WHEAT	GO:0003690,GO:0005739,GO:0006355	double-stranded DNA binding|mitochondrion|regulation of transcription, DNA-templated	No annotation	No description
tae-miR9662a-3p	Traes_6AS_EE8BA0A57.2	No description	chromosome:IWGSC1.0+popseq:6A:2159639:2161570:1	Dbxref=UniParc:UPI0003D49726,UniProtKB:W5GH22_WHEAT	GO:0003690,GO:0005739,GO:0006355	double-stranded DNA binding|mitochondrion|regulation of transcription, DNA-templated	No annotation	No description
tae-miR9662a-3p	Traes_6AS_FBBCFBCB0.1	No description	chromosome:IWGSC1.0+popseq:6A:1809415:1810625:-1	Dbxref=UniParc:UPI0003D4BCB3,UniProtKB:W5GHF6_WHEAT	GO:0003690,GO:0005739,GO:0006355	double-stranded DNA binding|mitochondrion|regulation of transcription, DNA-templated	No annotation	No description
tae-miR9662a-3p	Traes_6BS_1E0D70258.1	No description	chromosome:IWGSC1.0+popseq:6B:3679049:3679986:1	Dbxref=UniParc:UPI0003D42AD8,UniProtKB:W5GPH5_WHEAT	GO:0003690,GO:0005739,GO:0006355	double-stranded DNA binding|mitochondrion|regulation of transcription, DNA-templated	No annotation	No description
tae-miR9662a-3p	Traes_6BS_28F0D2955.1	No description	scaffold:IWGSC1.0+popseq:IWGSC_CSS_6BS_scaff_2564867:4:662:-1	Dbxref=UniParc:UPI0003D421DC,UniProtKB:W5GPQ3_WHEAT	GO:0003690,GO:0005739,GO:0006355	double-stranded DNA binding|mitochondrion|regulation of transcription, DNA-templated	No annotation	No description
tae-miR9662a-3p	Traes_6BS_2AC6A2287.1	No description	scaffold:IWGSC1.0+popseq:IWGSC_CSS_6BS_scaff_3007895:1:1854:1	Dbxref=UniParc:UPI0003D4BD43,UniProtKB:W5GPR8_WHEAT	GO:0003690,GO:0005739,GO:0006355	double-stranded DNA binding|mitochondrion|regulation of transcription, DNA-templated	No annotation	No description
tae-miR9662a-3p	Traes_6BS_2F108C5BB.1	No description	scaffold:IWGSC1.0+popseq:IWGSC_CSS_6BS_scaff_1774984:1:974:1	Dbxref=UniParc:UPI0003D57DF3,UniProtKB:W5GPT7_WHEAT	GO:0003690,GO:0005739,GO:0006355	double-stranded DNA binding|mitochondrion|regulation of transcription, DNA-templated	No annotation	No description
tae-miR9662a-3p	Traes_6BS_3A00751B5.2	No description	scaffold:IWGSC1.0+popseq:IWGSC_CSS_6BS_scaff_2964734:2076:3091:-1	Dbxref=UniParc:UPI0003D4E9F4,UniProtKB:W5GQ10_WHEAT	GO:0003690,GO:0005739,GO:0006355	double-stranded DNA binding|mitochondrion|regulation of transcription, DNA-templated	No annotation	No description
tae-miR9662a-3p	Traes_6BS_46641470F.1	No description	chromosome:IWGSC1.0+popseq:6B:2627151:2628021:1	Dbxref=UniParc:UPI0003D532FA,UniProtKB:W5GQ93_WHEAT	GO:0003690,GO:0005739,GO:0006355	double-stranded DNA binding|mitochondrion|regulation of transcription, DNA-templated	No annotation	No description
tae-miR9662a-3p	Traes_6BS_4E6E57FEB.1	No description	chromosome:IWGSC1.0+popseq:6B:6459101:6461828:1	Dbxref=UniParc:UPI0003D54BE3,UniProtKB:W5GQE8_WHEAT	GO:0003690,GO:0005739,GO:0006355	double-stranded DNA binding|mitochondrion|regulation of transcription, DNA-templated	No annotation	No description
tae-miR9662a-3p	Traes_6BS_508C2BEA2.1	No description	scaffold:IWGSC1.0+popseq:IWGSC_CSS_6BS_scaff_2966335:1016:1522:1	Dbxref=UniParc:UPI0003D4C745,UniProtKB:W5GQG2_WHEAT	GO:0003690,GO:0005739,GO:0006355	double-stranded DNA binding|mitochondrion|regulation of transcription, DNA-templated	No annotation	No description
tae-miR9662a-3p	Traes_6BS_7F1846171.1	No description	scaffold:IWGSC1.0+popseq:IWGSC_CSS_6BS_scaff_2942687:1:573:1	Dbxref=UniParc:UPI0003D4500C,UniProtKB:W5GRA9_WHEAT	GO:0003690,GO:0005739,GO:0006355	double-stranded DNA binding|mitochondrion|regulation of transcription, DNA-templated	No annotation	No description
tae-miR9662a-3p	Traes_6BS_82F5BF11F.1	No description	chromosome:IWGSC1.0+popseq:6B:14777719:14778934:1	Dbxref=UniParc:UPI0003D49F3D,UniProtKB:W5GRD1_WHEAT	GO:0003690,GO:0005739,GO:0006355	double-stranded DNA binding|mitochondrion|regulation of transcription, DNA-templated	No annotation	No description
tae-miR9662a-3p	Traes_6BS_843505CB3.5	No description	chromosome:IWGSC1.0+popseq:6B:3776769:3781124:1	Dbxref=UniParc:UPI0003D58739,UniProtKB:A0A096UUD4_WHEAT	GO:0003690,GO:0005739,GO:0006355	double-stranded DNA binding|mitochondrion|regulation of transcription, DNA-templated	No annotation	No description
tae-miR9662a-3p	Traes_6BS_A303CDF0B.1	No description	scaffold:IWGSC1.0+popseq:IWGSC_CSS_6BS_scaff_1890847:6:709:1	Dbxref=UniParc:UPI0003D4B8BA,UniProtKB:W5GS02_WHEAT	GO:0003690,GO:0005739,GO:0006355	double-stranded DNA binding|mitochondrion|regulation of transcription, DNA-templated	No annotation	No description
tae-miR9662a-3p	Traes_6BS_C3247654A.1	No description	scaffold:IWGSC1.0+popseq:IWGSC_CSS_6BS_scaff_2995020:15:1244:1	Dbxref=UniParc:UPI0003D52F01,UniProtKB:W5GSN1_WHEAT	GO:0003690,GO:0005739,GO:0006355	double-stranded DNA binding|mitochondrion|regulation of transcription, DNA-templated	No annotation	No description
tae-miR9662a-3p	Traes_6BS_CBD931158.4	No description	chromosome:IWGSC1.0+popseq:6B:4043702:4045977:1	Dbxref=UniParc:UPI0003D4E7BE,UniProtKB:A0A096UUE9_WHEAT	GO:0003690,GO:0005739,GO:0006355	double-stranded DNA binding|mitochondrion|regulation of transcription, DNA-templated	No annotation	No description
tae-miR9662a-3p	Traes_6BS_D8B7C37B0.2	No description	chromosome:IWGSC1.0+popseq:6B:3267615:3269879:1	Dbxref=UniParc:UPI0003D46DD5,UniProtKB:W5GT18_WHEAT	GO:0003690,GO:0005739,GO:0006355	double-stranded DNA binding|mitochondrion|regulation of transcription, DNA-templated	No annotation	No description
tae-miR9662a-3p	Traes_6BS_EE1BBAFD1.1	No description	chromosome:IWGSC1.0+popseq:6B:3688243:3689312:-1	Dbxref=UniParc:UPI0003D520AB,UniProtKB:W5GTF0_WHEAT	GO:0003690,GO:0005739,GO:0006355	double-stranded DNA binding|mitochondrion|regulation of transcription, DNA-templated	No annotation	No description
tae-miR9662a-3p	Traes_6BS_F8176B2AA.1	No description	chromosome:IWGSC1.0+popseq:6B:3405581:3407051:1	Dbxref=UniParc:UPI0003D47647,UniProtKB:W5GTL6_WHEAT	GO:0003690,GO:0005739,GO:0006355	double-stranded DNA binding|mitochondrion|regulation of transcription, DNA-templated	No annotation	No description
tae-miR9662a-3p	Traes_6DS_0E84AAF77.1	No description	scaffold:IWGSC1.0+popseq:IWGSC_CSS_6DS_scaff_2058063:109:1059:1	Dbxref=UniParc:UPI0003D43DAC,UniProtKB:W5H1H2_WHEAT	GO:0003690,GO:0005739,GO:0006355	double-stranded DNA binding|mitochondrion|regulation of transcription, DNA-templated	No annotation	No description
tae-miR9662a-3p	Traes_6DS_0F1335DA2.1	No description	scaffold:IWGSC1.0+popseq:IWGSC_CSS_6DS_scaff_1974740:2:338:-1	Dbxref=UniParc:UPI0003D55473,UniProtKB:W5H1H7_WHEAT	GO:0003690,GO:0005739,GO:0006355	double-stranded DNA binding|mitochondrion|regulation of transcription, DNA-templated	No annotation	No description
tae-miR9662a-3p	Traes_6DS_186AD71E4.1	No description	chromosome:IWGSC1.0+popseq:6D:3711829:3713428:-1	Dbxref=UniParc:UPI0003D43451,UniProtKB:W5H1N3_WHEAT	GO:0003690,GO:0005739,GO:0006355	double-stranded DNA binding|mitochondrion|regulation of transcription, DNA-templated	No annotation	No description
tae-miR9662a-3p	Traes_6DS_2B4DD9F90.1	No description	scaffold:IWGSC1.0+popseq:IWGSC_CSS_6DS_scaff_2094460:376:1170:-1	Dbxref=UniParc:UPI0003D430BC,UniProtKB:W5H1Z7_WHEAT	GO:0003690,GO:0005739,GO:0006355	double-stranded DNA binding|mitochondrion|regulation of transcription, DNA-templated	No annotation	No description
tae-miR9662a-3p	Traes_6DS_2D4EFFF3E.1	No description	scaffold:IWGSC1.0+popseq:IWGSC_CSS_6DS_scaff_2090544:3744:4729:1	Dbxref=UniParc:UPI0003D47687,UniProtKB:W5H209_WHEAT	GO:0003690,GO:0005739,GO:0006355	double-stranded DNA binding|mitochondrion|regulation of transcription, DNA-templated	No annotation	No description
tae-miR9662a-3p	Traes_6DS_3A1EA267A.17	No description	scaffold:IWGSC1.0+popseq:IWGSC_CSS_6DS_scaff_2093611:5883:10831:1	Dbxref=UniParc:UPI0003D46F3C,UniProtKB:W5H294_WHEAT	GO:0003690,GO:0005739,GO:0006355	double-stranded DNA binding|mitochondrion|regulation of transcription, DNA-templated	No annotation	No description
tae-miR9662a-3p	Traes_6DS_3FC2ADA87.1	No description	scaffold:IWGSC1.0+popseq:IWGSC_CSS_6DS_scaff_2063846:5344:6449:-1	Dbxref=UniParc:UPI0003D50A32,UniProtKB:W5H2C7_WHEAT	GO:0003690,GO:0005739,GO:0006355	double-stranded DNA binding|mitochondrion|regulation of transcription, DNA-templated	No annotation	No description
tae-miR9662a-3p	Traes_6DS_422644406.1	No description	chromosome:IWGSC1.0+popseq:6D:3838722:3839663:1	Dbxref=UniParc:UPI0003D46352,UniProtKB:W5H2E0_WHEAT	GO:0003690,GO:0005739,GO:0006355	double-stranded DNA binding|mitochondrion|regulation of transcription, DNA-templated	No annotation	No description
tae-miR9662a-3p	Traes_6DS_7876A591C.1	No description	chromosome:IWGSC1.0+popseq:6D:2576373:2578596:1	Dbxref=UniParc:UPI0003D4420B,UniProtKB:W5H3A9_WHEAT	GO:0003690,GO:0005739,GO:0006355	double-stranded DNA binding|mitochondrion|regulation of transcription, DNA-templated	No annotation	No description
tae-miR9662a-3p	Traes_6DS_7979B425D.5	No description	scaffold:IWGSC1.0+popseq:IWGSC_CSS_6DS_scaff_2121738:1985:11339:1	Dbxref=UniParc:UPI00043C8FBF,UniProtKB:A0A096UUT6_WHEAT	GO:0003690,GO:0005739,GO:0006355	double-stranded DNA binding|mitochondrion|regulation of transcription, DNA-templated	No annotation	No description
tae-miR9662a-3p	Traes_6DS_7D3BEF6A9.2	No description	chromosome:IWGSC1.0+popseq:6D:4558905:4564408:-1	Dbxref=UniParc:UPI0003D54479,UniProtKB:W5H3E3_WHEAT	GO:0003690,GO:0005739,GO:0006355	double-stranded DNA binding|mitochondrion|regulation of transcription, DNA-templated	No annotation	No description
tae-miR9662a-3p	Traes_6DS_893F318A9.1	No description	chromosome:IWGSC1.0+popseq:6D:6906245:6907267:-1	Dbxref=UniParc:UPI0003D4752C,UniProtKB:W5H3L0_WHEAT	GO:0003690,GO:0005739,GO:0006355	double-stranded DNA binding|mitochondrion|regulation of transcription, DNA-templated	No annotation	No description
tae-miR9662a-3p	Traes_6DS_8AB083B251.3	No description	chromosome:IWGSC1.0+popseq:6D:7391723:7393804:-1	Dbxref=UniParc:UPI0003D4BCDC,UniProtKB:W5H3L8_WHEAT	GO:0003690,GO:0005739,GO:0006355	double-stranded DNA binding|mitochondrion|regulation of transcription, DNA-templated	No annotation	No description
tae-miR9662a-3p	Traes_6DS_93C7DA226.1	No description	scaffold:IWGSC1.0+popseq:IWGSC_CSS_6DS_scaff_2122916:10996:11973:-1	Dbxref=UniParc:UPI0003D412EB,UniProtKB:W5H3T0_WHEAT	GO:0003690,GO:0005739,GO:0006355	double-stranded DNA binding|mitochondrion|regulation of transcription, DNA-templated	No annotation	No description
tae-miR9662a-3p	Traes_6DS_93C7DA2261.1	No description	scaffold:IWGSC1.0+popseq:IWGSC_CSS_6DS_scaff_2057369:13039:14016:-1	Dbxref=UniParc:UPI0003D412EB,UniProtKB:W5H3T0_WHEAT	GO:0003690,GO:0005739,GO:0006355	double-stranded DNA binding|mitochondrion|regulation of transcription, DNA-templated	No annotation	No description
tae-miR9662a-3p	Traes_6DS_A490DF33E.1	No description	chromosome:IWGSC1.0+popseq:6D:4539100:4540044:-1	Dbxref=UniParc:UPI0003D57903,UniProtKB:W5H444_WHEAT	GO:0003690,GO:0005739,GO:0006355	double-stranded DNA binding|mitochondrion|regulation of transcription, DNA-templated	No annotation	No description
tae-miR9662a-3p	Traes_6DS_E352D66A4.1	No description	scaffold:IWGSC1.0+popseq:IWGSC_CSS_6DS_scaff_2078752:97:1020:1	Dbxref=UniParc:UPI0003D54E2B,UniProtKB:W5H591_WHEAT	GO:0003690,GO:0005739,GO:0006355	double-stranded DNA binding|mitochondrion|regulation of transcription, DNA-templated	No annotation	No description
tae-miR9662a-3p	Traes_6DS_E95930B7D.1	No description	scaffold:IWGSC1.0+popseq:IWGSC_CSS_6DS_scaff_2078751:97:1020:1	Dbxref=UniParc:UPI0003D54676,UniProtKB:W5H5D1_WHEAT	GO:0003690,GO:0005739,GO:0006355	double-stranded DNA binding|mitochondrion|regulation of transcription, DNA-templated	No annotation	No description
tae-miR9662a-3p	Traes_6DS_EF75D5C67.1	No description	chromosome:IWGSC1.0+popseq:6D:7709980:7711016:-1	Dbxref=UniParc:UPI0003D428FC,UniProtKB:W5H5G5_WHEAT	GO:0003690,GO:0005739,GO:0006355	double-stranded DNA binding|mitochondrion|regulation of transcription, DNA-templated	No annotation	No description
tae-miR9662a-3p	Traes_6DS_F6C7E588F.1	No description	chromosome:IWGSC1.0+popseq:6D:7379329:7380650:-1	Dbxref=UniParc:UPI0003D4837D,UniProtKB:W5H5L3_WHEAT	GO:0003690,GO:0005739,GO:0006355	double-stranded DNA binding|mitochondrion|regulation of transcription, DNA-templated	No annotation	No description
tae-miR9662a-3p	Traes_6DS_FB434BB3C.2	No description	scaffold:IWGSC1.0+popseq:IWGSC_CSS_6DS_scaff_1986303:275:4568:1	Dbxref=UniParc:UPI0003D46DAE,UniProtKB:W5H5Q3_WHEAT	GO:0003690,GO:0005739,GO:0006355	double-stranded DNA binding|mitochondrion|regulation of transcription, DNA-templated	No annotation	No description
tae-miR9662a-3p	Traes_7AS_1E81E97A0.1	No description	chromosome:IWGSC1.0+popseq:7A:50333629:50334645:1	Dbxref=UniParc:UPI0003D4D576,UniProtKB:W5HD50_WHEAT	GO:0003690,GO:0005739,GO:0006355	double-stranded DNA binding|mitochondrion|regulation of transcription, DNA-templated	No annotation	No description
tae-miR9662a-3p	Traes_7BS_598310C32.1	No description	chromosome:IWGSC1.0+popseq:7B:28289526:28290350:-1	Dbxref=UniParc:UPI0003D589C0,UniProtKB:W5HTZ8_WHEAT	GO:0003690,GO:0005739,GO:0006355	double-stranded DNA binding|mitochondrion|regulation of transcription, DNA-templated	No annotation	No description
tae-miR9662a-3p	Traes_7BS_F3F4F9276.1	No description	chromosome:IWGSC1.0+popseq:7B:60706200:60707150:-1	Dbxref=UniParc:UPI0003D52E77,UniProtKB:W5HWX8_WHEAT	GO:0003690,GO:0005739,GO:0006355	double-stranded DNA binding|mitochondrion|regulation of transcription, DNA-templated	No annotation	No description
tae-miR9662a-3p	Traes_7DS_26E639A91.1	No description	scaffold:IWGSC1.0+popseq:IWGSC_CSS_7DS_scaff_3822091:3:384:1	Dbxref=UniParc:UPI0003D448F3,UniProtKB:W5I5Y8_WHEAT	GO:0003690,GO:0005739,GO:0006355	double-stranded DNA binding|mitochondrion|regulation of transcription, DNA-templated	No annotation	No description
tae-miR9662a-3p	Traes_7DS_2B1FE04A6.1	No description	scaffold:IWGSC1.0+popseq:IWGSC_CSS_7DS_scaff_3964863:3:711:1	Dbxref=UniParc:UPI0003D4587E,UniProtKB:W5I616_WHEAT	GO:0003690,GO:0005739,GO:0006355	double-stranded DNA binding|mitochondrion|regulation of transcription, DNA-templated	No annotation	No description
tae-miR9662a-3p	Traes_7DS_5B1210681.1	No description	chromosome:IWGSC1.0+popseq:7D:34497289:34498794:-1	Dbxref=UniParc:UPI0003D58875,UniProtKB:W5I7J9_WHEAT	GO:0003690,GO:0005739,GO:0006355	double-stranded DNA binding|mitochondrion|regulation of transcription, DNA-templated	No annotation	No description
tae-miR9662a-3p	TRAES3BF261600050CFD_t1	No description	scaffold:IWGSC1.0+popseq:v443_2616:84217:85371:1	Dbxref=UniParc:UPI00058197CE,UniProtKB:A0A0C4BHU8_WHEAT	GO:0003690,GO:0005739,GO:0006355	double-stranded DNA binding|mitochondrion|regulation of transcription, DNA-templated	No annotation	No description
tae-miR9662a-3p	Traes_4BL_29D8171E0.1	No description	chromosome:IWGSC1.0+popseq:4B:277290490:277291254:1	Dbxref=UniParc:UPI0003D43908,UniProtKB:W5E268_WHEAT	No annotation	No annotation	No annotation	No description
tae-miR9662a-3p	Traes_5DS_C87840EBA.2	No description	chromosome:IWGSC1.0+popseq:5D:19004268:19005520:1	Dbxref=UniParc:UPI00043DDDE2,UniProtKB:A0A096UTJ5_WHEAT	No annotation	No annotation	No annotation	No description
tae-miR9662a-3p	Traes_6BS_1BBAEAFA71.2	No description	scaffold:IWGSC1.0+popseq:IWGSC_CSS_6BS_scaff_2984863:508:3244:-1	Dbxref=UniParc:UPI0003D53106,UniProtKB:W5GPG5_WHEAT	No annotation	No annotation	No annotation	No description
tae-miR9662a-3p	Traes_6DS_3F194116E.1	No description	chromosome:IWGSC1.0+popseq:6D:5837633:5838628:-1		No annotation	No annotation	No annotation	No description
tae-miR9662a-3p	Traes_6DS_CF627A1BC.1	No description	scaffold:IWGSC1.0+popseq:IWGSC_CSS_6DS_scaff_460711:1:345:-1	Dbxref=UniParc:UPI0003D4E9EB,UniProtKB:W5H4W9_WHEAT	No annotation	No annotation	No annotation	No description
tae-miR9662a-3p	Traes_6DS_DAD8BEF41.1	No description	scaffold:IWGSC1.0+popseq:IWGSC_CSS_6DS_scaff_2073150:2765:3272:1	Dbxref=UniParc:UPI0003D4E918,UniProtKB:W5H538_WHEAT	No annotation	No annotation	No annotation	No description
tae-miR9662a-3p	TRAES3BF181700020CFD_t1	No description	scaffold:IWGSC1.0+popseq:v443_1817:96680:97937:-1	Dbxref=UniParc:UPI0004DC3545,UniProtKB:A0A077RHN8_WHEAT	No annotation	No annotation	No annotation	No description
tae-miR9661-5p	Traes_3AL_C3C4EA828.1	No description	scaffold:IWGSC1.0+popseq:IWGSC_CSS_3AL_scaff_4447217:5896:7320:-1	Dbxref=UniParc:UPI0003D43A5C,UniProtKB:W5CGH4_WHEAT	GO:0006614,GO:0008312,GO:0048500	SRP-dependent cotranslational protein targeting to membrane|7S RNA binding|signal recognition particle	path:ko03060	Protein export
tae-miR9661-5p	TRAES3BF114300130CFD_t1	No description	chromosome:IWGSC1.0+popseq:3B:652459179:652465655:1	Dbxref=UniParc:UPI0001BA8E04,UniProtKB:A0A0C4BFF4_WHEAT	GO:0005786,GO:0006614,GO:0008312	signal recognition particle, endoplasmic reticulum targeting|SRP-dependent cotranslational protein targeting to membrane|7S RNA binding	path:ko03060	Protein export
tae-miR9661-5p	Traes_7DL_55AC0BE09.1	No description	chromosome:IWGSC1.0+popseq:7D:145243118:145245410:-1	Dbxref=UniParc:UPI0003D5586A,UniProtKB:A0A096UVY2_WHEAT	GO:0016620	oxidoreductase activity, acting on the aldehyde or oxo group of donors, NAD or NADP as acceptor	path:ko00940	Phenylpropanoid biosynthesis
tae-miR9661-5p	Traes_1AL_AA3DBA307.1	No description	chromosome:IWGSC1.0+popseq:1A:217768495:217769603:-1	Dbxref=UniParc:UPI0003D586C6,UniProtKB:W4ZRT7_WHEAT	GO:0010200	response to chitin	No annotation	No description
tae-miR9661-5p	Traes_2BL_BB28B12CA.2	No description	scaffold:IWGSC1.0+popseq:IWGSC_CSS_2BL_scaff_7953498:919:2667:-1	Dbxref=UniParc:UPI00043E791B,UniProtKB:A0A096UMF5_WHEAT	GO:0005515	protein binding	No annotation	No description
tae-miR9661-5p	Traes_2DL_3A2742BE7.1	No description	scaffold:IWGSC1.0+popseq:IWGSC_CSS_2DL_scaff_9909429:1:1482:1	Dbxref=UniParc:UPI0003D4971B,UniProtKB:W5BT82_WHEAT	GO:0005515	protein binding	No annotation	No description
tae-miR9661-5p	Traes_4AL_D8CCE0D2E.1	No description	chromosome:IWGSC1.0+popseq:4A:180197289:180201409:1	Dbxref=UniParc:UPI0003D4BB29,UniProtKB:W5DU70_WHEAT	GO:0005515	protein binding	No annotation	No description
tae-miR9661-5p	Traes_4BS_5EC01BC81.1	No description	chromosome:IWGSC1.0+popseq:4B:4639223:4641486:1	Dbxref=UniParc:UPI0003D41C76,UniProtKB:W5EB19_WHEAT	GO:0005515	protein binding	No annotation	No description
tae-miR9661-5p	Traes_1AS_D8E37233E.1	No description	chromosome:IWGSC1.0+popseq:1A:20276759:20278205:-1		GO:0004553,GO:0005975	hydrolase activity, hydrolyzing O-glycosyl compounds|carbohydrate metabolic process	No annotation	No description
tae-miR9661-5p	Traes_5BL_E0C2C7D72.2	No description	chromosome:IWGSC1.0+popseq:5B:252308195:252314669:1	Dbxref=UniParc:UPI0003D4375A,UniProtKB:W5FJ93_WHEAT	No annotation	No annotation	No annotation	No description
tae-miR9658-3p	Traes_6BS_43F7C3664.1	No description	chromosome:IWGSC1.0+popseq:6B:115419309:115420721:1	Dbxref=UniParc:UPI0003D582A8,UniProtKB:W5GQ66_WHEAT	GO:0005515	protein binding	path:ko04068	FoxO signaling pathway
tae-miR9658-3p	TRAES3BF049800080CFD_t1	No description	chromosome:IWGSC1.0+popseq:3B:183891123:183891830:-1	Dbxref=UniParc:UPI0004DC1C94,UniProtKB:A0A077RV88_WHEAT	GO:0003677,GO:0003700,GO:0005634,GO:0006351	DNA binding|transcription factor activity, sequence-specific DNA binding|nucleus|transcription, DNA-templated	No annotation	No description
tae-miR9657a-3p	Traes_3AL_0692DB1BA.2	No description	chromosome:IWGSC1.0+popseq:3A:92175529:92181897:1	Dbxref=UniParc:UPI0003D52D41,UniProtKB:W5CA94_WHEAT	GO:0005515	protein binding	No annotation	No description
tae-miR9657a-3p	Traes_3DL_4C22EC18E.1	No description	scaffold:IWGSC1.0+popseq:IWGSC_CSS_3DL_scaff_2815726:1092:7479:-1	Dbxref=UniParc:UPI0003D47D56,UniProtKB:W5D9P6_WHEAT	GO:0005515	protein binding	No annotation	No description
tae-miR9657a-3p	TRAES3BF075900020CFD_t1	No description	chromosome:IWGSC1.0+popseq:3B:464916849:464924119:-1	Dbxref=UniParc:UPI0003D58247,UniProtKB:W5CUZ3_WHEAT%3B W5CUZ3_WHEAT%3B W5CUZ3_WHEAT%3B W5CUZ3_WHEAT%3B W5CUZ3_WHEAT%3B W5CUZ3_WHEAT	GO:0005515	protein binding	No annotation	No description
tae-miR9653a-3p	Traes_6DL_94DCF0B70.1	No description	chromosome:IWGSC1.0+popseq:6D:153548180:153550986:-1	Dbxref=UniParc:UPI0003C6E2D9,UniProtKB:W5GY26_WHEAT	GO:0010181,GO:0016491	FMN binding|oxidoreductase activity	path:ko00592	alpha-Linolenic acid metabolism
tae-miR9653a-3p	Traes_3AL_7FD4FF43C.1	No description	scaffold:IWGSC1.0+popseq:IWGSC_CSS_3AL_scaff_4449476:2:2745:1	Dbxref=UniParc:UPI0003D510C1,UniProtKB:W5CE99_WHEAT	GO:0046872	metal ion binding	No annotation	No description
tae-miR9653a-3p	TRAES3BF093800020CFD_t1	No description	chromosome:IWGSC1.0+popseq:3B:400120471:400134366:1	Dbxref=UniParc:UPI0004DC22F5,UniProtKB:A0A077RSL8_WHEAT%3B A0A077RSL8_WHEAT	GO:0046872	metal ion binding	No annotation	No description
tae-miR9653a-3p	TRAES3BF108200050CFD_t1	No description	chromosome:IWGSC1.0+popseq:3B:407560083:407573957:1	Dbxref=UniParc:UPI0004DC22F5,UniProtKB:A0A077RSL8_WHEAT%3B A0A077RSL8_WHEAT	GO:0046872	metal ion binding	No annotation	No description
tae-miR7757-5p	Traes_6DL_7485ABA2F.1	No description	chromosome:IWGSC1.0+popseq:6D:173580970:173581610:-1	Dbxref=UniParc:UPI0003D4B690,UniProtKB:W5GX90_WHEAT	GO:0043531	ADP binding	path:ko04626	Plant-pathogen interaction
tae-miR7757-5p	Traes_1AL_B6931117F.2	No description	scaffold:IWGSC1.0+popseq:IWGSC_CSS_1AL_scaff_3962114:7581:12904:-1	Dbxref=UniParc:UPI0003D4EEEC,UniProtKB:W4ZS82_WHEAT	GO:0043531	ADP binding	No annotation	No description
tae-miR7757-5p	Traes_1BS_CF1C4F54E.2	No description	scaffold:IWGSC1.0+popseq:IWGSC_CSS_1BS_scaff_3415203:193:5878:1	Dbxref=UniParc:UPI0003D58A2A,UniProtKB:W5ABF7_WHEAT	GO:0043531	ADP binding	No annotation	No description
tae-miR7757-5p	Traes_1DL_114FC7F3D.1	No description	chromosome:IWGSC1.0+popseq:1D:106967785:106971015:-1	Dbxref=UniParc:UPI0003D4D76E,UniProtKB:W5ACT0_WHEAT	GO:0043531	ADP binding	No annotation	No description
tae-miR7757-5p	Traes_2DS_12CA77384.2	No description	scaffold:IWGSC1.0+popseq:IWGSC_CSS_2DS_scaff_5389465:16310:19167:-1	Dbxref=UniParc:UPI0003D4CFB3,UniProtKB:W5C371_WHEAT	GO:0043531	ADP binding	No annotation	No description
tae-miR7757-5p	Traes_3AL_CBDA73B13.2	No description	chromosome:IWGSC1.0+popseq:3A:177713068:177714387:-1	Dbxref=UniParc:UPI0003D48D11,UniProtKB:W5CGS7_WHEAT	GO:0043531	ADP binding	No annotation	No description
tae-miR7757-5p	Traes_4AL_13A3A40D3.1	No description	scaffold:IWGSC1.0+popseq:IWGSC_CSS_4AL_scaff_7110761:1374:4444:-1	Dbxref=UniParc:UPI0003D4B161,UniProtKB:W5DLQ2_WHEAT	GO:0043531	ADP binding	No annotation	No description
tae-miR7757-5p	Traes_4DL_113F6DD2B.2	No description	chromosome:IWGSC1.0+popseq:4D:120954223:120957073:1	Dbxref=UniParc:UPI0003D52F72,UniProtKB:W5EFB0_WHEAT	GO:0043531	ADP binding	No annotation	No description
tae-miR7757-5p	Traes_5AS_BDFB08E23.1	No description	scaffold:IWGSC1.0+popseq:IWGSC_CSS_5AS_scaff_1550583:11324:17800:-1	Dbxref=UniParc:UPI0003D4BD57,UniProtKB:W5F5V5_WHEAT	GO:0043531	ADP binding	No annotation	No description
tae-miR7757-5p	Traes_5BS_3FFCC89AD.1	No description	chromosome:IWGSC1.0+popseq:5B:94758635:94762649:1	Dbxref=UniParc:UPI0003D4AB23,UniProtKB:W5FLV2_WHEAT	GO:0043531	ADP binding	No annotation	No description
tae-miR7757-5p	Traes_5BS_BCEA0112C.1	No description	chromosome:IWGSC1.0+popseq:5B:33689204:33694529:-1	Dbxref=UniParc:UPI0003D56931,UniProtKB:W5FNQ1_WHEAT	GO:0043531	ADP binding	No annotation	No description
tae-miR7757-5p	Traes_5BS_F5AFB24CD.2	No description	chromosome:IWGSC1.0+popseq:5B:17423751:17426337:1	Dbxref=UniParc:UPI0003D4218A,UniProtKB:W5FPI1_WHEAT	GO:0043531	ADP binding	No annotation	No description
tae-miR7757-5p	Traes_5DL_44ACE9E13.1	No description	scaffold:IWGSC1.0+popseq:IWGSC_CSS_5DL_scaff_4556090:14886:18529:-1	Dbxref=UniParc:UPI0003D570FB,UniProtKB:W5FSR6_WHEAT	GO:0043531	ADP binding	No annotation	No description
tae-miR7757-5p	Traes_5DS_0479C6E0F.1	No description	chromosome:IWGSC1.0+popseq:5D:14652920:14655182:-1	Dbxref=UniParc:UPI0003D4E46A,UniProtKB:W5G193_WHEAT	GO:0043531	ADP binding	No annotation	No description
tae-miR7757-5p	Traes_5DS_8DB03B7DA.1	No description	scaffold:IWGSC1.0+popseq:IWGSC_CSS_5DS_scaff_2773361:1813:4886:1	Dbxref=UniParc:UPI0003D436B5,UniProtKB:W5G367_WHEAT	GO:0043531	ADP binding	No annotation	No description
tae-miR7757-5p	Traes_5DS_9DFE4D217.1	No description	scaffold:IWGSC1.0+popseq:IWGSC_CSS_5DS_scaff_2781283:10677:15187:-1	Dbxref=UniParc:UPI0003D452FB,UniProtKB:W5G3G5_WHEAT	GO:0043531	ADP binding	No annotation	No description
tae-miR7757-5p	Traes_6BL_94E3C007C.2	No description	chromosome:IWGSC1.0+popseq:6B:199993456:199997951:-1	Dbxref=UniParc:UPI0003D4B45F,UniProtKB:W5GL71_WHEAT	GO:0043531	ADP binding	No annotation	No description
tae-miR7757-5p	Traes_6BL_B92E1A30D.1	No description	scaffold:IWGSC1.0+popseq:IWGSC_CSS_6BL_scaff_4398380:1818:4061:-1	Dbxref=UniParc:UPI0003D4BDAB,UniProtKB:A0A096UU83_WHEAT	GO:0043531	ADP binding	No annotation	No description
tae-miR7757-5p	Traes_6BS_BDD764DA6.2	No description	chromosome:IWGSC1.0+popseq:6B:18576018:18579617:-1	Dbxref=UniParc:UPI0003D495F0,UniProtKB:W5GSJ7_WHEAT	GO:0043531	ADP binding	No annotation	No description
tae-miR7757-5p	Traes_6DL_6BAF36E41.1	No description	scaffold:IWGSC1.0+popseq:IWGSC_CSS_6DL_scaff_3234920:16:2131:1	Dbxref=UniParc:UPI0003D49355,UniProtKB:W5GWZ4_WHEAT	GO:0043531	ADP binding	No annotation	No description
tae-miR7757-5p	Traes_7AS_3D6428542.1	No description	scaffold:IWGSC1.0+popseq:IWGSC_CSS_7AS_scaff_4052742:2:925:1	Dbxref=UniParc:UPI0003D56844,UniProtKB:W5HDZ9_WHEAT	GO:0043531	ADP binding	No annotation	No description
tae-miR7757-5p	Traes_7AS_451D041F9.4	No description	chromosome:IWGSC1.0+popseq:7A:1095131:1097238:1	Dbxref=UniParc:UPI00043E3772,UniProtKB:A0A096UV83_WHEAT	GO:0043531	ADP binding	No annotation	No description
tae-miR7757-5p	Traes_7BL_6CF949A41.2	No description	chromosome:IWGSC1.0+popseq:7B:236540284:236544682:1	Dbxref=UniParc:UPI0003D52BFD,UniProtKB:W5HN08_WHEAT	GO:0043531	ADP binding	No annotation	No description
tae-miR7757-5p	Traes_7DS_3DCDC7AEC.6	No description	scaffold:IWGSC1.0+popseq:IWGSC_CSS_7DS_scaff_3905134:613:5764:1	Dbxref=UniParc:UPI0003D55DC1,UniProtKB:A0A096UW83_WHEAT	GO:0043531	ADP binding	No annotation	No description
tae-miR7757-5p	TRAES3BF007000040CFD_t1	No description	chromosome:IWGSC1.0+popseq:3B:757779068:757782633:1	Dbxref=UniParc:UPI00058197DC,UniProtKB:A0A0C4B192_WHEAT	GO:0043531	ADP binding	No annotation	No description
tae-miR7757-5p	TRAES3BF007100040CFD_t1	No description	chromosome:IWGSC1.0+popseq:3B:757925190:757928754:1	Dbxref=UniParc:UPI00058197DC,UniProtKB:A0A0C4B192_WHEAT	GO:0043531	ADP binding	No annotation	No description
tae-miR7757-5p	Traes_7AS_72C627AB6.2	No description	chromosome:IWGSC1.0+popseq:7A:1464437:1471110:-1	Dbxref=UniParc:UPI0003D56A0C,UniProtKB:W5HFM9_WHEAT	GO:0008270,GO:0043531	zinc ion binding|ADP binding	No annotation	No description
tae-miR7757-5p	Traes_5BL_1E751EF1F.1	No description	scaffold:IWGSC1.0+popseq:IWGSC_CSS_5BL_scaff_10806158:3564:8917:-1	Dbxref=UniParc:UPI0003D4F9E5,UniProtKB:W5F8F1_WHEAT	GO:0006351,GO:0006355,GO:0043531	transcription, DNA-templated|regulation of transcription, DNA-templated|ADP binding	No annotation	No description
tae-miR7757-5p	Traes_6DL_3CF5E0410.2	No description	chromosome:IWGSC1.0+popseq:6D:172398433:172406826:-1	Dbxref=UniParc:UPI0003D5450D,UniProtKB:W5GVM6_WHEAT	GO:0005524,GO:0043531	ATP binding|ADP binding	No annotation	No description
tae-miR7757-5p	Traes_4AL_69D61737F.1	No description	chromosome:IWGSC1.0+popseq:4A:157181950:157188015:1	Dbxref=UniParc:UPI0003D51406,UniProtKB:W5DPY6_WHEAT	GO:0004672,GO:0005524,GO:0043531	protein kinase activity|ATP binding|ADP binding	No annotation	No description
tae-miR7757-5p	Traes_4BS_B45729F4D.1	No description	chromosome:IWGSC1.0+popseq:4B:114328464:114335265:-1	Dbxref=UniParc:UPI0003D4205F,UniProtKB:W5ECY5_WHEAT	GO:0004672,GO:0005524,GO:0043531	protein kinase activity|ATP binding|ADP binding	No annotation	No description
tae-miR7757-5p	Traes_4DS_5B29EE3DD.1	No description	chromosome:IWGSC1.0+popseq:4D:54624120:54631158:-1	Dbxref=UniParc:UPI0003D522C9,UniProtKB:W5EQI9_WHEAT	GO:0004672,GO:0005524,GO:0043531	protein kinase activity|ATP binding|ADP binding	No annotation	No description
tae-miR7757-5p	Traes_5BL_DD4C9F446.2	No description	scaffold:IWGSC1.0+popseq:IWGSC_CSS_5BL_scaff_10874280:1740:6952:-1	Dbxref=UniParc:UPI0003D54FA2,UniProtKB:W5FJ17_WHEAT	GO:0004672,GO:0005524	protein kinase activity|ATP binding	No annotation	No description
tae-miR7757-5p	Traes_5AL_B4E8A3115.2	No description	chromosome:IWGSC1.0+popseq:5A:99497868:99505754:1	Dbxref=UniParc:UPI0003D5804C,UniProtKB:A0A096URZ3_WHEAT	GO:0003700,GO:0043531,GO:0043565	transcription factor activity, sequence-specific DNA binding|ADP binding|sequence-specific DNA binding	No annotation	No description
tae-miR7757-5p	Traes_5DL_1733FB4DA.1	No description	scaffold:IWGSC1.0+popseq:IWGSC_CSS_5DL_scaff_4534545:4532:9700:-1	Dbxref=UniParc:UPI0003D509C5,UniProtKB:W5FQQ6_WHEAT	GO:0003700,GO:0043531,GO:0043565	transcription factor activity, sequence-specific DNA binding|ADP binding|sequence-specific DNA binding	No annotation	No description
tae-miR7757-5p	Traes_5BL_7F0FD1538.2	No description	chromosome:IWGSC1.0+popseq:5B:202131366:202137837:-1	Dbxref=UniParc:UPI00043DA2E9,UniProtKB:A0A096USI3_WHEAT	GO:0003677,GO:0003700,GO:0005634,GO:0006351,GO:0043531	DNA binding|transcription factor activity, sequence-specific DNA binding|nucleus|transcription, DNA-templated|ADP binding	No annotation	No description
tae-miR7757-5p	Traes_3AL_970EF6E45.1	No description	chromosome:IWGSC1.0+popseq:3A:179779477:179780574:-1	Dbxref=UniParc:UPI0003D45B7A,UniProtKB:W5CF15_WHEAT	No annotation	No annotation	No annotation	No description
tae-miR7757-5p	Traes_3DL_5C0BC5611.2	No description	chromosome:IWGSC1.0+popseq:3D:111879674:111882327:-1	Dbxref=UniParc:UPI00043DEDAA,UniProtKB:A0A096UPV7_WHEAT	No annotation	No annotation	No annotation	No description
tae-miR7757-5p	Traes_5AS_7A0C4FA2C.1	No description	scaffold:IWGSC1.0+popseq:IWGSC_CSS_5AS_scaff_1550998:153:7516:1	Dbxref=UniParc:UPI0003D4E02A,UniProtKB:W5F528_WHEAT	No annotation	No annotation	No annotation	No description
tae-miR7757-5p	Traes_5DS_22BA27E02.1	No description	chromosome:IWGSC1.0+popseq:5D:86399084:86400633:-1	Dbxref=UniParc:UPI0003D557E5,UniProtKB:W5G1P1_WHEAT	No annotation	No annotation	No annotation	No description
tae-miR7757-5p	Traes_5DS_5BB2751BD.2	No description	chromosome:IWGSC1.0+popseq:5D:56990154:56993043:-1	Dbxref=UniParc:UPI0003D4B1B2,UniProtKB:W5G2J4_WHEAT	No annotation	No annotation	No annotation	No description
tae-miR7757-5p	TRAES3BF279000160CFD_t1	No description	chromosome:IWGSC1.0+popseq:3B:771161699:771162745:-1		No annotation	No annotation	No annotation	No description
tae-miR7757-5p	TRAES3BF279000200CFD_t1	No description	chromosome:IWGSC1.0+popseq:3B:771281086:771282135:-1		No annotation	No annotation	No annotation	No description
tae-miR6197-5p	Traes_1AS_DB3082568.1	No description	chromosome:IWGSC1.0+popseq:1A:30034397:30036462:-1	Dbxref=UniParc:UPI0003D52300,UniProtKB:W4ZYM2_WHEAT	No annotation	No annotation	path:ko04626	Plant-pathogen interaction
tae-miR6197-5p	Traes_7AS_ECBB6F731.1	No description	chromosome:IWGSC1.0+popseq:7A:4321140:4323619:1	Dbxref=UniParc:UPI0003D49F68,UniProtKB:W5HJB4_WHEAT	GO:0004784,GO:0046872	superoxide dismutase activity|metal ion binding	path:ko04068,path:ko04146	FoxO signaling pathway|Peroxisome
tae-miR6197-5p	Traes_5AL_3777CEE34.2	Telomerase activating protein Est1 [Source:Projected from Arabidopsis thaliana (AT5G19400) TAIR%3BAcc:AT5G19400]	chromosome:IWGSC1.0+popseq:5A:5587389:5593665:1	Dbxref=UniParc:UPI0003D4642F,UniProtKB:W5EW77_WHEAT	GO:0005515	protein binding	path:ko03015	mRNA surveillance pathway
tae-miR6197-5p	Traes_1DS_45ECE262E.1	No description	chromosome:IWGSC1.0+popseq:1D:11993182:12004974:-1	Dbxref=UniParc:UPI0003D4A754,UniProtKB:W5AKZ6_WHEAT	No annotation	No annotation	path:ko00562,path:ko04070,path:ko04140,path:ko04145	Inositol phosphate metabolism|Phosphatidylinositol signaling system|Regulation of autophagy|Phagosome
tae-miR6197-5p	Traes_5DL_2EF28DE96.2	No description	chromosome:IWGSC1.0+popseq:5D:79636432:79639133:-1	Dbxref=UniParc:UPI0003D4E27C,UniProtKB:W5FRT0_WHEAT	GO:0046856	phosphatidylinositol dephosphorylation	No annotation	No description
tae-miR6197-5p	Traes_5AL_F31F6E9EA.1	No description	chromosome:IWGSC1.0+popseq:5A:110070793:110072952:1	Dbxref=UniParc:UPI0003D46A76,UniProtKB:W5F2Z1_WHEAT	GO:0043531	ADP binding	No annotation	No description
tae-miR6197-5p	Traes_7AS_28D654039.1	No description	chromosome:IWGSC1.0+popseq:7A:53445018:53446655:1	Dbxref=UniParc:UPI0003D47EAF,UniProtKB:W5HDF8_WHEAT	GO:0016706	oxidoreductase activity, acting on paired donors, with incorporation or reduction of molecular oxygen, 2-oxoglutarate as one donor, and incorporation of one atom each of oxygen into both donors	No annotation	No description
tae-miR6197-5p	Traes_5AL_62EB0E842.1	No description	chromosome:IWGSC1.0+popseq:5A:103352216:103354483:-1	Dbxref=UniParc:UPI0003D4F71B,UniProtKB:W5EXP3_WHEAT	GO:0016021,GO:0055114	integral component of membrane|oxidation-reduction process	No annotation	No description
tae-miR6197-5p	Traes_3AL_2BD08DAA6.1	phosphate transporter 4%3B6 [Source:Projected from Arabidopsis thaliana (AT5G44370) TAIR%3BAcc:AT5G44370]	chromosome:IWGSC1.0+popseq:3A:174937253:174940103:1	Dbxref=UniParc:UPI0003D52E58,UniProtKB:W5CBH9_WHEAT	GO:0016021,GO:0055085	integral component of membrane|transmembrane transport	No annotation	No description
tae-miR6197-5p	Traes_1DL_031002494.2	No description	chromosome:IWGSC1.0+popseq:1D:97207639:97211989:-1	Dbxref=UniParc:UPI0003D5455E,UniProtKB:W5ACD6_WHEAT	GO:0008270,GO:0016021,GO:0019706	zinc ion binding|integral component of membrane|protein-cysteine S-palmitoyltransferase activity	No annotation	No description
tae-miR6197-5p	Traes_2AL_1883527BF.1	No description	scaffold:IWGSC1.0+popseq:IWGSC_CSS_2AL_scaff_6434154:5026:6661:1	Dbxref=UniParc:UPI0003D559BA,UniProtKB:W5APW9_WHEAT	GO:0005576,GO:0030145,GO:0045735	extracellular region|manganese ion binding|nutrient reservoir activity	No annotation	No description
tae-miR6197-5p	Traes_6AS_EB590F732.1	No description	chromosome:IWGSC1.0+popseq:6A:132281867:132292285:1	Dbxref=UniParc:UPI0003D4D879,UniProtKB:W5GGZ7_WHEAT	GO:0005524,GO:0016020,GO:0016887	ATP binding|membrane|ATPase activity	No annotation	No description
tae-miR6197-5p	Traes_5BL_286F38830.1	No description	scaffold:IWGSC1.0+popseq:IWGSC_CSS_5BL_scaff_10836401:13:2830:1	Dbxref=UniParc:UPI0003D47E62,UniProtKB:W5F8X2_WHEAT	GO:0005524,GO:0007165,GO:0043531	ATP binding|signal transduction|ADP binding	No annotation	No description
tae-miR6197-5p	Traes_6AL_5A650095E.1	P-loop containing nucleoside triphosphate hydrolases superfamily protein [Source:Projected from Arabidopsis thaliana (AT4G04180) TAIR%3BAcc:AT4G04180]	scaffold:IWGSC1.0+popseq:IWGSC_CSS_6AL_scaff_5777209:238:6107:-1	Dbxref=UniParc:UPI0003D56CFB,UniProtKB:W5G790_WHEAT	GO:0005524	ATP binding	No annotation	No description
tae-miR6197-5p	Traes_7BL_D98EB530E.2	mediator 21 [Source:Projected from Arabidopsis thaliana (AT4G04780) TAIR%3BAcc:AT4G04780]	scaffold:IWGSC1.0+popseq:IWGSC_CSS_7BL_scaff_6718032:1:2559:1	Dbxref=UniParc:UPI0003D50C1B,UniProtKB:W5HR78_WHEAT	GO:0005515,GO:0016592,GO:0043078,GO:0050832	protein binding|mediator complex|polar nucleus|defense response to fungus	No annotation	No description
tae-miR6197-5p	Traes_6BL_104A721EF.1	RNI-like superfamily protein [Source:Projected from Arabidopsis thaliana (AT5G23340) TAIR%3BAcc:AT5G23340]	scaffold:IWGSC1.0+popseq:IWGSC_CSS_6BL_scaff_4272164:542:2134:1	Dbxref=UniParc:UPI0003D5894B,UniProtKB:W5GHZ5_WHEAT	GO:0005515,GO:0008150	protein binding|biological_process	No annotation	No description
tae-miR6197-5p	Traes_7DS_6DE6AC856.2	ankyrin repeat family protein [Source:Projected from Arabidopsis thaliana (AT2G04740) TAIR%3BAcc:AT2G04740]	scaffold:IWGSC1.0+popseq:IWGSC_CSS_7DS_scaff_3890863:10846:13006:-1	Dbxref=UniParc:UPI0003D46DA3,UniProtKB:W5I839_WHEAT	GO:0005515	protein binding	No annotation	No description
tae-miR6197-5p	Traes_6AL_BEC4260EC.3	RNI-like superfamily protein [Source:Projected from Arabidopsis thaliana (AT5G23340) TAIR%3BAcc:AT5G23340]	chromosome:IWGSC1.0+popseq:6A:148616447:148618258:-1	Dbxref=UniParc:UPI0003D50F5F,UniProtKB:A0A096UTR7_WHEAT	GO:0005515	protein binding	No annotation	No description
tae-miR6197-5p	Traes_4BL_75E9A2812.1	No description	chromosome:IWGSC1.0+popseq:4B:314684093:314689303:1	Dbxref=UniParc:UPI0003D51D5C,UniProtKB:W5E4K8_WHEAT	GO:0005515	protein binding	No annotation	No description
tae-miR6197-5p	Traes_4DL_0E34DFAA4.1	No description	chromosome:IWGSC1.0+popseq:4D:11648960:11654996:1	Dbxref=UniParc:UPI0003D4B3CF,UniProtKB:W5EF83_WHEAT	GO:0005515	protein binding	No annotation	No description
tae-miR6197-5p	Traes_4DL_075CEB82F.1	No description	chromosome:IWGSC1.0+popseq:4D:42996210:42998789:1	Dbxref=UniParc:UPI0003D4D882,UniProtKB:W5EEZ3_WHEAT	GO:0005509	calcium ion binding	No annotation	No description
tae-miR6197-5p	Traes_6DL_94DAE0F8E.2	No description	chromosome:IWGSC1.0+popseq:6D:109059879:109065893:-1	Dbxref=UniParc:UPI0003D50471,UniProtKB:W5GY25_WHEAT	GO:0005215,GO:0016021	transporter activity|integral component of membrane	No annotation	No description
tae-miR6197-5p	Traes_7BS_E33CBE41D.1	No description	scaffold:IWGSC1.0+popseq:IWGSC_CSS_7BS_scaff_3099887:324:1366:1	Dbxref=UniParc:UPI0003D50DCA,UniProtKB:W5HWK8_WHEAT	GO:0004842,GO:0016874	ubiquitin-protein transferase activity|ligase activity	No annotation	No description
tae-miR6197-5p	Traes_4DL_7ADC14F38.2	Protein kinase superfamily protein [Source:Projected from Arabidopsis thaliana (AT5G56460) TAIR%3BAcc:AT5G56460]	chromosome:IWGSC1.0+popseq:4D:15933795:15939498:-1	Dbxref=UniParc:UPI0003D53484,UniProtKB:W5EIX9_WHEAT	GO:0004674,GO:0005524,GO:0009506	protein serine/threonine kinase activity|ATP binding|plasmodesma	No annotation	No description
tae-miR6197-5p	Traes_2AL_A36DE54F4.1	No description	scaffold:IWGSC1.0+popseq:IWGSC_CSS_2AL_scaff_6418198:1:2672:1	Dbxref=UniParc:UPI0003D49078,UniProtKB:W5AVI9_WHEAT	GO:0004672,GO:0005524	protein kinase activity|ATP binding	No annotation	No description
tae-miR6197-5p	Traes_6BL_5B95442A1.1	No description	chromosome:IWGSC1.0+popseq:6B:176118494:176119086:1	Dbxref=UniParc:UPI0003D492BF,UniProtKB:W5GJS5_WHEAT	GO:0004672,GO:0005524	protein kinase activity|ATP binding	No annotation	No description
tae-miR6197-5p	Traes_6BS_40F480D7E.1	No description	chromosome:IWGSC1.0+popseq:6B:79136312:79139147:-1		GO:0000148,GO:0003843,GO:0006075	1,3-beta-D-glucan synthase complex|1,3-beta-D-glucan synthase activity|(1->3)-beta-D-glucan biosynthetic process	No annotation	No description
tae-miR6197-5p	Traes_1AL_FAA0547B8.2	shikimate kinase like 2 [Source:Projected from Arabidopsis thaliana (AT2G35500) TAIR%3BAcc:AT2G35500]	scaffold:IWGSC1.0+popseq:IWGSC_CSS_1AL_scaff_3891789:3419:11472:-1		No annotation	No annotation	No annotation	No description
tae-miR6197-5p	Traes_1AS_5DCFDC258.1	No description	chromosome:IWGSC1.0+popseq:1A:159112006:159114117:-1	Dbxref=UniParc:UPI0003D47C06,UniProtKB:W4ZWB8_WHEAT	No annotation	No annotation	No annotation	No description
tae-miR6197-5p	Traes_1BS_9698BDE38.1	No description	scaffold:IWGSC1.0+popseq:IWGSC_CSS_1BS_scaff_718752:617:1581:-1	Dbxref=UniParc:UPI0003D52678,UniProtKB:W5AAD3_WHEAT	No annotation	No annotation	No annotation	No description
tae-miR6197-5p	Traes_2AL_09E55387E.1	No description	scaffold:IWGSC1.0+popseq:IWGSC_CSS_2AL_scaff_6419094:2536:3292:-1	Dbxref=UniParc:UPI0003D46C5D,UniProtKB:W5APA8_WHEAT	No annotation	No annotation	No annotation	No description
tae-miR6197-5p	Traes_2DL_34B333668.1	No description	chromosome:IWGSC1.0+popseq:2D:140670250:140671065:-1	Dbxref=UniParc:UPI0003D52BB1,UniProtKB:W5BSY5_WHEAT	No annotation	No annotation	No annotation	No description
tae-miR6197-5p	Traes_3AL_50575ADC9.2	No description	chromosome:IWGSC1.0+popseq:3A:153709092:153713731:-1	Dbxref=UniParc:UPI0003D51075,UniProtKB:W5CCN7_WHEAT	No annotation	No annotation	No annotation	No description
tae-miR6197-5p	Traes_3AL_838AB2D97.1	No description	chromosome:IWGSC1.0+popseq:3A:86719008:86720809:1	Dbxref=UniParc:UPI0003D47378,UniProtKB:W5CEE1_WHEAT	No annotation	No annotation	No annotation	No description
tae-miR6197-5p	Traes_3AS_0FAE5E099.1	No description	scaffold:IWGSC1.0+popseq:IWGSC_CSS_3AS_scaff_3272928:630:1657:-1		No annotation	No annotation	No annotation	No description
tae-miR6197-5p	Traes_3AS_60683CC66.1	No description	chromosome:IWGSC1.0+popseq:3A:13521859:13523019:1	Dbxref=UniParc:UPI0003D499DF,UniProtKB:W5CKM0_WHEAT	No annotation	No annotation	No annotation	No description
tae-miR6197-5p	Traes_3AS_A466B9ECC.2	No description	chromosome:IWGSC1.0+popseq:3A:11190743:11193137:-1		No annotation	No annotation	No annotation	No description
tae-miR6197-5p	Traes_3DL_E9E91FBC5.1	No description	chromosome:IWGSC1.0+popseq:3D:32386501:32389027:1	Dbxref=UniParc:UPI0003D476BA,UniProtKB:W5DEM5_WHEAT	No annotation	No annotation	No annotation	No description
tae-miR6197-5p	Traes_3DS_6EF9C79B3.1	No description	scaffold:IWGSC1.0+popseq:IWGSC_CSS_3DS_scaff_2551299:15:3901:1		No annotation	No annotation	No annotation	No description
tae-miR6197-5p	Traes_4AS_61EEDA259.1	No description	scaffold:IWGSC1.0+popseq:IWGSC_CSS_4AS_scaff_5974157:6571:9337:-1	Dbxref=UniParc:UPI0003D46DC5,UniProtKB:W5DXN3_WHEAT	No annotation	No annotation	No annotation	No description
tae-miR6197-5p	Traes_4BS_13566D854.1	No description	scaffold:IWGSC1.0+popseq:IWGSC_CSS_4BS_scaff_4951370:1461:4110:1	Dbxref=UniParc:UPI0003D4B6C3,UniProtKB:W5E990_WHEAT	No annotation	No annotation	No annotation	No description
tae-miR6197-5p	Traes_4BS_2767E4D9C.1	No description	scaffold:IWGSC1.0+popseq:IWGSC_CSS_4BS_scaff_4877758:1555:3506:1	Dbxref=UniParc:UPI0003D589BF,UniProtKB:W5E9R8_WHEAT	No annotation	No annotation	No annotation	No description
tae-miR6197-5p	Traes_4DS_08D73885C.1	No description	chromosome:IWGSC1.0+popseq:4D:4173388:4175502:-1	Dbxref=UniParc:UPI0003D55F0F,UniProtKB:W5ENR7_WHEAT	No annotation	No annotation	No annotation	No description
tae-miR6197-5p	Traes_5AL_3F229F661.1	No description	scaffold:IWGSC1.0+popseq:IWGSC_CSS_5AL_scaff_2775562:8690:10814:-1	Dbxref=UniParc:UPI0003D479CF,UniProtKB:W5EWI4_WHEAT	No annotation	No annotation	No annotation	No description
tae-miR6197-5p	Traes_5AL_6D71DD2B6.1	No description	chromosome:IWGSC1.0+popseq:5A:120751740:120757485:-1	Dbxref=UniParc:UPI0003D555BF,UniProtKB:W5EY30_WHEAT	No annotation	No annotation	No annotation	No description
tae-miR6197-5p	Traes_5BL_8783A50DA.1	No description	chromosome:IWGSC1.0+popseq:5B:214308446:214311435:-1	Dbxref=UniParc:UPI0003D4FC73,UniProtKB:W5FEB2_WHEAT	No annotation	No annotation	No annotation	No description
tae-miR6197-5p	Traes_5DS_C87840EBA.2	No description	chromosome:IWGSC1.0+popseq:5D:19004268:19005520:1	Dbxref=UniParc:UPI00043DDDE2,UniProtKB:A0A096UTJ5_WHEAT	No annotation	No annotation	No annotation	No description
tae-miR6197-5p	Traes_7AL_FBCF34598.3	No description	scaffold:IWGSC1.0+popseq:IWGSC_CSS_7AL_scaff_4552222:4712:7770:-1	Dbxref=UniParc:UPI0003D419DA,UniProtKB:W5HC48_WHEAT	No annotation	No annotation	No annotation	No description
tae-miR6197-5p	Traes_7AS_2A869291E.2	No description	chromosome:IWGSC1.0+popseq:7A:45951024:45952954:1	Dbxref=UniParc:UPI0003D46E46,UniProtKB:W5HDG7_WHEAT	No annotation	No annotation	No annotation	No description
tae-miR6197-5p	Traes_7DL_1AB6ACE33.1	No description	chromosome:IWGSC1.0+popseq:7D:75741388:75744088:1	Dbxref=UniParc:UPI0003D5706C,UniProtKB:W5HXV4_WHEAT	No annotation	No annotation	No annotation	No description
[truncated: 1,088 more rows]
