# Supplementary material for: Uncovering Male Fertility Transition Responsive miRNA in a Wheat Photo-Thermosensitive Genic Male Sterile Line by Deep Sequencing and Degradome Analysis
Source: Front Plant Sci. 2017 Aug 8;8:1370. doi: 10.3389/fpls.2017.01370 (PMC5550412; doi:10.3389/fpls.2017.01370)
Supplement: Table S6 — List of KEGG enrichment of predicted targets. [file Table6.XLSX]

## Sheet: Sheet1
Table S6 list of KEGG enrichment of predicted targets
Table S6-1 KEGG enrichment of predicted targets for FS1 vs SS1
id	term	ListHits	ListTotal	PopHits	PopTotal	pval	padj	Enrichment_score	Gene
path:ko03020	RNA polymerase	7	89	439	25554	0.000149171	0.0111444	4.57828	Traes_7BL_F8D5E60B1.1;Traes_5DL_9101D5AEC.1;Traes_7AL_EE3CD1CF3.2;Traes_5BL_918DC4A1D.1;Traes_7DL_C7C46033E.2;Traes_7DL_18F2A8567.2;Traes_3DL_858101A78.2
path:ko03040	Spliceosome	10	89	881	25554	0.000241847	0.0111444	3.25906	Traes_6AL_8394C0D62.1;Traes_4BS_1BAD49C4E.2;Traes_4AS_CBEEADECC.1;Traes_2DL_5750F91AA.1;Traes_3AS_5875028F9.3;Traes_7DS_EAE3FBECD.2;Traes_4AL_A99729A05.2;Traes_6DS_8C1FC076E.1;Traes_4AL_93F44F20D.1;Traes_4AS_6C23CE2D6.1
path:ko00230	Purine metabolism	10	89	913	25554	0.000327778	0.0111444	3.14484	Traes_7BL_F8D5E60B1.1;Traes_4DL_6FC6B26E7.2;Traes_2BS_FBBD5645B.2;Traes_5DL_9101D5AEC.1;Traes_7AL_EE3CD1CF3.2;Traes_5BL_918DC4A1D.1;Traes_7DL_C7C46033E.2;Traes_7DL_18F2A8567.2;Traes_3DL_858101A78.2;Traes_1BL_5A31CB72E.2
path:ko00232	Caffeine metabolism	1	89	11	25554	0.000646341	0.0164817	26.1021	Traes_1BL_5A31CB72E.2
path:ko04973	Carbohydrate digestion and absorption	2	89	59	25554	0.00115301	0.0235215	9.733	Traes_2AL_62160B4F7.2;Traes_2DL_BCFBE0E93.2
path:ko00510	N-Glycan biosynthesis	3	89	155	25554	0.00213133	0.0362327	5.55723	Traes_1AL_43F02DB49.1;Traes_2BL_9AF083258.2;Traes_1AS_1D5A1B790.2
path:ko00500	Starch and sucrose metabolism	8	89	929	25554	0.00505106	0.0587336	2.47254	Traes_2BL_C963272C8.1;Traes_4DS_C08BF9DB2.1;Traes_4BL_65AB61144.1;Traes_1DL_3873CDB4B.2;Traes_2AL_62160B4F7.2;Traes_2DL_BCFBE0E93.2;Traes_4DL_1D4A338DE.1;Traes_2DS_D014BDCA2.1
path:ko00900	Terpenoid backbone biosynthesis	3	89	200	25554	0.00529626	0.0587336	4.30685	Traes_2DL_7D7B1B55D.1;Traes_3AL_ED29EBD89.2;Traes_3DL_1825C1F9E.1
path:ko04919	Thyroid hormone signaling pathway	3	89	204	25554	0.00567647	0.0587336	4.22241	Traes_2BS_F7C035436.2;Traes_1BS_D81E948D7.1;Traes_2DS_C4613D6D1.1
path:ko00240	Pyrimidine metabolism	7	89	778	25554	0.0057582	0.0587336	2.58337	Traes_7BL_F8D5E60B1.1;Traes_5DL_9101D5AEC.1;Traes_7AL_EE3CD1CF3.2;Traes_5BL_918DC4A1D.1;Traes_7DL_C7C46033E.2;Traes_7DL_18F2A8567.2;Traes_3DL_858101A78.2
path:ko00513	Various types of N-glycan biosynthesis	2	89	114	25554	0.007434	0.0596512	5.03726	Traes_1AL_43F02DB49.1;Traes_1AS_1D5A1B790.2
path:ko04623	Cytosolic DNA-sensing pathway	2	89	114	25554	0.007434	0.0596512	5.03726	Traes_7DL_C7C46033E.2;Traes_3DL_858101A78.2
path:ko00521	Streptomycin biosynthesis	1	89	39	25554	0.00817416	0.0596512	7.36214	Traes_3DL_8CF059E3E.1
path:ko00643	Styrene degradation	1	89	41	25554	0.00900501	0.0596512	7.00301	Traes_2AS_D38A5E045.1
path:ko00261	Monobactam biosynthesis	1	89	41	25554	0.00900501	0.0596512	7.00301	Traes_4DL_7C8234BD1.1
path:ko00140	Steroid hormone biosynthesis	1	89	42	25554	0.00943401	0.0596512	6.83628	Traes_5BL_2A38F1702.2
path:ko00360	Phenylalanine metabolism	3	89	240	25554	0.00994186	0.0596512	3.58904	Traes_1BS_D62813EDF.1;Traes_2AS_D38A5E045.1;Traes_1DS_BB3A94D5B.2
path:ko00220	Arginine biosynthesis	2	89	134	25554	0.011534	0.0619195	4.28543	Traes_2BS_71A601005.2;Traes_2AS_913212C56.2
path:ko00196	Photosynthesis - antenna proteins	2	89	134	25554	0.011534	0.0619195	4.28543	Traes_1DL_84C15D335.1;Traes_1AL_6E5BA9C6F.1
path:ko00945	Stilbenoid, diarylheptanoid and gingerol biosynthesis	2	89	140	25554	0.0129722	0.0661583	4.10177	Traes_1BS_D62813EDF.1;Traes_1DS_BB3A94D5B.2
path:ko04978	Mineral absorption	1	89	51	25554	0.0136906	0.0664972	5.62987	Traes_7DL_2F413CF0E.2
path:ko00905	Brassinosteroid biosynthesis	1	89	53	25554	0.0147303	0.0676865	5.41743	Traes_3DS_561941A6E.1
path:ko00983	Drug metabolism - other enzymes	1	89	54	25554	0.0152626	0.0676865	5.3171	Traes_1BL_5A31CB72E.2
path:ko00730	Thiamine metabolism	1	89	56	25554	0.0163517	0.0689863	5.12721	Traes_2DL_7D7B1B55D.1
path:ko00902	Monoterpenoid biosynthesis	1	89	57	25554	0.0169084	0.0689863	5.03726	Traes_6BS_A04459F9F.2
path:ko00300	Lysine biosynthesis	1	89	63	25554	0.0204145	0.0800877	4.55752	Traes_4DL_7C8234BD1.1
path:ko04330	Notch signaling pathway	1	89	69	25554	0.0241959	0.0914067	4.16121	Traes_1BS_D81E948D7.1
path:ko00760	Nicotinate and nicotinamide metabolism	1	89	71	25554	0.0255153	0.0921068	4.04399	Traes_5BL_52F4EEAD4.2
path:ko01040	Biosynthesis of unsaturated fatty acids	2	89	183	25554	0.0261872	0.0921068	3.13796	Traes_5BL_2A38F1702.2;Traes_6BL_54182EEB2.1
path:ko04966	Collecting duct acid secretion	1	89	85	25554	0.0355303	0.120803	3.37792	Traes_6AS_332F30482.1
path:ko00330	Arginine and proline metabolism	2	89	213	25554	0.0384514	0.123669	2.696	Traes_3DL_3E215D878.2;Traes_2AS_D38A5E045.1
path:ko04146	Peroxisome	3	89	365	25554	0.038798	0.123669	2.35992	Traes_2AS_DACE53B24.2;Traes_6BL_54182EEB2.1;Traes_1BL_5A31CB72E.2
path:ko04391	Hippo signaling pathway -fly	1	89	92	25554	0.0410182	0.124097	3.12091	Traes_7DL_73928596C.1
path:ko01210	2-Oxocarboxylic acid metabolism	2	89	221	25554	0.0421379	0.124097	2.5984	Traes_2BS_71A601005.2;Traes_2AS_913212C56.2
path:ko00906	Carotenoid biosynthesis	1	89	95	25554	0.043462	0.124097	3.02235	Traes_6AL_9F1580D39.1
path:ko00941	Flavonoid biosynthesis	2	89	227	25554	0.0450157	0.124097	2.52972	Traes_1BS_D62813EDF.1;Traes_1DS_BB3A94D5B.2
path:ko00592	alpha-Linolenic acid metabolism	2	89	227	25554	0.0450157	0.124097	2.52972	Traes_6BL_54182EEB2.1;Traes_6DL_94DCF0B70.1
path:ko00450	Selenocompound metabolism	1	89	102	25554	0.049368	0.129116	2.81494	Traes_5AL_FC94B5FB6.1
path:ko00627	Aminobenzoate degradation	1	89	102	25554	0.049368	0.129116	2.81494	Traes_2AS_D38A5E045.1
path:ko04075	Plant hormone signal transduction	5	89	774	25554	0.053237	0.135754	1.8548	Traes_3DL_71B7E80D2.1;Traes_4AS_70BE0A0AB.1;Traes_7DS_1797D4951.1;Traes_1AL_38EEA508C.1;Traes_1DS_0CFC1995D.2
path:ko03050	Proteasome	2	89	247	25554	0.0552928	0.137558	2.32489	Traes_6BS_FDDC181D1.1;Traes_6BL_A5A986E6C.1
path:ko04722	Neurotrophin signaling pathway	2	89	253	25554	0.058577	0.142258	2.26975	Traes_2BL_214764690.1;Traes_7DL_73928596C.1
path:ko00380	Tryptophan metabolism	2	89	258	25554	0.061383	0.143681	2.22576	Traes_2AS_D38A5E045.1;Traes_4AL_34E673FD5.2
path:ko04112	Cell cycle - Caulobacter	1	89	116	25554	0.06198	0.143681	2.4752	Traes_6AL_3FB51E7F6.1
path:ko04390	Hippo signaling pathway	1	89	118	25554	0.063863	0.144756	2.43325	Traes_7DL_73928596C.1
path:ko00565	Ether lipid metabolism	1	89	124	25554	0.0696262	0.154389	2.31551	Traes_1BS_9FAA5E026.1
path:ko00260	Glycine, serine and threonine metabolism	2	89	288	25554	0.0794933	0.169131	1.99391	Traes_6AS_912DA59AA.1;Traes_2AS_D5A07A9C6.1
path:ko04912	GnRH signaling pathway	1	89	134	25554	0.0795912	0.169131	2.14271	Traes_1BS_9FAA5E026.1
path:ko00520	Amino sugar and nucleotide sugar metabolism	3	89	478	25554	0.0858087	0.178622	1.80203	Traes_4BL_65AB61144.1;Traes_1DL_3873CDB4B.2;Traes_4DL_1D4A338DE.1
path:ko00600	Sphingolipid metabolism	1	89	143	25554	0.0889144	0.17994	2.00786	Traes_6BL_76C2C2F3A.2
path:ko04064	NF-kappa B signaling pathway	1	89	144	25554	0.0899698	0.17994	1.99391	Traes_2BL_214764690.1
path:ko04020	Calcium signaling pathway	1	89	148	25554	0.0942282	0.184832	1.94002	TRAES3BF171700200CFD_t1
path:ko04620	Toll-like receptor signaling pathway	1	89	154	25554	0.100723	0.187452	1.86444	Traes_2BL_214764690.1
path:ko04724	Glutamatergic synapse	1	89	154	25554	0.100723	0.187452	1.86444	Traes_1BS_9FAA5E026.1
path:ko04210	Apoptosis	1	89	155	25554	0.101817	0.187452	1.85241	Traes_2BL_214764690.1
path:ko00950	Isoquinoline alkaloid biosynthesis	1	89	156	25554	0.102915	0.187452	1.84054	Traes_7AL_EAA637F04.1
path:ko00280	Valine, leucine and isoleucine degradation	1	89	159	25554	0.106228	0.190092	1.80581	Traes_6BL_54182EEB2.1
path:ko03320	PPAR signaling pathway	1	89	164	25554	0.111813	0.196636	1.75075	Traes_6BL_54182EEB2.1
path:ko04115	p53 signaling pathway	1	89	171	25554	0.119758	0.205488	1.67909	Traes_5AL_CAF698B25.2
path:ko00620	Pyruvate metabolism	2	89	347	25554	0.120875	0.205488	1.65489	Traes_3DL_F982BF0FB.1;Traes_3AL_C0D1C4403.1
path:ko01230	Biosynthesis of amino acids	5	89	976	25554	0.125026	0.208944	1.47092	Traes_2BS_71A601005.2;Traes_3DL_3E215D878.2;Traes_6AS_912DA59AA.1;Traes_2AS_913212C56.2;Traes_4DL_7C8234BD1.1
path:ko01212	Fatty acid metabolism	2	89	355	25554	0.127005	0.208944	1.6176	Traes_5BL_2A38F1702.2;Traes_6BL_54182EEB2.1
path:ko04022	cGMP - PKG signaling pathway	1	89	182	25554	0.132514	0.214546	1.5776	TRAES3BF171700200CFD_t1
path:ko04014	Ras signaling pathway	1	89	185	25554	0.136045	0.216822	1.55202	Traes_1BS_9FAA5E026.1
path:ko00910	Nitrogen metabolism	1	89	193	25554	0.145565	0.225262	1.48769	Traes_7DL_D1A06F4A0.1
path:ko00564	Glycerophospholipid metabolism	2	89	380	25554	0.146853	0.225262	1.51118	Traes_1BS_9FAA5E026.1;Traes_4BS_105DAA77B.1
path:ko00062	Fatty acid elongation	1	89	195	25554	0.147966	0.225262	1.47243	Traes_5BL_2A38F1702.2
path:ko00630	Glyoxylate and dicarboxylate metabolism	2	89	388	25554	0.15341	0.230115	1.48002	Traes_2AS_DACE53B24.2;Traes_2AS_D5A07A9C6.1
path:ko00040	Pentose and glucuronate interconversions	1	89	207	25554	0.162539	0.240275	1.38707	Traes_2DS_D014BDCA2.1
path:ko00071	Fatty acid degradation	1	89	212	25554	0.168687	0.245801	1.35436	Traes_6BL_54182EEB2.1
path:ko00100	Steroid biosynthesis	1	89	218	25554	0.176117	0.25126	1.31708	Traes_7DS_5A117F2B1.2
path:ko03060	Protein export	1	89	219	25554	0.17736	0.25126	1.31107	Traes_7AS_F38BE6DA7.1
path:ko04024	cAMP signaling pathway	1	89	224	25554	0.183598	0.25318	1.2818	Traes_1BS_9FAA5E026.1
path:ko00562	Inositol phosphate metabolism	1	89	227	25554	0.187357	0.25318	1.26486	Traes_3DL_8CF059E3E.1
path:ko04071	Sphingolipid signaling pathway	1	89	229	25554	0.189869	0.25318	1.25381	Traes_1BS_9FAA5E026.1
path:ko04721	Synaptic vesicle cycle	1	89	229	25554	0.189869	0.25318	1.25381	Traes_6AS_332F30482.1
path:ko03030	DNA replication	1	89	230	25554	0.191126	0.25318	1.24836	Traes_6DS_11583F62A.1
path:ko04666	Fc gamma R-mediated phagocytosis	1	89	236	25554	0.198696	0.259833	1.21663	Traes_1BS_9FAA5E026.1
path:ko00710	Carbon fixation in photosynthetic organisms	2	89	445	25554	0.202538	0.261416	1.29044	Traes_3DL_F982BF0FB.1;Traes_3AL_C0D1C4403.1
path:ko04066	HIF-1 signaling pathway	1	89	241	25554	0.205032	0.261416	1.19138	Traes_2BS_F4DF1DB26.2
path:ko03015	mRNA surveillance pathway	2	89	457	25554	0.213329	0.268637	1.25656	Traes_2BL_C7C0901D4.2;Traes_4AS_6C23CE2D6.1
path:ko00561	Glycerolipid metabolism	1	89	254	25554	0.221606	0.275656	1.13041	Traes_4BS_105DAA77B.1
path:ko00980	Metabolism of xenobiotics by cytochrome P450	1	89	260	25554	0.229295	0.281784	1.10432	Traes_7BL_B78FAD060.1
path:ko00680	Methane metabolism	1	89	263	25554	0.233146	0.283106	1.09172	Traes_6AS_912DA59AA.1
path:ko04070	Phosphatidylinositol signaling system	1	89	267	25554	0.238288	0.283925	1.07537	Traes_3DL_8CF059E3E.1
path:ko01200	Carbon metabolism	5	89	1199	25554	0.239388	0.283925	1.19735	Traes_3DL_F982BF0FB.1;Traes_2AS_DACE53B24.2;Traes_3AL_C0D1C4403.1;Traes_6AS_912DA59AA.1;Traes_2AS_D5A07A9C6.1
path:ko04141	Protein processing in endoplasmic reticulum	4	89	985	25554	0.259176	0.303861	1.16598	Traes_4AL_1C6E2A6BF.1;Traes_1AL_43F02DB49.1;Traes_1AS_1D5A1B790.2;Traes_4BL_6CBFA2771.1
path:ko00982	Drug metabolism - cytochrome P450	1	89	295	25554	0.274396	0.31805	0.9733	Traes_7BL_B78FAD060.1
path:ko04151	PI3K-Akt signaling pathway	1	89	317	25554	0.302748	0.346969	0.905753	Traes_7DL_73928596C.1
path:ko04145	Phagosome	1	89	327	25554	0.315583	0.357661	0.878054	Traes_6AS_332F30482.1
path:ko04310	Wnt signaling pathway	1	89	335	25554	0.325816	0.3652	0.857085	Traes_5AL_CAF698B25.2
path:ko04120	Ubiquitin mediated proteolysis	2	89	659	25554	0.403825	0.447719	0.871392	Traes_5AL_CAF698B25.2;Traes_2BS_F4DF1DB26.2
path:ko00480	Glutathione metabolism	1	89	425	25554	0.437156	0.479461	0.675585	Traes_7BL_B78FAD060.1
path:ko04114	Oocyte meiosis	1	89	444	25554	0.459457	0.49856	0.646675	Traes_7DL_73928596C.1
path:ko03013	RNA transport	2	89	745	25554	0.482702	0.518269	0.770802	Traes_4BL_6CBFA2771.1;Traes_4AS_6C23CE2D6.1
path:ko04110	Cell cycle	1	89	559	25554	0.582793	0.619218	0.513638	Traes_7DL_73928596C.1
path:ko00010	Glycolysis / Gluconeogenesis	1	89	582	25554	0.604885	0.636065	0.49334	Traes_6AS_912DA59AA.1
path:ko04144	Endocytosis	1	89	649	25554	0.664233	0.691345	0.442409	Traes_1BS_9FAA5E026.1
path:ko00940	Phenylpropanoid biosynthesis	2	89	1058	25554	0.718546	0.74032	0.542767	Traes_1BS_D62813EDF.1;Traes_1DS_BB3A94D5B.2
path:ko04626	Plant-pathogen interaction	1	89	731	25554	0.727002	0.741542	0.392782	Traes_7DS_1797D4951.1
path:ko00195	Photosynthesis	1	89	985	25554	0.862303	0.870841	0.291496	Traes_5DL_6ADDEBB8B.1
path:ko00190	Oxidative phosphorylation	1	89	2168	25554	0.996575	0.996575	0.132437	Traes_6AS_332F30482.1
Table S6-2 KEGG enrichment of predicted targets for FS2 vs SS2
id	term	ListHits	ListTotal	PopHits	PopTotal	pval	padj	Enrichment_score	Gene
path:ko03020	RNA polymerase	5	24	439	25554	2.57214e-06	0.00012089	12.127	Traes_7BL_F8D5E60B1.1;Traes_5DL_9101D5AEC.1;Traes_7AL_EE3CD1CF3.2;Traes_5BL_918DC4A1D.1;Traes_7DL_18F2A8567.2
path:ko00230	Purine metabolism	6	24	913	25554	1.47511e-05	0.000346651	6.99726	Traes_7BL_F8D5E60B1.1;Traes_5DL_9101D5AEC.1;Traes_7AL_EE3CD1CF3.2;Traes_5BL_918DC4A1D.1;Traes_7DL_18F2A8567.2;Traes_1BL_5A31CB72E.2
path:ko00232	Caffeine metabolism	1	24	11	25554	4.62548e-05	0.000724659	96.7955	Traes_1BL_5A31CB72E.2
path:ko00240	Pyrimidine metabolism	5	24	778	25554	6.57386e-05	0.000772429	6.84287	Traes_7BL_F8D5E60B1.1;Traes_5DL_9101D5AEC.1;Traes_7AL_EE3CD1CF3.2;Traes_5BL_918DC4A1D.1;Traes_7DL_18F2A8567.2
path:ko04146	Peroxisome	3	24	365	25554	0.000347003	0.00326183	8.75137	Traes_6BL_54182EEB2.1;Traes_5AL_9034AB386.1;Traes_1BL_5A31CB72E.2
path:ko00280	Valine, leucine and isoleucine degradation	2	24	159	25554	0.000434608	0.00340443	13.3931	Traes_1AS_536E18ACD.2;Traes_6BL_54182EEB2.1
path:ko04919	Thyroid hormone signaling pathway	2	24	204	25554	0.000896589	0.00601996	10.4387	Traes_2BS_F7C035436.2;Traes_2DS_C4613D6D1.1
path:ko00983	Drug metabolism - other enzymes	1	24	54	25554	0.00117416	0.00682697	19.7176	Traes_1BL_5A31CB72E.2
path:ko00902	Monoterpenoid biosynthesis	1	24	57	25554	0.00130729	0.00682697	18.6798	Traes_6BS_A04459F9F.2
path:ko00760	Nicotinate and nicotinamide metabolism	1	24	71	25554	0.00201922	0.00911363	14.9965	Traes_5BL_52F4EEAD4.2
path:ko04012	ErbB signaling pathway	1	24	73	25554	0.00213298	0.00911363	14.5856	Traes_2DS_82116F38F.1
path:ko04064	NF-kappa B signaling pathway	1	24	144	25554	0.00802429	0.0284731	7.3941	Traes_2BL_214764690.1
path:ko04020	Calcium signaling pathway	1	24	148	25554	0.00845855	0.0284731	7.19426	TRAES3BF171700200CFD_t1
path:ko04620	Toll-like receptor signaling pathway	1	24	154	25554	0.00912941	0.0284731	6.91396	Traes_2BL_214764690.1
path:ko04210	Apoptosis	1	24	155	25554	0.00924347	0.0284731	6.86935	Traes_2BL_214764690.1
path:ko04150	mTOR signaling pathway	1	24	161	25554	0.00994129	0.0284731	6.61335	Traes_2DS_82116F38F.1
path:ko03320	PPAR signaling pathway	1	24	164	25554	0.0102988	0.0284731	6.49238	Traes_6BL_54182EEB2.1
path:ko04350	TGF-beta signaling pathway	1	24	182	25554	0.0125617	0.0293004	5.85027	Traes_2DS_82116F38F.1
path:ko04022	cGMP - PKG signaling pathway	1	24	182	25554	0.0125617	0.0293004	5.85027	TRAES3BF171700200CFD_t1
path:ko01040	Biosynthesis of unsaturated fatty acids	1	24	183	25554	0.0126933	0.0293004	5.81831	Traes_6BL_54182EEB2.1
path:ko03430	Mismatch repair	1	24	186	25554	0.0130916	0.0293004	5.72446	Traes_7DL_B4943E029.2
path:ko00400	Phenylalanine, tyrosine and tryptophan biosynthesis	1	24	196	25554	0.0144586	0.0308889	5.4324	Traes_5BL_BEE0B65AC.2
path:ko04915	Estrogen signaling pathway	1	24	211	25554	0.01662	0.0328388	5.04621	Traes_1BS_406EE2272.1
path:ko00071	Fatty acid degradation	1	24	212	25554	0.0167688	0.0328388	5.02241	Traes_6BL_54182EEB2.1
path:ko00592	alpha-Linolenic acid metabolism	1	24	227	25554	0.0190683	0.0353285	4.69053	Traes_6BL_54182EEB2.1
path:ko03030	DNA replication	1	24	230	25554	0.0195434	0.0353285	4.62935	Traes_7DL_B4943E029.2
path:ko04666	Fc gamma R-mediated phagocytosis	1	24	236	25554	0.0205086	0.0357002	4.51165	Traes_2DS_82116F38F.1
path:ko04066	HIF-1 signaling pathway	1	24	241	25554	0.0213281	0.0358007	4.41805	Traes_2DS_82116F38F.1
path:ko04722	Neurotrophin signaling pathway	1	24	253	25554	0.0233499	0.0378429	4.2085	Traes_2BL_214764690.1
path:ko00380	Tryptophan metabolism	1	24	258	25554	0.024215	0.0379368	4.12694	Traes_4AL_34E673FD5.2
path:ko03420	Nucleotide excision repair	1	24	264	25554	0.0252704	0.0383131	4.03314	Traes_7DL_B4943E029.2
path:ko04612	Antigen processing and presentation	1	24	270	25554	0.0263445	0.0386934	3.94352	Traes_1BS_406EE2272.1
path:ko00260	Glycine, serine and threonine metabolism	1	24	288	25554	0.0296767	0.0422668	3.69705	Traes_5BL_BEE0B65AC.2
path:ko04151	PI3K-Akt signaling pathway	1	24	317	25554	0.0353796	0.0489071	3.35883	Traes_2DS_82116F38F.1
path:ko04010	MAPK signaling pathway	1	24	334	25554	0.0389063	0.0522457	3.18787	Traes_1BS_406EE2272.1
path:ko01212	Fatty acid metabolism	1	24	355	25554	0.0434416	0.0567154	2.9993	Traes_6BL_54182EEB2.1
path:ko03040	Spliceosome	2	24	881	25554	0.0482552	0.0601393	2.41714	Traes_1BS_406EE2272.1;Traes_5AL_38B610793.2
path:ko04152	AMPK signaling pathway	1	24	385	25554	0.0502471	0.0601393	2.76558	Traes_2DS_82116F38F.1
path:ko00630	Glyoxylate and dicarboxylate metabolism	1	24	388	25554	0.0509479	0.0601393	2.7442	Traes_5AL_9034AB386.1
path:ko04910	Insulin signaling pathway	1	24	389	25554	0.0511824	0.0601393	2.73715	Traes_2DS_82116F38F.1
path:ko00500	Starch and sucrose metabolism	2	24	929	25554	0.0549611	0.0630042	2.29225	Traes_6BS_2BCF1B8D0.2;Traes_4DS_C08BF9DB2.1
path:ko00052	Galactose metabolism	1	24	414	25554	0.0571701	0.0639761	2.57186	Traes_6BS_2BCF1B8D0.2
path:ko00710	Carbon fixation in photosynthetic organisms	1	24	445	25554	0.0649208	0.0709599	2.3927	Traes_4DS_D9999817B.1
path:ko01200	Carbon metabolism	2	24	1199	25554	0.100386	0.107231	1.77606	Traes_5AL_9034AB386.1;Traes_4DS_D9999817B.1
path:ko04144	Endocytosis	1	24	649	25554	0.123281	0.12876	1.6406	Traes_1BS_406EE2272.1
path:ko01230	Biosynthesis of amino acids	1	24	976	25554	0.232942	0.236097	1.09093	Traes_5BL_BEE0B65AC.2
path:ko04141	Protein processing in endoplasmic reticulum	1	24	985	25554	0.236097	0.236097	1.08096	Traes_1BS_406EE2272.1
Table S6-3 KEGG enrichment of predicted targets for FS3 vs SS3
id	term	ListHits	ListTotal	PopHits	PopTotal	pval	padj	Enrichment_score	Gene
path:ko00230	Purine metabolism	15	177	913	25554	0.000640698	0.031253	2.37195	Traes_7BL_F8D5E60B1.1;Traes_4DL_6FC6B26E7.2;Traes_2BS_FBBD5645B.2;Traes_4DL_78EB68CEC.1;Traes_4BL_F32BE741E.1;Traes_5DL_9101D5AEC.1;Traes_7AL_EE3CD1CF3.2;Traes_5BL_918DC4A1D.1;Traes_4AS_50F2C4B5D.1;Traes_7AL_44C22B352.1;Traes_7DL_C7C46033E.2;Traes_7DL_18F2A8567.2;Traes_3DL_858101A78.2;Traes_7DL_3371A5261.1;Traes_1BL_5A31CB72E.2
path:ko00281	Geraniol degradation	1	177	6	25554	0.00070264	0.031253	24.0621	Traes_5BL_6C7389D01.1
path:ko00280	Valine, leucine and isoleucine degradation	5	177	159	25554	0.000863315	0.031253	4.54003	Traes_6DL_7AE5749B8.2;Traes_1AS_536E18ACD.2;Traes_5AL_96E30FD9B.1;Traes_6BL_54182EEB2.1;Traes_5BL_6C7389D01.1
path:ko00072	Synthesis and degradation of ketone bodies	2	177	28	25554	0.00094223	0.031253	10.3123	Traes_5AL_96E30FD9B.1;Traes_5BL_6C7389D01.1
path:ko04146	Peroxisome	8	177	365	25554	0.00104876	0.031253	3.16434	Traes_7AS_ECBB6F731.1;Traes_2AS_DACE53B24.2;Traes_6BL_54182EEB2.1;Traes_2DS_3C3A2A12A.2;Traes_5AL_9034AB386.1;Traes_5BL_6C7389D01.1;Traes_2BS_6015BC7C6.1;Traes_1BL_5A31CB72E.2
path:ko00232	Caffeine metabolism	1	177	11	25554	0.00251826	0.058416	13.1248	Traes_1BL_5A31CB72E.2
path:ko00140	Steroid hormone biosynthesis	2	177	42	25554	0.00307563	0.058416	6.8749	Traes_5BL_2A38F1702.2;Traes_2BL_2C02834FB.1
path:ko03040	Spliceosome	13	177	881	25554	0.00340283	0.058416	2.13036	Traes_6AL_8394C0D62.1;Traes_2AL_28B13CC56.1;Traes_4BS_1BAD49C4E.2;Traes_4AS_CBEEADECC.1;Traes_1BS_406EE2272.1;Traes_2DL_5750F91AA.1;Traes_3AS_5875028F9.3;Traes_7DS_EAE3FBECD.2;Traes_5AL_38B610793.2;Traes_4AL_A99729A05.2;Traes_6DS_8C1FC076E.1;Traes_4AL_93F44F20D.1;Traes_4AS_6C23CE2D6.1
path:ko04914	Progesterone-mediated oocyte maturation	5	177	211	25554	0.003599	0.058416	3.42116	Traes_4DL_7BD111225.1;Traes_4BL_E49000B89.2;Traes_5AL_836409322.1;Traes_2BS_759FEB9DB.2;Traes_6BL_ADA9A4379.1
path:ko00310	Lysine degradation	4	177	151	25554	0.00408794	0.058416	3.82445	Traes_5DL_752AA8D30.1;Traes_5AL_96E30FD9B.1;Traes_4AS_003038E6A.1;Traes_2DS_E9D9FB9AC.1
path:ko03060	Protein export	5	177	219	25554	0.00431259	0.058416	3.29618	Traes_5BL_2EA3D0B35.1;TRAES3BF114300130CFD_t1;Traes_2DL_D13018A01.2;Traes_7AS_F38BE6DA7.1;Traes_3AL_C3C4EA828.1
path:ko00362	Benzoate degradation	1	177	16	25554	0.00537082	0.0631877	9.02331	Traes_5AL_96E30FD9B.1
path:ko04110	Cell cycle	9	177	559	25554	0.00576646	0.0631877	2.32443	Traes_1AL_2116059A5.1;Traes_4DL_7BD111225.1;Traes_4BL_E49000B89.2;Traes_5AL_836409322.1;Traes_6BS_3013D3E79.2;Traes_2BS_759FEB9DB.2;Traes_5BL_EF4C578F2.1;Traes_6BL_ADA9A4379.1;Traes_7DL_73928596C.1
path:ko00905	Brassinosteroid biosynthesis	2	177	53	25554	0.0059371	0.0631877	5.44803	Traes_5BL_42BEB52D1.5;Traes_3DS_561941A6E.1
path:ko04973	Carbohydrate digestion and absorption	2	177	59	25554	0.00799399	0.0794069	4.894	Traes_2AL_62160B4F7.2;Traes_2DL_BCFBE0E93.2
path:ko01040	Biosynthesis of unsaturated fatty acids	4	177	183	25554	0.00907094	0.0844732	3.15569	Traes_5BL_2A38F1702.2;Traes_6BL_54182EEB2.1;Traes_2AS_2980E0300.2;Traes_2BL_2C02834FB.1
path:ko00062	Fatty acid elongation	4	177	195	25554	0.0117093	0.0918704	2.9615	Traes_5BL_2A38F1702.2;Traes_4BL_A71648154.1;Traes_7BL_97ADB0D8A.1;Traes_2BL_2C02834FB.1
path:ko03020	RNA polymerase	7	177	439	25554	0.0117398	0.0918704	2.30207	Traes_7BL_F8D5E60B1.1;Traes_5DL_9101D5AEC.1;Traes_7AL_EE3CD1CF3.2;Traes_5BL_918DC4A1D.1;Traes_7DL_C7C46033E.2;Traes_7DL_18F2A8567.2;Traes_3DL_858101A78.2
path:ko04330	Notch signaling pathway	2	177	69	25554	0.0122529	0.0918704	4.18472	Traes_6BS_3013D3E79.2;Traes_1BS_D81E948D7.1
path:ko00500	Starch and sucrose metabolism	12	177	929	25554	0.0129084	0.0918704	1.86488	Traes_6BS_2BCF1B8D0.2;Traes_2BL_C963272C8.1;Traes_5BL_0EC4788EF.2;Traes_4DS_C08BF9DB2.1;Traes_7AS_61114500F.1;Traes_4BL_65AB61144.1;Traes_1DL_3873CDB4B.2;Traes_2AL_62160B4F7.2;Traes_2DL_BCFBE0E93.2;Traes_4DL_1D4A338DE.1;Traes_2DS_D014BDCA2.1;Traes_7BL_11C5C7BC4.1
path:ko00900	Terpenoid backbone biosynthesis	4	177	200	25554	0.0129482	0.0918704	2.88746	Traes_2DL_7D7B1B55D.1;Traes_5AL_96E30FD9B.1;Traes_3AL_ED29EBD89.2;Traes_3DL_1825C1F9E.1
path:ko00260	Glycine, serine and threonine metabolism	5	177	288	25554	0.0154093	0.104363	2.50647	Traes_6DS_0D9BB546D.1;Traes_6AS_912DA59AA.1;Traes_5BL_BEE0B65AC.2;Traes_5AL_E3D3E2A1E.1;Traes_2AS_D5A07A9C6.1
path:ko04120	Ubiquitin mediated proteolysis	9	177	659	25554	0.0168727	0.109306	1.97171	Traes_4DL_7BD111225.1;Traes_4BL_E49000B89.2;Traes_5AL_836409322.1;Traes_5AL_CAF698B25.2;Traes_2BS_759FEB9DB.2;Traes_1AL_12123508E.2;Traes_5BL_EF4C578F2.1;Traes_6BL_ADA9A4379.1;Traes_2BS_F4DF1DB26.2
path:ko00941	Flavonoid biosynthesis	4	177	227	25554	0.0211794	0.126696	2.54402	Traes_4AL_057F5D2E9.1;Traes_1BS_D62813EDF.1;Traes_7DS_DF3CFF776.1;Traes_1DS_BB3A94D5B.2
path:ko00604	Glycosphingolipid biosynthesis - ganglio series	1	177	33	25554	0.0218835	0.126696	4.37494	Traes_4AL_954AE4933.1
path:ko03030	DNA replication	4	177	230	25554	0.0222637	0.126696	2.51083	Traes_6DS_11583F62A.1;Traes_7AL_44C22B352.1;Traes_7DL_B4943E029.2;Traes_7DL_3371A5261.1
path:ko00510	N-Glycan biosynthesis	3	177	155	25554	0.0229584	0.126696	2.79431	Traes_1AL_43F02DB49.1;Traes_2BL_9AF083258.2;Traes_1AS_1D5A1B790.2
path:ko00650	Butanoate metabolism	2	177	89	25554	0.024034	0.127895	3.24433	Traes_5AL_96E30FD9B.1;Traes_5BL_6C7389D01.1
path:ko00360	Phenylalanine metabolism	4	177	240	25554	0.0261361	0.134285	2.40621	Traes_1DS_A171C7D59.1;Traes_1BS_D62813EDF.1;Traes_2AS_D38A5E045.1;Traes_1DS_BB3A94D5B.2
path:ko03450	Non-homologous end-joining	1	177	38	25554	0.0284894	0.138089	3.79929	Traes_5DL_0D8BB1DD6.1
path:ko04111	Cell cycle - yeast	6	177	424	25554	0.0287299	0.138089	2.04301	Traes_4DL_7BD111225.1;Traes_4BL_E49000B89.2;Traes_5AL_836409322.1;Traes_2BS_759FEB9DB.2;Traes_5BL_EF4C578F2.1;Traes_6BL_ADA9A4379.1
path:ko00521	Streptomycin biosynthesis	1	177	39	25554	0.029895	0.139198	3.70187	Traes_3DL_8CF059E3E.1
path:ko00643	Styrene degradation	1	177	41	25554	0.032787	0.143684	3.52129	Traes_2AS_D38A5E045.1
path:ko00261	Monobactam biosynthesis	1	177	41	25554	0.032787	0.143684	3.52129	Traes_4DL_7C8234BD1.1
path:ko00680	Methane metabolism	4	177	263	25554	0.0366035	0.151294	2.19579	Traes_3DS_D42FCD586.2;Traes_6DS_0D9BB546D.1;Traes_6AS_912DA59AA.1;Traes_1AL_AE0622D50.1
path:ko01212	Fatty acid metabolism	5	177	355	25554	0.0376394	0.151294	2.03342	Traes_5AL_96E30FD9B.1;Traes_5BL_2A38F1702.2;Traes_6BL_54182EEB2.1;Traes_2AS_2980E0300.2;Traes_2BL_2C02834FB.1
path:ko02020	Two-component system	2	177	107	25554	0.0384187	0.151294	2.69856	Traes_5AL_96E30FD9B.1;Traes_2AS_2980E0300.2
path:ko01230	Biosynthesis of amino acids	11	177	976	25554	0.0395057	0.151294	1.62715	Traes_3DS_D42FCD586.2;Traes_6DS_0D9BB546D.1;Traes_2BS_71A601005.2;Traes_3DL_3E215D878.2;Traes_5DL_E6D11E867.1;Traes_6AS_912DA59AA.1;Traes_5BL_BEE0B65AC.2;Traes_1AL_AE0622D50.1;Traes_5AL_E3D3E2A1E.1;Traes_2AS_913212C56.2;Traes_4DL_7C8234BD1.1
path:ko01200	Carbon metabolism	13	177	1199	25554	0.0396005	0.151294	1.56534	Traes_3DS_D42FCD586.2;Traes_6DS_0D9BB546D.1;Traes_3DL_F982BF0FB.1;Traes_2AS_DACE53B24.2;Traes_5AL_96E30FD9B.1;Traes_3AL_C0D1C4403.1;Traes_5DL_E6D11E867.1;Traes_6AS_912DA59AA.1;Traes_1AL_AE0622D50.1;Traes_5AL_9034AB386.1;Traes_4DS_D9999817B.1;Traes_2DS_E9D9FB9AC.1;Traes_2AS_D5A07A9C6.1
path:ko00240	Pyrimidine metabolism	9	177	778	25554	0.044951	0.159512	1.67012	Traes_7BL_F8D5E60B1.1;Traes_5DL_9101D5AEC.1;Traes_7AL_EE3CD1CF3.2;Traes_5BL_918DC4A1D.1;Traes_7AL_44C22B352.1;Traes_7DL_C7C46033E.2;Traes_7DL_18F2A8567.2;Traes_3DL_858101A78.2;Traes_7DL_3371A5261.1
path:ko00513	Various types of N-glycan biosynthesis	2	177	114	25554	0.0449632	0.159512	2.53286	Traes_1AL_43F02DB49.1;Traes_1AS_1D5A1B790.2
path:ko04623	Cytosolic DNA-sensing pathway	2	177	114	25554	0.0449632	0.159512	2.53286	Traes_7DL_C7C46033E.2;Traes_3DL_858101A78.2
path:ko04112	Cell cycle - Caulobacter	2	177	116	25554	0.0469284	0.162612	2.48919	Traes_6AL_3FB51E7F6.1;Traes_5DL_ABE67F1AD.1
path:ko04978	Mineral absorption	1	177	51	25554	0.0487535	0.165097	2.83084	Traes_7DL_2F413CF0E.2
path:ko00430	Taurine and hypotaurine metabolism	1	177	53	25554	0.0522252	0.17117	2.72402	Traes_2BL_07AD14DF5.2
path:ko00630	Glyoxylate and dicarboxylate metabolism	5	177	388	25554	0.0536922	0.17117	1.86048	Traes_2AS_DACE53B24.2;Traes_5AL_96E30FD9B.1;Traes_5DL_E6D11E867.1;Traes_5AL_9034AB386.1;Traes_2AS_D5A07A9C6.1
path:ko00983	Drug metabolism - other enzymes	1	177	54	25554	0.0539933	0.17117	2.67357	Traes_1BL_5A31CB72E.2
path:ko00730	Thiamine metabolism	1	177	56	25554	0.0575921	0.177274	2.57809	Traes_2DL_7D7B1B55D.1
path:ko00902	Monoterpenoid biosynthesis	1	177	57	25554	0.0594221	0.177274	2.53286	Traes_6BS_A04459F9F.2
path:ko00250	Alanine, aspartate and glutamate metabolism	3	177	211	25554	0.0594878	0.177274	2.05269	Traes_4DL_78EB68CEC.1;Traes_4BL_F32BE741E.1;Traes_4AS_50F2C4B5D.1
path:ko00220	Arginine biosynthesis	2	177	134	25554	0.0664544	0.190417	2.15482	Traes_2BS_71A601005.2;Traes_2AS_913212C56.2
path:ko00196	Photosynthesis - antenna proteins	2	177	134	25554	0.0664544	0.190417	2.15482	Traes_1DL_84C15D335.1;Traes_1AL_6E5BA9C6F.1
path:ko01210	2-Oxocarboxylic acid metabolism	3	177	221	25554	0.0680741	0.191378	1.95981	Traes_2BS_71A601005.2;Traes_5DL_E6D11E867.1;Traes_2AS_913212C56.2
path:ko00300	Lysine biosynthesis	1	177	63	25554	0.0708072	0.195375	2.29163	Traes_4DL_7C8234BD1.1
path:ko00945	Stilbenoid, diarylheptanoid and gingerol biosynthesis	2	177	140	25554	0.0736682	0.199574	2.06247	Traes_1BS_D62813EDF.1;Traes_1DS_BB3A94D5B.2
path:ko00600	Sphingolipid metabolism	2	177	143	25554	0.0774008	0.205941	2.0192	Traes_6BL_76C2C2F3A.2;Traes_4AL_954AE4933.1
path:ko04918	Thyroid hormone synthesis	1	177	69	25554	0.0828333	0.216529	2.09236	Traes_6DS_53B15C3C4.1
path:ko00531	Glycosaminoglycan degradation	1	177	70	25554	0.084895	0.218092	2.06247	Traes_4AL_954AE4933.1
path:ko00760	Nicotinate and nicotinamide metabolism	1	177	71	25554	0.0869721	0.219641	2.03342	Traes_5BL_52F4EEAD4.2
path:ko04012	ErbB signaling pathway	1	177	73	25554	0.0911718	0.22641	1.97771	Traes_2DS_82116F38F.1
path:ko03050	Proteasome	3	177	247	25554	0.0931922	0.227633	1.75352	Traes_6BS_FDDC181D1.1;Traes_6BL_A5A986E6C.1;Traes_2BL_2B983AD37.1
path:ko03410	Base excision repair	2	177	160	25554	0.100046	0.240433	1.80466	Traes_7AL_44C22B352.1;Traes_7DL_3371A5261.1
path:ko00380	Tryptophan metabolism	3	177	258	25554	0.104975	0.248274	1.67875	Traes_5AL_96E30FD9B.1;Traes_2AS_D38A5E045.1;Traes_4AL_34E673FD5.2
path:ko00640	Propanoate metabolism	1	177	82	25554	0.110758	0.255994	1.76064	Traes_5AL_96E30FD9B.1
path:ko03420	Nucleotide excision repair	3	177	264	25554	0.111675	0.255994	1.6406	Traes_7AL_44C22B352.1;Traes_7DL_B4943E029.2;Traes_7DL_3371A5261.1
path:ko04115	p53 signaling pathway	2	177	171	25554	0.11595	0.259789	1.68857	Traes_5AL_CAF698B25.2;Traes_1AL_12123508E.2
path:ko04966	Collecting duct acid secretion	1	177	85	25554	0.117514	0.259789	1.6985	Traes_6AS_332F30482.1
path:ko04612	Antigen processing and presentation	3	177	270	25554	0.118561	0.259789	1.60414	Traes_1BS_406EE2272.1;Traes_6DL_59537CE7A.2;Traes_6DS_53B15C3C4.1
path:ko04350	TGF-beta signaling pathway	2	177	182	25554	0.132734	0.28049	1.58652	Traes_1AL_2116059A5.1;Traes_2DS_82116F38F.1
path:ko00591	Linoleic acid metabolism	1	177	92	25554	0.133656	0.28049	1.56927	Traes_5AL_863680C31.1
path:ko04391	Hippo signaling pathway -fly	1	177	92	25554	0.133656	0.28049	1.56927	Traes_7DL_73928596C.1
path:ko00906	Carotenoid biosynthesis	1	177	95	25554	0.140721	0.291214	1.51971	Traes_6AL_9F1580D39.1
path:ko00400	Phenylalanine, tyrosine and tryptophan biosynthesis	2	177	196	25554	0.155223	0.3129	1.47319	Traes_5BL_BEE0B65AC.2;Traes_5AL_E3D3E2A1E.1
path:ko00450	Selenocompound metabolism	1	177	102	25554	0.1575	0.3129	1.41542	Traes_5AL_FC94B5FB6.1
path:ko00627	Aminobenzoate degradation	1	177	102	25554	0.1575	0.3129	1.41542	Traes_2AS_D38A5E045.1
path:ko00052	Galactose metabolism	4	177	414	25554	0.160866	0.315382	1.39491	Traes_6BS_2BCF1B8D0.2;Traes_5BL_0EC4788EF.2;Traes_1AL_AE0622D50.1;Traes_4AL_954AE4933.1
path:ko00511	Other glycan degradation	1	177	106	25554	0.167251	0.322021	1.36201	Traes_4AL_954AE4933.1
path:ko04919	Thyroid hormone signaling pathway	2	177	204	25554	0.168575	0.322021	1.41542	Traes_6BS_3013D3E79.2;Traes_1BS_D81E948D7.1
path:ko02010	ABC transporters	2	177	211	25554	0.180522	0.3343	1.36846	Traes_4DL_CD9F2C6A5.1;Traes_4BL_B4A3BF346.1
path:ko00071	Fatty acid degradation	2	177	212	25554	0.182247	0.3343	1.36201	Traes_5AL_96E30FD9B.1;Traes_6BL_54182EEB2.1
path:ko00330	Arginine and proline metabolism	2	177	213	25554	0.183977	0.3343	1.35561	Traes_3DL_3E215D878.2;Traes_2AS_D38A5E045.1
path:ko00020	Citrate cycle (TCA cycle)	2	177	213	25554	0.183977	0.3343	1.35561	Traes_5DL_E6D11E867.1;Traes_2DS_E9D9FB9AC.1
path:ko04145	Phagosome	3	177	327	25554	0.192085	0.337491	1.32452	Traes_6AS_332F30482.1;Traes_6DS_53B15C3C4.1;Traes_1DS_45ECE262E.1
path:ko00100	Steroid biosynthesis	2	177	218	25554	0.192691	0.337491	1.32452	Traes_7AS_B77C9DE4D.1;Traes_7DS_5A117F2B1.2
path:ko00030	Pentose phosphate pathway	2	177	220	25554	0.196206	0.337491	1.31248	Traes_3DS_D42FCD586.2;Traes_1AL_AE0622D50.1
path:ko00710	Carbon fixation in photosynthetic organisms	4	177	445	25554	0.196784	0.337491	1.29773	Traes_3DS_D42FCD586.2;Traes_3DL_F982BF0FB.1;Traes_3AL_C0D1C4403.1;Traes_4DS_D9999817B.1
path:ko04390	Hippo signaling pathway	1	177	118	25554	0.197059	0.337491	1.2235	Traes_7DL_73928596C.1
path:ko00720	Carbon fixation pathways in prokaryotes	1	177	121	25554	0.204614	0.345395	1.19316	Traes_5AL_96E30FD9B.1
path:ko00562	Inositol phosphate metabolism	2	177	227	25554	0.208628	0.345395	1.27201	Traes_3DL_8CF059E3E.1;Traes_1DS_45ECE262E.1
path:ko00592	alpha-Linolenic acid metabolism	2	177	227	25554	0.208628	0.345395	1.27201	Traes_6BL_54182EEB2.1;Traes_6DL_94DCF0B70.1
path:ko00565	Ether lipid metabolism	1	177	124	25554	0.212201	0.34745	1.1643	Traes_1BS_9FAA5E026.1
path:ko00620	Pyruvate metabolism	3	177	347	25554	0.220702	0.357441	1.24818	Traes_3DL_F982BF0FB.1;Traes_5AL_96E30FD9B.1;Traes_3AL_C0D1C4403.1
path:ko04666	Fc gamma R-mediated phagocytosis	2	177	236	25554	0.224848	0.36024	1.2235	Traes_2DS_82116F38F.1;Traes_1BS_9FAA5E026.1
path:ko03440	Homologous recombination	2	177	238	25554	0.228486	0.361461	1.21322	Traes_7AL_44C22B352.1;Traes_7DL_3371A5261.1
path:ko04712	Circadian rhythm - plant	2	177	240	25554	0.232136	0.361461	1.20311	Traes_4AL_057F5D2E9.1;Traes_7DS_DF3CFF776.1
path:ko04066	HIF-1 signaling pathway	2	177	241	25554	0.233965	0.361461	1.19812	Traes_2DS_82116F38F.1;Traes_2BS_F4DF1DB26.2
path:ko04912	GnRH signaling pathway	1	177	134	25554	0.237663	0.361461	1.07741	Traes_1BS_9FAA5E026.1
path:ko00520	Amino sugar and nucleotide sugar metabolism	4	177	478	25554	0.237739	0.361461	1.20814	Traes_7AS_61114500F.1;Traes_4BL_65AB61144.1;Traes_1DL_3873CDB4B.2;Traes_4DL_1D4A338DE.1
path:ko04130	SNARE interactions in vesicular transport	1	177	138	25554	0.247898	0.373098	1.04618	Traes_6DL_55216B908.1
path:ko04722	Neurotrophin signaling pathway	2	177	253	25554	0.256099	0.381587	1.14129	Traes_2BL_214764690.1;Traes_7DL_73928596C.1
path:ko04064	NF-kappa B signaling pathway	1	177	144	25554	0.263275	0.388396	1.00259	Traes_2BL_214764690.1
path:ko04140	Regulation of autophagy	1	177	146	25554	0.268404	0.39208	0.988855	Traes_1DS_45ECE262E.1
path:ko04020	Calcium signaling pathway	1	177	148	25554	0.273532	0.395692	0.975492	TRAES3BF171700200CFD_t1
path:ko04070	Phosphatidylinositol signaling system	2	177	267	25554	0.282266	0.398265	1.08144	Traes_3DL_8CF059E3E.1;Traes_1DS_45ECE262E.1
path:ko04068	FoxO signaling pathway	2	177	270	25554	0.287907	0.398265	1.06943	Traes_7AS_ECBB6F731.1;Traes_6BS_43F7C3664.1
path:ko04620	Toll-like receptor signaling pathway	1	177	154	25554	0.288904	0.398265	0.937486	Traes_2BL_214764690.1
path:ko04724	Glutamatergic synapse	1	177	154	25554	0.288904	0.398265	0.937486	Traes_1BS_9FAA5E026.1
path:ko04075	Plant hormone signal transduction	6	177	774	25554	0.290382	0.398265	1.11917	Traes_3DL_71B7E80D2.1;Traes_4AS_70BE0A0AB.1;Traes_7DS_1797D4951.1;Traes_1AL_38EEA508C.1;Traes_1DS_0CFC1995D.2;Traes_5AL_E5FB83F56.1
path:ko04210	Apoptosis	1	177	155	25554	0.291463	0.398265	0.931438	Traes_2BL_214764690.1
path:ko00950	Isoquinoline alkaloid biosynthesis	1	177	156	25554	0.294021	0.398265	0.925467	Traes_7AL_EAA637F04.1
path:ko04150	mTOR signaling pathway	1	177	161	25554	0.30679	0.411818	0.896726	Traes_2DS_82116F38F.1
path:ko03320	PPAR signaling pathway	1	177	164	25554	0.314432	0.418307	0.880322	Traes_6BL_54182EEB2.1
path:ko04113	Meiosis - yeast	2	177	294	25554	0.33325	0.438036	0.982128	Traes_5BL_EF4C578F2.1;Traes_7BL_56B80DB6F.1
path:ko00051	Fructose and mannose metabolism	2	177	295	25554	0.335142	0.438036	0.978799	Traes_3DS_D42FCD586.2;Traes_1AL_AE0622D50.1
path:ko04022	cGMP - PKG signaling pathway	1	177	182	25554	0.359813	0.466192	0.793258	TRAES3BF171700200CFD_t1
path:ko04014	Ras signaling pathway	1	177	185	25554	0.367277	0.468519	0.780394	Traes_1BS_9FAA5E026.1
path:ko03430	Mismatch repair	1	177	186	25554	0.369758	0.468519	0.776198	Traes_7DL_B4943E029.2
path:ko04141	Protein processing in endoplasmic reticulum	7	177	985	25554	0.374217	0.468519	1.026	Traes_4AL_1C6E2A6BF.1;Traes_1BS_908CB1E3B.2;Traes_1AL_43F02DB49.1;Traes_1AS_1D5A1B790.2;Traes_1BS_406EE2272.1;Traes_6DS_53B15C3C4.1;Traes_4BL_6CBFA2771.1
path:ko04151	PI3K-Akt signaling pathway	2	177	317	25554	0.376631	0.468519	0.91087	Traes_2DS_82116F38F.1;Traes_7DL_73928596C.1
path:ko00010	Glycolysis / Gluconeogenesis	4	177	582	25554	0.377331	0.468519	0.992253	Traes_3DS_D42FCD586.2;Traes_6DS_0D9BB546D.1;Traes_6AS_912DA59AA.1;Traes_1AL_AE0622D50.1
path:ko04142	Lysosome	2	177	322	25554	0.386	0.468889	0.896726	Traes_6DL_59537CE7A.2;Traes_4AL_954AE4933.1
path:ko00910	Nitrogen metabolism	1	177	193	25554	0.387014	0.468889	0.748046	Traes_7DL_D1A06F4A0.1
path:ko00860	Porphyrin and chlorophyll metabolism	1	177	194	25554	0.389463	0.468889	0.74419	Traes_1BL_EC3E899FE.1
path:ko03015	mRNA surveillance pathway	3	177	457	25554	0.390217	0.468889	0.947743	Traes_5AL_3777CEE34.2;Traes_2BL_C7C0901D4.2;Traes_4AS_6C23CE2D6.1
path:ko00970	Aminoacyl-tRNA biosynthesis	2	177	327	25554	0.395338	0.471243	0.883015	Traes_5DS_A6AE32DCD.2;Traes_4AL_4690A5BB7.1
path:ko04310	Wnt signaling pathway	2	177	335	25554	0.4102	0.485078	0.861928	Traes_5AL_CAF698B25.2;Traes_1AL_12123508E.2
path:ko00040	Pentose and glucuronate interconversions	1	177	207	25554	0.420885	0.493794	0.697454	Traes_2DS_D014BDCA2.1
path:ko04915	Estrogen signaling pathway	1	177	211	25554	0.430389	0.501	0.684232	Traes_1BS_406EE2272.1
path:ko04024	cAMP signaling pathway	1	177	224	25554	0.460695	0.532121	0.644522	Traes_1BS_9FAA5E026.1
path:ko04071	Sphingolipid signaling pathway	1	177	229	25554	0.472101	0.53697	0.630449	Traes_1BS_9FAA5E026.1
path:ko04721	Synaptic vesicle cycle	1	177	229	25554	0.472101	0.53697	0.630449	Traes_6AS_332F30482.1
path:ko00564	Glycerophospholipid metabolism	2	177	380	25554	0.49131	0.554585	0.759857	Traes_1BS_9FAA5E026.1;Traes_4BS_105DAA77B.1
path:ko04152	AMPK signaling pathway	2	177	385	25554	0.499999	0.560149	0.749989	Traes_2DS_82116F38F.1;Traes_1AL_AE0622D50.1
path:ko04910	Insulin signaling pathway	2	177	389	25554	0.506896	0.563638	0.742277	Traes_2DS_82116F38F.1;Traes_2AL_538E6AD45.1
path:ko00561	Glycerolipid metabolism	1	177	254	25554	0.526896	0.581537	0.568397	Traes_4BS_105DAA77B.1
path:ko00980	Metabolism of xenobiotics by cytochrome P450	1	177	260	25554	0.539469	0.591035	0.55528	Traes_7BL_B78FAD060.1
path:ko04114	Oocyte meiosis	2	177	444	25554	0.596351	0.648586	0.650328	Traes_5BL_EF4C578F2.1;Traes_7DL_73928596C.1
path:ko00940	Phenylpropanoid biosynthesis	6	177	1058	25554	0.602592	0.650625	0.81875	Traes_1DS_A171C7D59.1;Traes_7DL_55AC0BE09.1;Traes_5AS_AE3DD00CB.1;Traes_6BL_B695B18C9.1;Traes_1BS_D62813EDF.1;Traes_1DS_BB3A94D5B.2
path:ko00982	Drug metabolism - cytochrome P450	1	177	295	25554	0.608151	0.651903	0.4894	Traes_7BL_B78FAD060.1
path:ko04010	MAPK signaling pathway	1	177	334	25554	0.675252	0.718661	0.432254	Traes_1BS_406EE2272.1
path:ko04626	Plant-pathogen interaction	3	177	731	25554	0.748812	0.79091	0.592502	Traes_6DL_7485ABA2F.1;Traes_7DS_1797D4951.1;Traes_1AS_DB3082568.1
path:ko00270	Cysteine and methionine metabolism	1	177	389	25554	0.753753	0.79091	0.371139	Traes_5AL_C3F3E95BC.1
path:ko00480	Glutathione metabolism	1	177	425	25554	0.795855	0.829247	0.339701	Traes_7BL_B78FAD060.1
path:ko03018	RNA degradation	1	177	431	25554	0.802222	0.830077	0.334972	Traes_1AL_AE0622D50.1
path:ko04144	Endocytosis	2	177	649	25554	0.830465	0.853375	0.444909	Traes_1BS_9FAA5E026.1;Traes_1BS_406EE2272.1
path:ko03013	RNA transport	2	177	745	25554	0.892578	0.910919	0.387578	Traes_4BL_6CBFA2771.1;Traes_4AS_6C23CE2D6.1
path:ko00195	Photosynthesis	2	177	985	25554	0.968884	0.982066	0.293143	Traes_5DL_6ADDEBB8B.1;Traes_2BS_F698CECA3.2
path:ko03010	Ribosome	7	177	2198	25554	0.987546	0.994218	0.459786	Traes_5DL_2EF1B221F.2;Traes_4DL_558B56820.2;Traes_7DL_A321818FB.2;Traes_4BS_02C5D7625.1;Traes_7BL_27009DE7F.2;Traes_2BS_EE62A3C6C.1;Traes_7AL_10D2723DC.1
path:ko00190	Oxidative phosphorylation	2	177	2168	25554	0.999978	0.999978	0.133185	Traes_6AS_332F30482.1;Traes_4DL_323E0E63C.1
