# Supplementary material for: Uncovering Male Fertility Transition Responsive miRNA in a Wheat Photo-Thermosensitive Genic Male Sterile Line by Deep Sequencing and Degradome Analysis
Source: Front Plant Sci. 2017 Aug 8;8:1370. doi: 10.3389/fpls.2017.01370 (PMC5550412; doi:10.3389/fpls.2017.01370)
Supplement: Table S7 — miRNA targets identified by degradome analysis during anther development stages. [file Table7.XLSX]

## Sheet: Sheet1
Table S7 MiRNA targets identified by degradome analysis during anther development stages
miRNA	mRNA	cleave_site	score	FS-categoty	FS-pval	FS-rawtags	FS-normtags	SS-categoty	SS-pval	SS-rawtags	SS-normtags	Nr-annotation	KO-definition	biological-process	cellular-component	molecular-function
aly-miR162a-5p,aly-miR162b-5p,stu-miR162a-5p,stu-miR162b-5p,bra-miR162-5p	Traes_1AL_F953D22B2.1	140	4	4	0.004	1	0.25	3	>0.05	3	0.75	histone deacetylase HDAC2 [Triticum aestivum]	No anotation	No anotation	No anotation	No anotation
aly-miR162a-5p,aly-miR162b-5p,stu-miR162a-5p,stu-miR162b-5p,bra-miR162-5p	Traes_1AL_2CAAB9D4A.1	896	2	4	0.004	1	1	--	--	--	--	dof zinc finger protein 10 [Hordeum vulgare subsp. vulgare]	No anotation	biological regulation;cellular process;metabolic process;regulation of biological process	No anotation	binding
aly-miR162a-5p,aly-miR162b-5p,stu-miR162a-5p,stu-miR162b-5p,bra-miR162-5p	Traes_1BL_3EEA722DF.1	29	4	4	0.004	1	0.25	3	>0.05	3	0.75	histone deacetylase HDAC2 [Triticum aestivum]	nucleophosmin 1	cellular process	cell;cell part	binding
aly-miR165a-3p,aly-miR165b-3p	Traes_1AL_0BE456AC0.1	1102	1.5	0	0	3140	1046.67	0	0	2460	820	predicted protein [Hordeum vulgare subsp. vulgare]	homeobox-leucine zipper protein	biological regulation;cellular process;developmental process;metabolic process;multicellular organismal process;regulation of biological process	cell;cell part;organelle	binding;nucleic acid binding transcription factor activity
aly-miR165b-5p	Traes_1AL_335CA216E.1	143	2	--	--	--	--	3	0.004	2	0.0408163	ribosomal protein S7 [Zea mays] >gi|11467269|ref|NP_043101.1| ribosomal protein S7 [Zea mays] >gi|48478721|ref|YP_024328.1| ribosomal protein S7 [Saccharum hybrid cultivar SP-80-3280] >gi|48478744|ref|YP_024352.1| ribosomal protein S7 [Saccharum hybrid cultivar SP-80-3280] >gi|50812582|ref|YP_054684.1| ribosomal protein S7 [Saccharum hybrid cultivar NCo 310] >gi|50812608|ref|YP_054709.1| ribosoma…	small subunit ribosomal protein S7	cellular process;metabolic process	cell;cell part;macromolecular complex;membrane-enclosed lumen;organelle;organelle part	binding;structural molecule activity
aly-miR165b-5p	Traes_1AS_C7E294E15.1	1165	4.5	3	>0.05	4	0.8	3	0.004	3	0.6	PREDICTED: stromal 70 kDa heat shock-related protein, chloroplastic-like [Brachypodium distachyon]	heat shock 70kDa protein 1/8	cellular component organization or biogenesis;cellular process;developmental process;establishment of localization;localization;metabolic process;multicellular organismal process;reproduction;reproductive process;response to stimulus	cell;cell part;extracellular region;organelle;organelle part	binding;catalytic activity
aly-miR165b-5p	Traes_1DS_A56C094A2.1	451	4.5	--	--	--	--	3	0.004	3	0.6	PREDICTED: stromal 70 kDa heat shock-related protein, chloroplastic-like [Brachypodium distachyon]	heat shock 70kDa protein 1/8	cellular component organization or biogenesis;cellular process;developmental process;establishment of localization;localization;metabolic process;multicellular organismal process;reproduction;reproductive process;response to stimulus	cell;cell part;extracellular region;organelle;organelle part	binding;catalytic activity
aly-miR3439-5p	Traes_1AL_AAFD1DF0C.1	236	3	4	>0.05	1	0.25	3	0.036	2	0.5	predicted protein [Hordeum vulgare subsp. vulgare]	cyclin B	biological regulation;cellular process;regulation of biological process	cell;cell part;organelle	No anotation
aly-miR3448-5p	Traes_1AS_DC3D26CC6.2	103	4.5	2	0.032	4	1.33333	--	--	--	--	putative protein kinase superfamily protein [Zea mays]	serine/threonine-protein kinase PBS1 [EC:2.7.11.1]	cellular process;metabolic process	cell;cell part;membrane	binding;catalytic activity
aly-miR3448-5p	Traes_1AL_E9C6EA860.1	867	2	2	0.032	3	1	--	--	--	--	predicted protein [Hordeum vulgare subsp. vulgare]	plasminogen activator inhibitor 1 RNA-binding protein	No anotation	cell;cell part;membrane;organelle	No anotation
aly-miR395h-5p	Traes_2AL_35310B41C.1	799	4	--	--	--	--	4	0.036	1	0.333333	predicted protein [Hordeum vulgare subsp. vulgare]	interleukin-1 receptor-associated kinase 4 [EC:2.7.11.1]	cellular process;metabolic process	cell;cell part;membrane	binding;catalytic activity
aly-miR395h-5p	TRAES3BF151900020CFD_t1	191	2.5	--	--	--	--	4	0.036	1	0.333333	predicted protein [Hordeum vulgare subsp. vulgare]	transcription factor TGA	cellular process;metabolic process	cell;cell part;macromolecular complex	catalytic activity
aly-miR395h-5p	Traes_1BS_AA993709F.1	1134	4.5	--	--	--	--	4	0.036	1	1	predicted protein [Hordeum vulgare subsp. vulgare]	solute carrier family 35, member E3	cellular component organization or biogenesis;cellular process;establishment of localization;localization;metabolic process	cell;cell part;membrane;membrane part;organelle	No anotation
aly-miR395h-5p	Traes_1AS_FB0310A96.2	2244	4	--	--	--	--	4	0.036	1	0.5	Mla1 [Triticum monococcum]	disease resistance protein RPM1	response to stimulus	No anotation	binding
aly-miR395h-5p	Traes_1AL_ADABECC24.1	1512	4.5	4	>0.05	1	1	4	0.036	1	1	predicted protein [Hordeum vulgare subsp. vulgare] >gi|326508570|dbj|BAJ95807.1| predicted protein [Hordeum vulgare subsp. vulgare]	phospholipase D [EC:3.1.4.4]	cellular component organization or biogenesis;cellular process;establishment of localization;localization;metabolic process	cell;cell part;extracellular region;organelle	binding
aly-miR395h-5p	Traes_1AS_AEF846E0A.2	1423	4	--	--	--	--	4	0.036	1	0.5	Mla1 [Triticum monococcum]	disease resistance protein RPM1	response to stimulus	No anotation	binding
aly-miR398a-5p	Traes_1AL_DB4D32ABB.2	257	2	3	0.004	2	0.285714	--	--	--	--	expansin EXPB2 [Triticum aestivum]	RecQ-mediated genome instability protein 1	No anotation	cell;cell part;organelle	No anotation
aly-miR399b-5p	Traes_2AL_C2431A498.1	452	4.5	--	--	--	--	2	0.038	38	12.6667	predicted protein [Hordeum vulgare subsp. vulgare]	small subunit ribosomal protein S11e	cellular process;metabolic process	cell;cell part;macromolecular complex;membrane;organelle;organelle part	binding;structural molecule activity
aly-miR399b-5p	Traes_2AS_77C930A36.1	251	4.5	--	--	--	--	2	0.038	4	0.8	protein transport protein SEC61 gamma subunit [Zea mays] >gi|195612546|gb|ACG28103.1| protein transport protein SEC61 gamma subunit [Zea mays] >gi|195621046|gb|ACG32353.1| protein transport protein SEC61 gamma subunit [Zea mays] >gi|195642902|gb|ACG40919.1| protein transport protein SEC61 gamma subunit [Zea mays]	protein transport protein SEC61 subunit gamma and related proteins	cellular process;establishment of localization;immune system process;localization;metabolic process;multi-organism process;response to stimulus	cell;cell part;membrane	transporter activity
aly-miR399b-5p	Traes_2AS_7B612C346.1	622	4.5	--	--	--	--	2	0.038	3	1	PREDICTED: glucose-6-phosphate/phosphate translocator 2, chloroplastic-like [Brachypodium distachyon]	solute carrier family 35, member E1	biological regulation;cellular process;establishment of localization;localization;metabolic process;multi-organism process;multicellular organismal process;regulation of biological process;reproduction;reproductive process;response to stimulus	cell;cell part;membrane;membrane part;organelle;organelle part	transporter activity
aly-miR399b-5p	Traes_1BS_F154457A6.1	1775	2.5	--	--	--	--	2	0.038	3	3	predicted protein [Hordeum vulgare subsp. vulgare]	phospholipase D [EC:3.1.4.4]	No anotation	cell;cell part;organelle	No anotation
aly-miR399b-5p	Traes_2AL_8A7BAF255.2	207	4.5	--	--	--	--	2	0.038	2	1	PREDICTED: UPF0420 protein C16orf58 homolog [Brachypodium distachyon]	glutamate N-acetyltransferase / amino-acid N-acetyltransferase [EC:2.3.1.35 2.3.1.1]	biological regulation;establishment of localization;localization;response to stimulus	cell;cell part;organelle;organelle part	No anotation
aly-miR399b-5p	Traes_2AS_5CAE6A22E.1	2459	4.5	--	--	--	--	2	0.038	4	2	hypothetical protein [Aegilops tauschii]	Xaa-Pro aminopeptidase [EC:3.4.11.9]	biological regulation;cellular process;developmental process;metabolic process;multicellular organismal process;regulation of biological process;reproduction;reproductive process;response to stimulus	cell;cell part;macromolecular complex;membrane-enclosed lumen;organelle;organelle part	No anotation
aly-miR399b-5p	Traes_2AL_AA8161684.2	1145	4.5	--	--	--	--	2	0.038	7	2.33333	predicted protein [Hordeum vulgare subsp. vulgare]	No anotation	No anotation	cell;cell part;organelle	No anotation
aly-miR4223	Traes_1AS_78D2E3994.1	978	3.5	--	--	--	--	1	0.004	2	1	PREDICTED: putative disease resistance protein At4g19050-like [Brachypodium distachyon]	No anotation	No anotation	No anotation	No anotation
aly-miR4238	Traes_2AL_E994AC817.2	1399	4.5	--	--	--	--	0	0.026	3	3	predicted protein [Hordeum vulgare subsp. vulgare]	tRNA (cytosine38-C5)-methyltransferase [EC:2.1.1.204]	No anotation	No anotation	No anotation
aly-miR823-3p	Traes_2AL_5DE9A014B.1	1029	1	--	--	--	--	0	0	2	2	predicted protein [Hordeum vulgare subsp. vulgare]	MFS transporter, OCT family, solute carrier family 22 (organic cation transporter), member 4/5	establishment of localization;localization	membrane	transporter activity
aly-miR825-5p	Traes_1BL_F0F995FE3.1	1211	3	--	--	--	--	4	0.036	1	0.333333	Ca2+ binding protein cbp1 [Triticum aestivum]	No anotation	No anotation	cell;cell part;organelle	binding
aly-miR825-5p	Traes_1AL_44C3E656E.2	579	3	2	>0.05	2	0.666667	4	0.036	1	0.333333	Ca2+ binding protein cbp1 [Triticum aestivum]	kinesin family member 3/17	No anotation	cell;cell part;membrane;membrane part;organelle	binding
aly-miR825-5p	TRAES3BF051900010CFD_t1	509	2.5	--	--	--	--	4	0.036	1	0.2	expansin EXPA5 [Triticum aestivum]	nuclear pore complex protein Nup62	cellular component organization or biogenesis;cellular process	cell;cell part;extracellular region;membrane;organelle	No anotation
aly-miR825-5p	Traes_1DL_F77022E34.2	579	3	--	--	--	--	4	0.036	1	0.333333	Ca2+ binding protein cbp1 [Triticum aestivum]	kinesin family member 3/17	No anotation	cell;cell part;membrane;membrane part;organelle	binding
aly-miR825-5p	Traes_1BL_207E3C170.1	1016	4.5	--	--	--	--	4	0.036	1	1	PREDICTED: CAS1 domain-containing protein 1-like [Brachypodium distachyon]	No anotation	cellular component organization or biogenesis;cellular process	cell;cell part;membrane;organelle	catalytic activity
aly-miR825-5p	Traes_1BL_BB286FB67.1	272	3	--	--	--	--	3	0.006	9	3	RecName: Full=Protochlorophyllide reductase B, chloroplastic; Short=PCR B; AltName: Full=NADPH-protochlorophyllide oxidoreductase B; Short=POR B; Flags: Precursor >gi|683476|emb|CAA59228.1| NADPH dehydrogenase [Hordeum vulgare]	protochlorophyllide reductase [EC:1.3.1.33]	cellular process;metabolic process;response to stimulus	cell;cell part;membrane;organelle;organelle part	binding;catalytic activity
aly-miR825-5p	TRAES3BF051600110CFD_t1	509	2.5	--	--	--	--	4	0.036	1	0.2	expansin EXPA5 [Triticum aestivum]	nuclear pore complex protein Nup62	cellular component organization or biogenesis;cellular process	cell;cell part;extracellular region;membrane;organelle	No anotation
aly-miR825-5p	Traes_2AS_55338905E.2	1016	4	--	--	--	--	1	0.014	2	2	predicted protein [Hordeum vulgare subsp. vulgare]	No anotation	No anotation	cell;cell part;organelle	No anotation
aly-miR834-5p	Traes_1DL_7700886371.2	25	4	--	--	--	--	1	0.022	4	4	predicted protein [Hordeum vulgare subsp. vulgare]	No anotation	No anotation	cell;cell part;membrane;membrane part;organelle	No anotation
aly-miR838-3p	TRAES3BF266000010CFD_t1	518	3	4	>0.05	1	0.5	1	0.028	3	2	predicted protein [Hordeum vulgare subsp. vulgare]	CCR4-NOT transcription complex subunit 3	No anotation	No anotation	No anotation
aly-miR845b-3p	Traes_1BL_A34D6ECFD.1	929	2	--	--	--	--	2	0.008	5	1.66667	predicted protein [Hordeum vulgare subsp. vulgare] >gi|326507134|dbj|BAJ95644.1| predicted protein [Hordeum vulgare subsp. vulgare]	No anotation	No anotation	membrane;membrane part	No anotation
aly-miR856-3p	Traes_1BL_174FF6A2B.1	223	2	--	--	--	--	4	0.012	1	0.5	predicted protein [Hordeum vulgare subsp. vulgare]	probable blue pigment (indigoidine) exporter	No anotation	cell;cell part;membrane;organelle	No anotation
aly-miR856-3p	Traes_1BL_A1142CE36.2	1865	4	--	--	--	--	4	0.012	1	0.5	predicted protein [Hordeum vulgare subsp. vulgare]	No anotation	cellular process;metabolic process	cell;cell part;organelle	No anotation
aly-miR856-3p	Traes_1DL_30DB223E7.1	1929	4	--	--	--	--	4	0.012	1	0.5	predicted protein [Hordeum vulgare subsp. vulgare]	No anotation	cellular process;metabolic process	cell;cell part;organelle	No anotation
aly-miR856-3p	Traes_2AL_2D0767012.1	659	4.5	--	--	--	--	4	0.012	1	0.333333	predicted protein [Hordeum vulgare subsp. vulgare]	No anotation	metabolic process	No anotation	catalytic activity
ata-miR164b-3p	Traes_2AL_2B32DB242.1	3181	3.5	--	--	--	--	0	0.014	3	3	hypothetical protein OsI_24899 [Oryza sativa Indica Group]	No anotation	biological adhesion;biological regulation;cellular component organization or biogenesis;cellular process;developmental process;growth;multicellular organismal process;positive regulation of biological process;regulation of biological process;response to stimulus	cell;cell junction;cell part;membrane;organelle;symplast	No anotation
ata-miR167a-3p	Traes_2AL_46BECEDD6.1	1111	4.5	--	--	--	--	2	0.022	3	1	predicted protein [Hordeum vulgare subsp. vulgare]	26S proteasome regulatory subunit N7	No anotation	cell;cell part;macromolecular complex;membrane	No anotation
ata-miR167a-3p	TRAES3BF039900010CFD_t1	1399	3	2	0.034	2	0.666667	--	--	--	--	alpha-glucan phosphorylase, H isozyme,expressed [Triticum aestivum]	starch phosphorylase [EC:2.4.1.1]	cellular process;metabolic process;response to stimulus	cell;cell part;organelle	binding;catalytic activity
ata-miR169h-3p	TRAES3BF041100010CFD_t1	374	3.5	0	0.046	17	2.42857	2	>0.05	10	1.42857	conserved hypothetical protein, Hv-pg4 homolog,expressed [Triticum aestivum]	No anotation	No anotation	No anotation	No anotation
ata-miR9677-5p	Traes_2AL_065CDBD34.1	332	4.5	--	--	--	--	2	0.008	18	6	Chain v, Localization Of The Large Subunit Ribosomal Proteins Into A 5.5 A Cryo-Em Map Of Triticum Aestivum Translating 80s Ribosome >gi|315113292|pdb|3IZR|WW Chain w, Localization Of The Large Subunit Ribosomal Proteins Into A 5.5 A Cryo-Em Map Of Triticum Aestivum Translating 80s Ribosome	large subunit ribosomal protein LP2	cellular process;metabolic process	cell;cell part;macromolecular complex;organelle	structural molecule activity
ata-miR9677-5p	Traes_2AL_EE7CA0809.1	483	4.5	--	--	--	--	2	0.008	5	2.5	TPA: histone H4.3 [Zea mays]	histone H4	cellular component organization or biogenesis;cellular process;metabolic process;response to stimulus	cell;cell junction;cell part;macromolecular complex;membrane;membrane-enclosed lumen;organelle;organelle part;symplast	binding
ata-miR9677-5p	Traes_2AL_11E7919662.1	330	4.5	--	--	--	--	2	0.008	5	2.5	PREDICTED: histone H4-like [Fragaria vesca subsp. vesca]	histone H4	cellular component organization or biogenesis;cellular process;metabolic process;response to stimulus	cell;cell junction;cell part;macromolecular complex;membrane;membrane-enclosed lumen;organelle;organelle part;symplast	binding
ata-miR9677-5p	Traes_1BL_BD3E22844.1	908	2.5	--	--	--	--	2	0.008	17	5.66667	predicted protein [Hordeum vulgare subsp. vulgare]	malate dehydrogenase [EC:1.1.1.37]	cellular process;metabolic process;multi-organism process;response to stimulus	cell;cell part;extracellular region;membrane;organelle	binding;catalytic activity
ata-miR9776-5p	Traes_1AL_6B64D0E80.1	306	2	3	>0.05	52	10.4	3	0	29	5.8	hypothetical protein ZEAMMB73_418055 [Zea mays]	Arf/Sar family, other	biological regulation;cellular process;establishment of localization;localization;metabolic process;regulation of biological process;response to stimulus;signaling	cell;cell part;organelle	binding;catalytic activity;transporter activity
ata-miR9863a-3p,ata-miR9863b-3p	Traes_1AS_AEF846E0A.2	646	2	2	0.004	8	2.66667	4	>0.05	1	0.333333	Mla1 [Triticum monococcum]	disease resistance protein RPM1	response to stimulus	No anotation	binding
ata-miR9863a-3p,ata-miR9863b-3p	Traes_1DS_EFA1BC727.2	1751	1.5	--	--	--	--	3	0	2	0.333333	PREDICTED: disease resistance protein RPP8-like [Brachypodium distachyon]	disease resistance protein RPM1	No anotation	No anotation	No anotation
ata-miR9863a-3p,ata-miR9863b-3p	Traes_1BS_34551F337.3	438	1	--	--	--	--	2	0	6	6	MLA1 [Hordeum chilense]	disease resistance protein RPM1	response to stimulus	No anotation	binding
ath-miR399a,mtr-miR399c,mtr-miR399h,mtr-miR399i,ghr-miR399d,aly-miR399f-3p,cca-miR399	Traes_1DL_F122253A3.2	307	1	--	--	--	--	2	0	3	1.5	predicted protein [Hordeum vulgare subsp. vulgare]	ubiquitin-conjugating enzyme E2 O [EC:6.3.2.19]	biological regulation;cellular process;establishment of localization;localization;response to stimulus	No anotation	catalytic activity
ath-miR399a,mtr-miR399c,mtr-miR399h,mtr-miR399i,ghr-miR399d,aly-miR399f-3p,cca-miR399	Traes_1BL_241A3B9EF.3	727	1.5	2	>0.05	8	2.66667	2	0	3	1	predicted protein [Hordeum vulgare subsp. vulgare]	ubiquitin-conjugating enzyme E2 O [EC:6.3.2.19]	biological regulation;cellular process;establishment of localization;localization;response to stimulus	No anotation	catalytic activity
ath-miR399a,mtr-miR399c,mtr-miR399h,mtr-miR399i,ghr-miR399d,aly-miR399f-3p,cca-miR399	Traes_1AL_E5224B6EA.2	879	1.5	4	0	1	0.333333	4	>0.05	1	0.333333	predicted protein [Hordeum vulgare subsp. vulgare]	ubiquitin-conjugating enzyme E2 O [EC:6.3.2.19]	biological regulation;cellular process;establishment of localization;localization;response to stimulus	No anotation	catalytic activity
ath-miR399a,mtr-miR399c,mtr-miR399h,mtr-miR399i,ghr-miR399d,aly-miR399f-3p,cca-miR399	Traes_1AL_E5224B6EA.2	1087	1.5	2	>0.05	8	2.66667	2	0	3	1	predicted protein [Hordeum vulgare subsp. vulgare]	ubiquitin-conjugating enzyme E2 O [EC:6.3.2.19]	biological regulation;cellular process;establishment of localization;localization;response to stimulus	No anotation	catalytic activity
ath-miR399a,mtr-miR399c,mtr-miR399h,mtr-miR399i,ghr-miR399d,aly-miR399f-3p,cca-miR399	Traes_1BL_241A3B9EF.3	466	1.5	4	0	1	0.333333	4	>0.05	1	0.333333	predicted protein [Hordeum vulgare subsp. vulgare]	ubiquitin-conjugating enzyme E2 O [EC:6.3.2.19]	biological regulation;cellular process;establishment of localization;localization;response to stimulus	No anotation	catalytic activity
ath-miR399a,mtr-miR399c,mtr-miR399h,mtr-miR399i,ghr-miR399d,aly-miR399f-3p,cca-miR399	Traes_1AL_E5224B6EA.2	678	1	2	>0.05	3	1.5	2	0	3	1.5	predicted protein [Hordeum vulgare subsp. vulgare]	ubiquitin-conjugating enzyme E2 O [EC:6.3.2.19]	biological regulation;cellular process;establishment of localization;localization;response to stimulus	No anotation	catalytic activity
ath-miR399a,mtr-miR399c,mtr-miR399h,mtr-miR399i,ghr-miR399d,aly-miR399f-3p,cca-miR399	Traes_1DL_F122253A3.2	716	1.5	--	--	--	--	2	0	3	1	predicted protein [Hordeum vulgare subsp. vulgare]	ubiquitin-conjugating enzyme E2 O [EC:6.3.2.19]	biological regulation;cellular process;establishment of localization;localization;response to stimulus	No anotation	catalytic activity
ath-miR399a,mtr-miR399c,mtr-miR399h,mtr-miR399i,ghr-miR399d,aly-miR399f-3p,cca-miR399	Traes_1BL_241A3B9EF.3	318	1	4	0	1	1	4	>0.05	1	1	predicted protein [Hordeum vulgare subsp. vulgare]	ubiquitin-conjugating enzyme E2 O [EC:6.3.2.19]	biological regulation;cellular process;establishment of localization;localization;response to stimulus	No anotation	catalytic activity
ath-miR399b,ath-miR399c-3p,osa-miR399d,sbi-miR399d,zma-miR399e-3p,sbi-miR399i,mtr-miR399l,mtr-miR399p,vvi-miR399b,vvi-miR399c,pvu-miR399a,zma-miR399i-3p,zma-miR399j-3p,rco-miR399a,aly-miR399b-3p,aly-miR399c-3p,csi-miR399d,tcc-miR399i,vun-miR399a,gma-miR399a,gma-miR399b,gma-miR399c,gma-miR399h,mdm-miR399i,mdm-miR399j,mes-miR399f	Traes_1AL_E5224B6EA.2	1038	2	2	0.016	3	1.5	--	--	--	--	predicted protein [Hordeum vulgare subsp. vulgare]	ubiquitin-conjugating enzyme E2 O [EC:6.3.2.19]	biological regulation;cellular process;establishment of localization;localization;response to stimulus	No anotation	catalytic activity
ath-miR399b,ath-miR399c-3p,osa-miR399d,sbi-miR399d,zma-miR399e-3p,sbi-miR399i,mtr-miR399l,mtr-miR399p,vvi-miR399b,vvi-miR399c,pvu-miR399a,zma-miR399i-3p,zma-miR399j-3p,rco-miR399a,aly-miR399b-3p,aly-miR399c-3p,csi-miR399d,tcc-miR399i,vun-miR399a,gma-miR399a,gma-miR399b,gma-miR399c,gma-miR399h,mdm-miR399i,mdm-miR399j,mes-miR399f	Traes_1DL_F122253A3.2	307	2	--	--	--	--	2	0.004	3	1.5	predicted protein [Hordeum vulgare subsp. vulgare]	ubiquitin-conjugating enzyme E2 O [EC:6.3.2.19]	biological regulation;cellular process;establishment of localization;localization;response to stimulus	No anotation	catalytic activity
ath-miR399b,ath-miR399c-3p,osa-miR399d,sbi-miR399d,zma-miR399e-3p,sbi-miR399i,mtr-miR399l,mtr-miR399p,vvi-miR399b,vvi-miR399c,pvu-miR399a,zma-miR399i-3p,zma-miR399j-3p,rco-miR399a,aly-miR399b-3p,aly-miR399c-3p,csi-miR399d,tcc-miR399i,vun-miR399a,gma-miR399a,gma-miR399b,gma-miR399c,gma-miR399h,mdm-miR399i,mdm-miR399j,mes-miR399f	Traes_1DL_F122253A3.2	716	2.5	--	--	--	--	2	0.004	3	1	predicted protein [Hordeum vulgare subsp. vulgare]	ubiquitin-conjugating enzyme E2 O [EC:6.3.2.19]	biological regulation;cellular process;establishment of localization;localization;response to stimulus	No anotation	catalytic activity
ath-miR399b,ath-miR399c-3p,osa-miR399d,sbi-miR399d,zma-miR399e-3p,sbi-miR399i,mtr-miR399l,mtr-miR399p,vvi-miR399b,vvi-miR399c,pvu-miR399a,zma-miR399i-3p,zma-miR399j-3p,rco-miR399a,aly-miR399b-3p,aly-miR399c-3p,csi-miR399d,tcc-miR399i,vun-miR399a,gma-miR399a,gma-miR399b,gma-miR399c,gma-miR399h,mdm-miR399i,mdm-miR399j,mes-miR399f	Traes_2AL_EAC015726.1	2288	4.5	--	--	--	--	2	0.004	2	2	predicted protein [Hordeum vulgare subsp. vulgare] >gi|326506380|dbj|BAJ86508.1| predicted protein [Hordeum vulgare subsp. vulgare]	serine/arginine repetitive matrix protein 1	biological regulation;metabolic process;regulation of biological process	cell;cell part;extracellular region	binding;catalytic activity
ath-miR399d,ptc-miR399a,aly-miR399d-3p,aly-miR399g-3p,aly-miR399i-3p,tcc-miR399h,hvu-miR399,ghr-miR399e,cme-miR399a	Traes_1DL_F122253A3.2	716	1.5	--	--	--	--	2	0	3	1	predicted protein [Hordeum vulgare subsp. vulgare]	ubiquitin-conjugating enzyme E2 O [EC:6.3.2.19]	biological regulation;cellular process;establishment of localization;localization;response to stimulus	No anotation	catalytic activity
ath-miR399d,ptc-miR399a,aly-miR399d-3p,aly-miR399g-3p,aly-miR399i-3p,tcc-miR399h,hvu-miR399,ghr-miR399e,cme-miR399a	Traes_1BL_241A3B9EF.3	727	1.5	2	>0.05	8	2.66667	2	0	3	1	predicted protein [Hordeum vulgare subsp. vulgare]	ubiquitin-conjugating enzyme E2 O [EC:6.3.2.19]	biological regulation;cellular process;establishment of localization;localization;response to stimulus	No anotation	catalytic activity
ath-miR399d,ptc-miR399a,aly-miR399d-3p,aly-miR399g-3p,aly-miR399i-3p,tcc-miR399h,hvu-miR399,ghr-miR399e,cme-miR399a	Traes_1AL_E5224B6EA.2	1087	1.5	2	>0.05	8	2.66667	2	0	3	1	predicted protein [Hordeum vulgare subsp. vulgare]	ubiquitin-conjugating enzyme E2 O [EC:6.3.2.19]	biological regulation;cellular process;establishment of localization;localization;response to stimulus	No anotation	catalytic activity
ath-miR399e,aly-miR399e-3p	Traes_1AL_E5224B6EA.2	678	2.5	2	>0.05	3	1.5	2	0.032	3	1.5	predicted protein [Hordeum vulgare subsp. vulgare]	ubiquitin-conjugating enzyme E2 O [EC:6.3.2.19]	biological regulation;cellular process;establishment of localization;localization;response to stimulus	No anotation	catalytic activity
ath-miR399e,aly-miR399e-3p	Traes_1DL_F122253A3.2	716	2	--	--	--	--	2	0.032	3	1	predicted protein [Hordeum vulgare subsp. vulgare]	ubiquitin-conjugating enzyme E2 O [EC:6.3.2.19]	biological regulation;cellular process;establishment of localization;localization;response to stimulus	No anotation	catalytic activity
ath-miR399e,aly-miR399e-3p	Traes_1DL_F122253A3.2	307	2.5	--	--	--	--	2	0.032	3	1.5	predicted protein [Hordeum vulgare subsp. vulgare]	ubiquitin-conjugating enzyme E2 O [EC:6.3.2.19]	biological regulation;cellular process;establishment of localization;localization;response to stimulus	No anotation	catalytic activity
ath-miR399e,aly-miR399e-3p	Traes_1AL_E5224B6EA.2	1087	2	2	>0.05	8	2.66667	2	0.032	3	1	predicted protein [Hordeum vulgare subsp. vulgare]	ubiquitin-conjugating enzyme E2 O [EC:6.3.2.19]	biological regulation;cellular process;establishment of localization;localization;response to stimulus	No anotation	catalytic activity
ath-miR399e,aly-miR399e-3p	Traes_1BL_241A3B9EF.3	727	2	2	>0.05	8	2.66667	2	0.032	3	1	predicted protein [Hordeum vulgare subsp. vulgare]	ubiquitin-conjugating enzyme E2 O [EC:6.3.2.19]	biological regulation;cellular process;establishment of localization;localization;response to stimulus	No anotation	catalytic activity
ath-miR399f,ptc-miR399b,bna-miR399a,vvi-miR399e,rco-miR399b,rco-miR399c,aly-miR399a-3p,aly-miR399h-3p,csi-miR399a,tcc-miR399b,tcc-miR399d,bna-miR399b,lus-miR399a,lus-miR399c,lus-miR399e,cme-miR399c,mes-miR399b,mes-miR399c,mes-miR399d,mes-miR399g,bdi-miR399d	Traes_1AL_E5224B6EA.2	1087	1	2	>0.05	8	2.66667	2	0	3	1	predicted protein [Hordeum vulgare subsp. vulgare]	ubiquitin-conjugating enzyme E2 O [EC:6.3.2.19]	biological regulation;cellular process;establishment of localization;localization;response to stimulus	No anotation	catalytic activity
ath-miR399f,ptc-miR399b,bna-miR399a,vvi-miR399e,rco-miR399b,rco-miR399c,aly-miR399a-3p,aly-miR399h-3p,csi-miR399a,tcc-miR399b,tcc-miR399d,bna-miR399b,lus-miR399a,lus-miR399c,lus-miR399e,cme-miR399c,mes-miR399b,mes-miR399c,mes-miR399d,mes-miR399g,bdi-miR399d	Traes_1AL_E5224B6EA.2	915	1.5	2	>0.05	2	0.666667	4	0.01	1	0.333333	predicted protein [Hordeum vulgare subsp. vulgare]	ubiquitin-conjugating enzyme E2 O [EC:6.3.2.19]	biological regulation;cellular process;establishment of localization;localization;response to stimulus	No anotation	catalytic activity
ath-miR399f,ptc-miR399b,bna-miR399a,vvi-miR399e,rco-miR399b,rco-miR399c,aly-miR399a-3p,aly-miR399h-3p,csi-miR399a,tcc-miR399b,tcc-miR399d,bna-miR399b,lus-miR399a,lus-miR399c,lus-miR399e,cme-miR399c,mes-miR399b,mes-miR399c,mes-miR399d,mes-miR399g,bdi-miR399d	Traes_1DL_F122253A3.2	544	1.5	--	--	--	--	4	0.01	1	0.333333	predicted protein [Hordeum vulgare subsp. vulgare]	ubiquitin-conjugating enzyme E2 O [EC:6.3.2.19]	biological regulation;cellular process;establishment of localization;localization;response to stimulus	No anotation	catalytic activity
ath-miR399f,ptc-miR399b,bna-miR399a,vvi-miR399e,rco-miR399b,rco-miR399c,aly-miR399a-3p,aly-miR399h-3p,csi-miR399a,tcc-miR399b,tcc-miR399d,bna-miR399b,lus-miR399a,lus-miR399c,lus-miR399e,cme-miR399c,mes-miR399b,mes-miR399c,mes-miR399d,mes-miR399g,bdi-miR399d	Traes_1DL_F122253A3.2	508	2	--	--	--	--	4	0.01	1	0.333333	predicted protein [Hordeum vulgare subsp. vulgare]	ubiquitin-conjugating enzyme E2 O [EC:6.3.2.19]	biological regulation;cellular process;establishment of localization;localization;response to stimulus	No anotation	catalytic activity
ath-miR399f,ptc-miR399b,bna-miR399a,vvi-miR399e,rco-miR399b,rco-miR399c,aly-miR399a-3p,aly-miR399h-3p,csi-miR399a,tcc-miR399b,tcc-miR399d,bna-miR399b,lus-miR399a,lus-miR399c,lus-miR399e,cme-miR399c,mes-miR399b,mes-miR399c,mes-miR399d,mes-miR399g,bdi-miR399d	Traes_1BL_241A3B9EF.3	511	1.5	2	>0.05	2	0.666667	4	0.01	1	0.333333	predicted protein [Hordeum vulgare subsp. vulgare]	ubiquitin-conjugating enzyme E2 O [EC:6.3.2.19]	biological regulation;cellular process;establishment of localization;localization;response to stimulus	No anotation	catalytic activity
ath-miR399f,ptc-miR399b,bna-miR399a,vvi-miR399e,rco-miR399b,rco-miR399c,aly-miR399a-3p,aly-miR399h-3p,csi-miR399a,tcc-miR399b,tcc-miR399d,bna-miR399b,lus-miR399a,lus-miR399c,lus-miR399e,cme-miR399c,mes-miR399b,mes-miR399c,mes-miR399d,mes-miR399g,bdi-miR399d	Traes_1BL_241A3B9EF.3	430	2	--	--	--	--	4	0.01	1	1	predicted protein [Hordeum vulgare subsp. vulgare]	ubiquitin-conjugating enzyme E2 O [EC:6.3.2.19]	biological regulation;cellular process;establishment of localization;localization;response to stimulus	No anotation	catalytic activity
ath-miR399f,ptc-miR399b,bna-miR399a,vvi-miR399e,rco-miR399b,rco-miR399c,aly-miR399a-3p,aly-miR399h-3p,csi-miR399a,tcc-miR399b,tcc-miR399d,bna-miR399b,lus-miR399a,lus-miR399c,lus-miR399e,cme-miR399c,mes-miR399b,mes-miR399c,mes-miR399d,mes-miR399g,bdi-miR399d	Traes_1BL_241A3B9EF.3	727	1	2	>0.05	8	2.66667	2	0	3	1	predicted protein [Hordeum vulgare subsp. vulgare]	ubiquitin-conjugating enzyme E2 O [EC:6.3.2.19]	biological regulation;cellular process;establishment of localization;localization;response to stimulus	No anotation	catalytic activity
ath-miR399f,ptc-miR399b,bna-miR399a,vvi-miR399e,rco-miR399b,rco-miR399c,aly-miR399a-3p,aly-miR399h-3p,csi-miR399a,tcc-miR399b,tcc-miR399d,bna-miR399b,lus-miR399a,lus-miR399c,lus-miR399e,cme-miR399c,mes-miR399b,mes-miR399c,mes-miR399d,mes-miR399g,bdi-miR399d	Traes_1DL_F122253A3.2	716	1	--	--	--	--	2	0	3	1	predicted protein [Hordeum vulgare subsp. vulgare]	ubiquitin-conjugating enzyme E2 O [EC:6.3.2.19]	biological regulation;cellular process;establishment of localization;localization;response to stimulus	No anotation	catalytic activity
ath-miR5632-3p	Traes_1BL_C8F1EF72D.2	1242	2.5	--	--	--	--	3	0.004	12	0.27907	predicted protein [Hordeum vulgare subsp. vulgare]	hypoxia up-regulated 1	metabolic process;response to stimulus	cell;cell part;membrane;organelle	binding;catalytic activity
ath-miR5634	Traes_1DL_28B10263A.1	721	2.5	--	--	--	--	4	0.048	1	1	PREDICTED: probable beta-1,3-galactosyltransferase 8-like [Brachypodium distachyon]	RNA-binding protein with serine-rich domain 1	cellular component organization or biogenesis;cellular process;developmental process;metabolic process;multicellular organismal process	cell;cell part;membrane;membrane part;organelle	catalytic activity
ath-miR5638a	TRAES3BF010800070CFD_t1	1340	2	4	0.014	1	1	--	--	--	--	predicted protein [Hordeum vulgare subsp. vulgare]	No anotation	No anotation	cell;cell part;membrane	No anotation
ath-miR5638a	TRAES3BF065700030CFD_t1	1096	4.5	4	0.014	1	0.333333	4	>0.05	1	0.333333	predicted protein [Hordeum vulgare subsp. vulgare]	transcription initiation factor TFIID subunit 12	No anotation	cell;cell part;organelle	No anotation
ath-miR5651	Traes_2AL_EE8C3B035.1	1277	4.5	--	--	--	--	2	0.016	12	6	predicted protein [Hordeum vulgare subsp. vulgare]	ubiquitin carboxyl-terminal hydrolase 7 [EC:3.1.2.15]	cellular process;metabolic process	No anotation	catalytic activity
ath-miR5651	Traes_1DS_351B92030.1	588	3.5	--	--	--	--	2	0.016	2	0.666667	predicted protein [Hordeum vulgare subsp. vulgare]	histone demethylase JARID1 [EC:1.14.11.-]	No anotation	cell;cell part;organelle	No anotation
ath-miR5651	Traes_1BL_70D3FC76B.1	290	2.5	--	--	--	--	2	0.016	352	4.19048	hypothetical protein OsI_20231 [Oryza sativa Indica Group]	histone H2B	No anotation	cell;cell part;organelle	No anotation
ath-miR5659	Traes_1AL_D52432D7C.1	872	2	--	--	--	--	4	0	1	0.333333	PREDICTED: probable Xaa-Pro aminopeptidase P-like [Brachypodium distachyon]	Xaa-Pro aminopeptidase [EC:3.4.11.9]	cellular process	cell;cell part;organelle;organelle part	catalytic activity
ath-miR5659	Traes_1BL_962F562FC.2	303	2	--	--	--	--	2	0	5	5	predicted protein [Hordeum vulgare subsp. vulgare]	structure-specific endonuclease subunit SLX1 [EC:3.6.1.-]	No anotation	cell;cell part;organelle	No anotation
ath-miR5663-3p	Traes_1DL_40B28C86B.1	546	3.5	--	--	--	--	1	0.016	3	3	PREDICTED: protein spinster-like [Brachypodium distachyon]	RNA-binding protein with serine-rich domain 1	cellular process;establishment of localization;localization;reproduction;reproductive process	membrane;membrane part	No anotation
ath-miR8166	Traes_1BL_8A2A5BC90.1	755	2	--	--	--	--	3	0	8	2.66667	PREDICTED: tubulin beta-1 chain-like [Brachypodium distachyon]	tubulin beta	cellular component organization or biogenesis;cellular process;metabolic process	cell;cell part;macromolecular complex;organelle;organelle part	binding;catalytic activity;structural molecule activity
ath-miR840-3p	Traes_1BS_3968DE2E3.1	593	2.5	--	--	--	--	0	0.002	2	2	NBS-LRR class RGA [Aegilops tauschii] >gi|47779047|gb|AAT38408.1| NBS-LRR class RGA [Aegilops tauschii]	DNA-directed RNA polymerases I, II, and III subunit RPABC1	No anotation	No anotation	No anotation
ath-miR845b	Traes_1BL_A34D6ECFD.1	929	2	--	--	--	--	2	0.002	5	1.66667	predicted protein [Hordeum vulgare subsp. vulgare] >gi|326507134|dbj|BAJ95644.1| predicted protein [Hordeum vulgare subsp. vulgare]	No anotation	No anotation	membrane;membrane part	No anotation
ath-miR847	Traes_1AS_B9D8170A7.1	2314	3	1	0.02	2	2	--	--	--	--	predicted protein [Hordeum vulgare subsp. vulgare]	U4/U6 small nuclear ribonucleoprotein PRP3	cellular process;establishment of localization;localization;metabolic process;multi-organism process;response to stimulus	cell;cell part;macromolecular complex;membrane;membrane part;membrane-enclosed lumen;organelle;organelle part	binding;catalytic activity;transporter activity
ath-miR851-5p	Traes_1BL_A34D6ECFD.1	931	2.5	--	--	--	--	3	0.002	2	0.666667	predicted protein [Hordeum vulgare subsp. vulgare] >gi|326507134|dbj|BAJ95644.1| predicted protein [Hordeum vulgare subsp. vulgare]	No anotation	No anotation	membrane;membrane part	No anotation
ath-miR856	Traes_1BL_FFD088B00.1	369	2.5	--	--	--	--	3	0.046	4	2	beta-tubulin 2 [Hordeum vulgare subsp. vulgare]	tubulin beta	cellular component organization or biogenesis;cellular process;metabolic process;response to stimulus	cell;cell part;macromolecular complex;membrane;organelle;organelle part	binding;catalytic activity;structural molecule activity
ath-miR856	Traes_1BL_09FA2A119.1	274	3.5	4	>0.05	1	0.333333	3	0.046	2	0.666667	predicted protein [Hordeum vulgare subsp. vulgare] >gi|326516592|dbj|BAJ92451.1| predicted protein [Hordeum vulgare subsp. vulgare] >gi|326530486|dbj|BAJ97669.1| predicted protein [Hordeum vulgare subsp. vulgare]	No anotation	No anotation	No anotation	binding
ath-miR862-3p	TRAES3BF081200010CFD_t1	29	3	3	0.048	5	2.5	4	>0.05	1	0.5	vacuolar ATP synthase subunit E [Triticum aestivum]	V-type H+-transporting ATPase subunit E [EC:3.6.3.14]	cellular component organization or biogenesis;cellular process;establishment of localization;localization;metabolic process;multi-organism process;response to stimulus	cell;cell part;macromolecular complex;membrane;membrane part;organelle;organelle part	binding;catalytic activity;transporter activity
ath-miR869.2	Traes_1AL_1E4739F82.2	1478	3.5	1	0.016	3	3	--	--	--	--	predicted protein [Hordeum vulgare subsp. vulgare]	No anotation	cellular process;metabolic process	cell;cell part;organelle	catalytic activity
atr-miR8556	Traes_1DL_7657153A4.1	986	4	--	--	--	--	1	0.036	7	7	tryptophan synthase alpha subunit, partial [Secale cereale]	tryptophan synthase alpha chain [EC:4.2.1.20]	cellular component organization or biogenesis;cellular process;localization;metabolic process;multi-organism process;response to stimulus	cell;cell part;organelle;organelle part	catalytic activity
atr-miR8556	Traes_1AL_EF31F706D.1	1265	4	2	>0.05	4	4	1	0.036	4	4	PREDICTED: indole-3-glycerol phosphate lyase, chloroplastic-like [Brachypodium distachyon]	tryptophan synthase alpha chain [EC:4.2.1.20]	cellular component organization or biogenesis;cellular process;localization;metabolic process;multi-organism process;response to stimulus	cell;cell part;organelle;organelle part	catalytic activity
atr-miR8565b,atr-miR8565c,atr-miR8565d,atr-miR8565e,atr-miR8565f	Traes_1BL_32F5519AA.1	772	2.5	--	--	--	--	2	0.002	2	2	predicted protein [Hordeum vulgare subsp. vulgare]	No anotation	establishment of localization;localization	cell;cell part;membrane;membrane part;organelle	No anotation
atr-miR8588	Traes_1BL_BB286FB67.1	273	3	--	--	--	--	3	0.026	4	1.33333	RecName: Full=Protochlorophyllide reductase B, chloroplastic; Short=PCR B; AltName: Full=NADPH-protochlorophyllide oxidoreductase B; Short=POR B; Flags: Precursor >gi|683476|emb|CAA59228.1| NADPH dehydrogenase [Hordeum vulgare]	protochlorophyllide reductase [EC:1.3.1.33]	cellular process;metabolic process;response to stimulus	cell;cell part;membrane;organelle;organelle part	binding;catalytic activity
atr-miR8595	Traes_2AS_106401B5B.1	451	4.5	--	--	--	--	3	0.038	2	0.666667	predicted protein [Hordeum vulgare subsp. vulgare]	peptidyl-prolyl isomerase G (cyclophilin G) [EC:5.2.1.8]	No anotation	cell;cell part;organelle	No anotation
atr-miR8595	Traes_2AL_52D3F9AF41.1	407	3	--	--	--	--	3	0.038	3	0.75	predicted protein [Hordeum vulgare subsp. vulgare] >gi|326523347|dbj|BAJ88714.1| predicted protein [Hordeum vulgare subsp. vulgare]	small subunit ribosomal protein S15e	cellular process;metabolic process	cell;cell part;macromolecular complex;membrane;membrane-enclosed lumen;organelle;organelle part	binding;structural molecule activity
atr-miR8595	Traes_2AL_52D3F9AF4.1	407	3	--	--	--	--	3	0.038	3	0.75	predicted protein [Hordeum vulgare subsp. vulgare] >gi|326523347|dbj|BAJ88714.1| predicted protein [Hordeum vulgare subsp. vulgare]	small subunit ribosomal protein S15e	cellular process;metabolic process	cell;cell part;macromolecular complex;membrane;membrane-enclosed lumen;organelle;organelle part	binding;structural molecule activity
atr-miR8608	Traes_1AL_A40D123CB.1	198	2.5	4	0.01	1	0.5	--	--	--	--	chloroplast heat stress responsive protein [Triticum aestivum]	No anotation	No anotation	extracellular region	No anotation
bdi-miR164a-3p	Traes_2AL_2B32DB242.1	3181	3	--	--	--	--	0	0.004	3	3	hypothetical protein OsI_24899 [Oryza sativa Indica Group]	No anotation	biological adhesion;biological regulation;cellular component organization or biogenesis;cellular process;developmental process;growth;multicellular organismal process;positive regulation of biological process;regulation of biological process;response to stimulus	cell;cell junction;cell part;membrane;organelle;symplast	No anotation
bdi-miR164c-3p	Traes_1AS_171AA28CA.1	1392	3.5	0	0.034	67	22.3333	2	>0.05	31	10.3333	predicted protein [Hordeum vulgare subsp. vulgare]	dihydrolipoamide dehydrogenase [EC:1.8.1.4]	biological regulation;cellular process;metabolic process;regulation of biological process;response to stimulus	cell;cell part;extracellular region;macromolecular complex;membrane;membrane part;organelle;organelle part	binding;catalytic activity
bdi-miR166e-3p	Traes_1BL_1837085FF.6	1665	4	2	0.012	2	0.666667	4	>0.05	1	0.333333	PREDICTED: protein KRI1 homolog [Brachypodium distachyon]	protein KRI1	No anotation	cell;cell part	No anotation
bdi-miR166e-3p	Traes_1AL_E6A6C4E8F.2	3505	4.5	4	>0.05	1	1	2	0.014	2	2	PREDICTED: DNA topoisomerase 2-like [Brachypodium distachyon]	DNA topoisomerase II [EC:5.99.1.3]	biological regulation;cell proliferation;cellular component organization or biogenesis;cellular process;developmental process;metabolic process;multicellular organismal process;negative regulation of biological process;regulation of biological process;reproduction;reproductive process;response to stimulus	cell;cell part;macromolecular complex;membrane-enclosed lumen;organelle;organelle part	binding;catalytic activity
bdi-miR166e-3p	Traes_1DL_9344DD117.1	459	2	--	--	--	--	2	0.014	88	29.3333	predicted protein [Hordeum vulgare subsp. vulgare]	homeobox-leucine zipper protein	biological regulation;cellular process;developmental process;metabolic process;multicellular organismal process;regulation of biological process	cell;cell part;organelle	binding;nucleic acid binding transcription factor activity
bdi-miR166e-3p	Traes_1AL_7FE24229E.2	1598	4	2	0.012	2	0.666667	4	>0.05	1	0.333333	PREDICTED: protein KRI1 homolog [Brachypodium distachyon]	protein KRI1	No anotation	cell;cell part	No anotation
bdi-miR169h-3p	Traes_1DL_8EFC66733.2	290	4.5	--	--	--	--	2	0.012	32	6.4	predicted protein [Hordeum vulgare subsp. vulgare]	large subunit ribosomal protein L4e	cellular process;metabolic process	cell;cell part;macromolecular complex;membrane;membrane-enclosed lumen;organelle;organelle part	structural molecule activity
bdi-miR169h-3p	Traes_2AL_6EA83C2B5.1	637	4.5	--	--	--	--	2	0.012	4	1.33333	predicted protein [Hordeum vulgare subsp. vulgare] >gi|326528929|dbj|BAJ97486.1| predicted protein [Hordeum vulgare subsp. vulgare]	ubiquinol-cytochrome c reductase iron-sulfur subunit [EC:1.10.2.2]	cellular process;metabolic process	cell;cell part;macromolecular complex;membrane;membrane part;organelle;organelle part	binding;catalytic activity;transporter activity
bdi-miR169h-3p	Traes_1BL_7C8D56CA8.1	348	4.5	--	--	--	--	2	0.012	32	6.4	predicted protein [Hordeum vulgare subsp. vulgare]	large subunit ribosomal protein L4e	cellular process;metabolic process	cell;cell part;macromolecular complex;membrane;membrane-enclosed lumen;organelle;organelle part	structural molecule activity
bdi-miR169h-3p	TRAES3BF094000050CFD_t1	1131	3	4	>0.05	1	0.333333	2	0.012	2	0.666667	PREDICTED: exocyst complex component 7-like [Brachypodium distachyon]	exocyst complex component 7	cellular process;establishment of localization;localization	cell;cell part;macromolecular complex;organelle	No anotation
bdi-miR169h-3p	Traes_2AS_59AB40C70.2	313	4.5	--	--	--	--	2	0.012	46	15.3333	PREDICTED: 60S ribosomal protein L27a-3-like [Brachypodium distachyon]	large subunit ribosomal protein L27Ae	cellular process;metabolic process	cell;cell part;macromolecular complex;membrane;membrane-enclosed lumen;organelle;organelle part	structural molecule activity
bdi-miR169h-3p	Traes_1AL_36143CEB9.2	933	4.5	2	>0.05	25	5	2	0.012	32	6.4	predicted protein [Hordeum vulgare subsp. vulgare]	large subunit ribosomal protein L4e	cellular process;metabolic process	cell;cell part;macromolecular complex;membrane;membrane-enclosed lumen;organelle;organelle part	structural molecule activity
bdi-miR169h-3p	Traes_1AL_F6D304E2F.1	478	4.5	2	>0.05	10	2.5	2	0.012	13	3.25	histone deacetylase HDAC2 [Triticum aestivum]	nucleophosmin 1	cellular process	cell;cell part	binding
bdi-miR169h-3p	TRAES3BF020200060CFD_t1	1638	3.5	2	>0.05	2	1	2	0.012	4	2	predicted protein [Hordeum vulgare subsp. vulgare] >gi|326512046|dbj|BAJ96004.1| predicted protein [Hordeum vulgare subsp. vulgare]	ATP-dependent metalloprotease [EC:3.4.24.-]	biological regulation;cellular process;localization;metabolic process;regulation of biological process;response to stimulus	cell;cell part;membrane;organelle;organelle part	binding;catalytic activity
bdi-miR169h-3p	Traes_1DS_7D751BA29.2	809	4.5	--	--	--	--	2	0.012	6	6	PREDICTED: proteasome subunit beta type-7-B-like [Brachypodium distachyon]	20S proteasome subunit beta 2 [EC:3.4.25.1]	cellular process;metabolic process	cell;cell part;macromolecular complex;organelle	catalytic activity
bdi-miR169h-3p	TRAES3BF068000020CFD_t1	2124	4.5	2	>0.05	9	3	2	0.012	3	1	predicted protein [Hordeum vulgare subsp. vulgare]	enoyl-CoA hydratase/3-hydroxyacyl-CoA dehydrogenase [EC:4.2.1.17 1.1.1.35 1.1.1.211]	cellular component organization or biogenesis;cellular process;metabolic process;response to stimulus	cell;cell junction;cell part;membrane-enclosed lumen;organelle;organelle part;symplast	binding;catalytic activity
bdi-miR169h-3p	Traes_1DS_0898FA765.1	454	4	--	--	--	--	2	0.012	2	0.5	PREDICTED: auxin-responsive protein IAA15-like [Brachypodium distachyon]	auxin-responsive protein IAA	biological regulation;cellular process;metabolic process;regulation of biological process;response to stimulus	cell;cell part;organelle	binding
bdi-miR169h-3p	TRAES3BF067800120CFD_t1	2124	4.5	2	>0.05	9	3	2	0.012	3	1	predicted protein [Hordeum vulgare subsp. vulgare]	enoyl-CoA hydratase/3-hydroxyacyl-CoA dehydrogenase [EC:4.2.1.17 1.1.1.35 1.1.1.211]	cellular component organization or biogenesis;cellular process;metabolic process;response to stimulus	cell;cell junction;cell part;membrane-enclosed lumen;organelle;organelle part;symplast	binding;catalytic activity
bdi-miR169h-3p	Traes_2AS_72EC97B33.1	712	4.5	--	--	--	--	2	0.012	17	4.25	PREDICTED: eukaryotic translation initiation factor 6-2-like [Brachypodium distachyon]	translation initiation factor 6	cellular component organization or biogenesis;cellular process;developmental process;metabolic process;multicellular organismal process;reproduction;reproductive process;response to stimulus	cell;cell part;membrane-enclosed lumen;organelle;organelle part	binding
bdi-miR169h-3p	Traes_1DL_3FB439B4E.1	272	4.5	--	--	--	--	2	0.012	6	3	predicted protein [Hordeum vulgare subsp. vulgare] >gi|326528387|dbj|BAJ93382.1| predicted protein [Hordeum vulgare subsp. vulgare]	RNA-binding protein Musashi	No anotation	No anotation	binding
bdi-miR169h-3p	TRAES3BF015800070CFD_t1	1827	1.5	--	--	--	--	2	0.012	3	1	predicted protein [Hordeum vulgare subsp. vulgare]	euchromatic histone-lysine N-methyltransferase [EC:2.1.1.43]	biological regulation;cellular component organization or biogenesis;cellular process;metabolic process;regulation of biological process	cell;cell part;organelle	binding;catalytic activity
bdi-miR169h-3p	Traes_1AS_5E8BF35BC.2	711	4	--	--	--	--	2	0.012	3	1.5	predicted protein [Hordeum vulgare subsp. vulgare]	lactoylglutathione lyase [EC:4.4.1.5]	cellular process;metabolic process;response to stimulus	cell;cell part;organelle;organelle part	binding;catalytic activity
bdi-miR169h-3p	Traes_2AS_3FDAA17CD.1	638	3.5	--	--	--	--	2	0.012	72	7.2	elongation factor 1 alpha [Hordeum brevisubulatum]	elongation factor 1-alpha	cellular process;metabolic process	cell;cell part	binding;catalytic activity
bdi-miR169h-3p	Traes_1AS_EADB6A2A0.1	466	4	2	>0.05	3	0.75	2	0.012	2	0.5	PREDICTED: auxin-responsive protein IAA15-like [Brachypodium distachyon]	auxin-responsive protein IAA	biological regulation;cellular process;metabolic process;regulation of biological process;response to stimulus	cell;cell part;organelle	binding
bdi-miR169h-3p	Traes_1BS_8A19C460B.1	685	4	--	--	--	--	2	0.012	2	0.5	PREDICTED: auxin-responsive protein IAA15-like [Brachypodium distachyon]	auxin-responsive protein IAA	biological regulation;cellular process;metabolic process;regulation of biological process;response to stimulus	cell;cell part;organelle	binding
bdi-miR169h-3p	Traes_1BL_4B257D004.1	866	4.5	--	--	--	--	2	0.012	2	1	coronatine insensitive 1-like protein [Triticum aestivum]	coronatine-insensitive protein 1	biological regulation;cellular process;developmental process;metabolic process;multi-organism process;multicellular organismal process;negative regulation of biological process;regulation of biological process;reproduction;reproductive process;response to stimulus;signaling	cell;cell part;macromolecular complex	No anotation
bdi-miR169h-3p	Traes_1AL_E25202CC2.2	1529	4.5	2	>0.05	6	6	2	0.012	3	3	aspartic proteinase [Triticum aestivum]	phytepsin [EC:3.4.23.40]	metabolic process;response to stimulus	cell;cell part;organelle	catalytic activity
bdi-miR169h-3p	Traes_1AL_AA8600338.2	1255	4.5	2	>0.05	10	5	2	0.012	6	3	predicted protein [Hordeum vulgare subsp. vulgare] >gi|326528387|dbj|BAJ93382.1| predicted protein [Hordeum vulgare subsp. vulgare]	RNA-binding protein Musashi	No anotation	No anotation	binding
bdi-miR169h-3p	Traes_1BS_478039FB4.2	834	4	--	--	--	--	2	0.012	3	1.5	predicted protein [Hordeum vulgare subsp. vulgare]	lactoylglutathione lyase [EC:4.4.1.5]	response to stimulus	cell;cell part;organelle;organelle part	binding;catalytic activity
bdi-miR169h-3p	Traes_1AL_387FCF604.1	920	4	--	--	--	--	2	0.012	3	3	predicted protein [Hordeum vulgare subsp. vulgare]	malate dehydrogenase (decarboxylating) [EC:1.1.1.39]	cellular process;metabolic process	cell;cell part;organelle	binding;catalytic activity
bdi-miR169h-3p	TRAES3BF092600030CFD_t1	1131	3	4	>0.05	1	0.333333	2	0.012	2	0.666667	PREDICTED: exocyst complex component 7-like [Brachypodium distachyon]	exocyst complex component 7	cellular process;establishment of localization;localization	cell;cell part;macromolecular complex;organelle	No anotation
bdi-miR169h-3p	TRAES3BF058200020CFD_t1	490	4.5	--	--	--	--	2	0.012	2	0.666667	PREDICTED: uncharacterized protein LOC100836333 [Brachypodium distachyon]	No anotation	No anotation	cell;cell part;organelle	No anotation
bdi-miR169m	Traes_2AS_7C177F9DB.1	1130	2.5	--	--	--	--	0	0.002	118	39.3333	nuclear transcription factor Y subunit A9 [Triticum monococcum]	nuclear transcription factor Y, alpha	No anotation	No anotation	No anotation
bdi-miR171c-5p,ata-miR171c-5p	Traes_1BL_3DC62DA27.1	159	3.5	0	0.008	6	1.39286	--	--	--	--	PREDICTED: 50S ribosomal protein L20-like [Brachypodium distachyon]	No anotation	cellular component organization or biogenesis;cellular process;metabolic process	cell;cell part;macromolecular complex;organelle	binding;catalytic activity;structural molecule activity
bdi-miR1878-5p	Traes_1BL_FFD088B00.1	371	3.5	--	--	--	--	3	0	6	3	beta-tubulin 2 [Hordeum vulgare subsp. vulgare]	tubulin beta	cellular component organization or biogenesis;cellular process;metabolic process;response to stimulus	cell;cell part;macromolecular complex;membrane;organelle;organelle part	binding;catalytic activity;structural molecule activity
bdi-miR5055	Traes_2AS_656B68D08.3	1406	4.5	--	--	--	--	3	0.016	8	4	predicted protein [Hordeum vulgare subsp. vulgare] >gi|326518612|dbj|BAJ88335.1| predicted protein [Hordeum vulgare subsp. vulgare]	calmodulin	No anotation	No anotation	binding
bdi-miR5055	Traes_2AL_1B2CC9926.1	40	4.5	--	--	--	--	3	0.016	2	1	predicted protein [Hordeum vulgare subsp. vulgare]	small subunit ribosomal protein S8e	cellular process;metabolic process	cell;cell part;macromolecular complex;membrane;organelle	binding;structural molecule activity
bdi-miR5055	Traes_1AL_66D7371D4.1	769	2.5	2	>0.05	5	0.833333	3	0.016	2	0.333333	predicted protein [Hordeum vulgare subsp. vulgare]	No anotation	No anotation	cell;cell part;organelle	catalytic activity
bdi-miR5055	Traes_1BL_F0554ED4E.1	693	2	--	--	--	--	3	0.016	7	0.0215533	PREDICTED: homeobox-leucine zipper protein ROC3-like [Brachypodium distachyon]	homeobox-leucine zipper protein	biological regulation;cellular process;metabolic process;regulation of biological process	cell;cell part;organelle	binding;nucleic acid binding transcription factor activity
bdi-miR5056	TRAES3BF059300030CFD_t1	192	3	3	0.036	2	0.666667	--	--	--	--	PREDICTED: ATP-citrate synthase beta chain protein 1-like [Brachypodium distachyon]	ATP citrate (pro-S)-lyase [EC:2.3.3.8]	biological regulation;cellular process;developmental process;metabolic process;multicellular organismal process;reproduction;reproductive process	cell;cell part;macromolecular complex;membrane	binding;catalytic activity
bdi-miR5059	Traes_1AL_3F65EE35A.1	978	4.5	4	>0.05	1	0.5	2	0.012	2	1	predicted protein [Hordeum vulgare subsp. vulgare]	No anotation	developmental process	cell;cell part;extracellular region;membrane;membrane part;organelle	No anotation
bdi-miR5059	Traes_2AL_6069CDC14.1	1537	4.5	--	--	--	--	2	0.012	2	0.666667	protein kinase [Triticum aestivum]	protein-serine/threonine kinase [EC:2.7.11.-]	cellular process;metabolic process	No anotation	binding;catalytic activity
bdi-miR5059	Traes_1DS_3FED9FC1C.1	1927	4.5	--	--	--	--	2	0.012	2	1	putative AGC protein kinase family protein [Zea mays]	serine/threonine kinase 38 [EC:2.7.11.1]	cellular process;metabolic process	No anotation	binding;catalytic activity
bdi-miR5059	Traes_1DL_787518A47.1	794	4.5	--	--	--	--	2	0.012	2	1	predicted protein [Hordeum vulgare subsp. vulgare]	No anotation	developmental process	cell;cell part;extracellular region;membrane;membrane part;organelle	No anotation
bdi-miR5059	Traes_1BS_09E17C245.2	1999	4.5	--	--	--	--	2	0.012	2	1	putative AGC protein kinase family protein [Zea mays]	serine/threonine kinase 38 [EC:2.7.11.1]	cellular process;metabolic process	No anotation	binding;catalytic activity
bdi-miR5059	Traes_2AL_436D234EE.1	2357	4	--	--	--	--	2	0.012	2	2	predicted protein [Hordeum vulgare subsp. vulgare]	No anotation	No anotation	No anotation	No anotation
bdi-miR5059	Traes_1AL_8264ECC42.1	2145	4.5	--	--	--	--	2	0.012	3	3	predicted protein [Hordeum vulgare subsp. vulgare]	exosome complex exonuclease RRP6 [EC:3.1.13.-]	cellular process;developmental process;metabolic process;multicellular organismal process	cell;cell part	binding;catalytic activity
bdi-miR5059	TRAES3BF110600030CFD_t1	340	4.5	4	>0.05	1	1	2	0.012	3	3	predicted protein [Hordeum vulgare subsp. vulgare]	translation initiation factor 5B	No anotation	No anotation	binding
bdi-miR5069	Traes_2AL_5DE9A014B.1	1029	2.5	--	--	--	--	0	0	2	2	predicted protein [Hordeum vulgare subsp. vulgare]	MFS transporter, OCT family, solute carrier family 22 (organic cation transporter), member 4/5	establishment of localization;localization	membrane	transporter activity
bdi-miR5164	TRAES3BF001100050CFD_t1	696	3	3	0.016	2	0.666667	4	>0.05	1	0.333333	predicted protein [Hordeum vulgare subsp. vulgare]	phospholipase D [EC:3.1.4.4]	No anotation	cell;cell part;membrane;organelle	No anotation
bdi-miR5167b-3p	Traes_1DS_257B630F0.1	930	3.5	--	--	--	--	2	0.046	11	5.5	putative PDI-like protein [Triticum aestivum]	protein disulfide-isomerase A6 [EC:5.3.4.1]	biological regulation;cellular process;developmental process;metabolic process;multi-organism process;multicellular organismal process;regulation of biological process;reproduction;reproductive process;response to stimulus	cell;cell part;membrane;organelle	catalytic activity;electron carrier activity
bdi-miR5167b-3p	Traes_1BL_0911A8BBA.1	883	4.5	2	0.046	4	1.33333	4	>0.05	1	0.333333	predicted protein [Hordeum vulgare subsp. vulgare]	exosome complex exonuclease RRP6 [EC:3.1.13.-]	cellular process;metabolic process	cell;cell part	binding;catalytic activity
bdi-miR5167b-3p	Traes_1AL_8264ECC42.1	2093	4.5	2	0.046	4	1.33333	4	>0.05	1	0.333333	predicted protein [Hordeum vulgare subsp. vulgare]	exosome complex exonuclease RRP6 [EC:3.1.13.-]	cellular process;developmental process;metabolic process;multicellular organismal process	cell;cell part	binding;catalytic activity
bdi-miR5167b-3p	Traes_1BS_C2166CFB6.1	988	3.5	--	--	--	--	2	0.046	13	13	putative PDI-like protein [Triticum aestivum]	protein disulfide-isomerase A6 [EC:5.3.4.1]	biological regulation;cellular process;developmental process;metabolic process;multi-organism process;multicellular organismal process;regulation of biological process;reproduction;reproductive process;response to stimulus	cell;cell part;membrane;organelle	catalytic activity;electron carrier activity
bdi-miR5173-3p	Traes_1AS_1103A0C30.1	695	4	0	0.04	8	2.66667	1	>0.05	6	2	predicted protein [Hordeum vulgare subsp. vulgare]	No anotation	cellular process;establishment of localization;localization	cell;cell part;macromolecular complex;membrane;membrane part;organelle;organelle part	No anotation
bdi-miR5174b-3p	Traes_1BL_04CBCADA2.1	121	4.5	2	>0.05	4	1.33333	0	0.042	4	1.33333	predicted protein [Hordeum vulgare subsp. vulgare] >gi|326506240|dbj|BAJ86438.1| predicted protein [Hordeum vulgare subsp. vulgare] >gi|326512512|dbj|BAJ99611.1| predicted protein [Hordeum vulgare subsp. vulgare] >gi|326522891|dbj|BAJ88491.1| predicted protein [Hordeum vulgare subsp. vulgare]	No anotation	cellular process;metabolic process	cell;cell part;macromolecular complex;organelle	structural molecule activity
bdi-miR5181d	Traes_1AS_41E7FE70A.1	364	3	2	>0.05	4	0.666667	2	0.04	4	0.666667	PREDICTED: E3 ubiquitin-protein ligase synoviolin-like [Brachypodium distachyon]	E3 ubiquitin-protein ligase synoviolin [EC:6.3.2.19]	cellular process;metabolic process	cell;cell part;membrane;organelle	binding
bdi-miR5181d	Traes_1DL_6794DEC57.1	535	4	--	--	--	--	2	0.04	4	0.666667	predicted protein [Hordeum vulgare subsp. vulgare]	No anotation	No anotation	cell;cell part;organelle	No anotation
bdi-miR5183	Traes_1AS_01020E80D.1	1217	2	--	--	--	--	4	0.024	1	0.125	powdery mildew resistance protein PM3F [Triticum aestivum]	DNA-directed RNA polymerases I, II, and III subunit RPABC1	response to stimulus	No anotation	binding
bdi-miR5183	Traes_2AL_F73AFACB4.1	1349	4	--	--	--	--	4	0.024	1	0.333333	predicted protein [Hordeum vulgare subsp. vulgare] >gi|326505372|dbj|BAJ91121.1| predicted protein [Hordeum vulgare subsp. vulgare] >gi|326519588|dbj|BAK00167.1| predicted protein [Hordeum vulgare subsp. vulgare] >gi|326530954|dbj|BAK01275.1| predicted protein [Hordeum vulgare subsp. vulgare]	RNA-binding protein Musashi	No anotation	No anotation	binding
bdi-miR5183	Traes_1BL_279FB9942.2	928	4.5	--	--	--	--	4	0.024	1	1	predicted protein [Hordeum vulgare subsp. vulgare]	phospholipase D [EC:3.1.4.4]	No anotation	No anotation	No anotation
bdi-miR5183	Traes_1DL_A1E16EA09.1	1878	4	--	--	--	--	4	0.024	1	1	PREDICTED: coatomer subunit delta-1-like [Brachypodium distachyon]	No anotation	cellular process;establishment of localization;localization	cell;cell part;macromolecular complex;membrane;membrane part;organelle;organelle part	No anotation
bdi-miR5183	Traes_2AL_3FEA70BB9.1	1809	4	--	--	--	--	4	0.024	1	1	PREDICTED: proton-coupled amino acid transporter 1-like [Brachypodium distachyon]	solute carrier family 36 (proton-coupled amino acid transporter)	No anotation	membrane;membrane part	No anotation
bdi-miR5183	Traes_1BS_324029B4E.1	985	4	--	--	--	--	4	0.024	1	1	predicted protein [Hordeum vulgare subsp. vulgare]	Rab family, other	biological regulation;cellular process;establishment of localization;localization;regulation of biological process;response to stimulus;signaling	cell;cell part;membrane;organelle	binding;catalytic activity
bdi-miR5183	Traes_1BL_6C424F111.1	660	4	--	--	--	--	4	0.024	1	1	predicted protein [Hordeum vulgare subsp. vulgare]	gamma-glutamyl hydrolase [EC:3.4.19.9]	cellular process;metabolic process	cell;cell part;organelle	catalytic activity
bdi-miR531	Traes_1BL_682638D5F.1	221	3.5	--	--	--	--	3	0.028	3	1.5	RecName: Full=Histone H2B.2	histone H2B	cellular component organization or biogenesis;cellular process;metabolic process	cell;cell part;macromolecular complex;membrane-enclosed lumen;organelle;organelle part	binding
bdi-miR531	Traes_1BL_156D855B2.2	826	4	--	--	--	--	1	0	2	2	predicted protein [Hordeum vulgare subsp. vulgare]	zeta-carotene desaturase [EC:1.3.5.6]	metabolic process	cell;cell part;organelle	catalytic activity
bdi-miR7707-3p	Traes_2AL_77480D26C.1	375	2.5	--	--	--	--	4	0.002	1	1	hypothetical protein SORBIDRAFT_03g012970 [Sorghum bicolor] >gi|241927523|gb|EES00668.1| hypothetical protein SORBIDRAFT_03g012970 [Sorghum bicolor]	No anotation	No anotation	cell;cell part;membrane	No anotation
bdi-miR7708b-3p	Traes_1BL_FFD088B00.1	371	3	--	--	--	--	3	0	6	3	beta-tubulin 2 [Hordeum vulgare subsp. vulgare]	tubulin beta	cellular component organization or biogenesis;cellular process;metabolic process;response to stimulus	cell;cell part;macromolecular complex;membrane;organelle;organelle part	binding;catalytic activity;structural molecule activity
bdi-miR7709-3p	TRAES3BF107400050CFD_t1	2280	4	1	0.046	3	1.5	--	--	--	--	PREDICTED: uncharacterized protein LOC100835016 [Brachypodium distachyon]	No anotation	cellular component organization or biogenesis;cellular process;establishment of localization;localization;response to stimulus	cell;cell part;macromolecular complex;organelle;organelle part	catalytic activity
bdi-miR7709-3p	TRAES3BF094200020CFD_t1	2280	4	1	0.046	3	1.5	--	--	--	--	PREDICTED: uncharacterized protein LOC100835016 [Brachypodium distachyon]	No anotation	cellular component organization or biogenesis;cellular process;establishment of localization;localization;response to stimulus	cell;cell part;macromolecular complex;organelle;organelle part	catalytic activity
bdi-miR7713-3p	Traes_1DL_598A30CC8.2	408	2	--	--	--	--	4	0	1	0.333333	PREDICTED: uncharacterized protein LOC100834701 [Brachypodium distachyon]	No anotation	No anotation	cell;cell part;organelle	No anotation
bdi-miR7714-5p	Traes_1AS_EF6FBAF31.1	361	2.5	2	0.002	29	7.25	2	>0.05	15	3.75	predicted protein [Hordeum vulgare subsp. vulgare]	ATP citrate (pro-S)-lyase [EC:2.3.3.8]	No anotation	No anotation	binding;catalytic activity
bdi-miR7717c-3p	TRAES3BF034900010CFD_t1	1261	3.5	4	0.046	1	0.25	--	--	--	--	predicted protein [Hordeum vulgare subsp. vulgare] >gi|326511216|dbj|BAJ87622.1| predicted protein [Hordeum vulgare subsp. vulgare] >gi|326513630|dbj|BAJ87834.1| predicted protein [Hordeum vulgare subsp. vulgare] >gi|326528103|dbj|BAJ89103.1| predicted protein [Hordeum vulgare subsp. vulgare]	MFS transporter, ACS family, solute carrier family 17 (sodium-dependent inorganic phosphate cotransporter), other	biological regulation;cellular process;death;establishment of localization;immune system process;localization;metabolic process;multi-organism process;negative regulation of biological process;regulation of biological process;response to stimulus;signaling	cell;cell part;membrane;membrane part;organelle;organelle part	transporter activity
bdi-miR7717c-3p	Traes_1AL_5FD3B3577.1	1347	3.5	4	0.046	1	1	--	--	--	--	predicted protein [Hordeum vulgare subsp. vulgare] >gi|326516550|dbj|BAJ92430.1| predicted protein [Hordeum vulgare subsp. vulgare]	MFS transporter, OPA family, solute carrier family 37 (glycerol-3-phosphate transporter), member 1/2	cellular process;establishment of localization;localization	cell;cell part;membrane;membrane part;organelle	No anotation
bdi-miR7726b-3p	Traes_1AL_D52432D7C.1	872	2	--	--	--	--	4	0	1	0.333333	PREDICTED: probable Xaa-Pro aminopeptidase P-like [Brachypodium distachyon]	Xaa-Pro aminopeptidase [EC:3.4.11.9]	cellular process	cell;cell part;organelle;organelle part	catalytic activity
bdi-miR7728-5p	Traes_1AL_09486AD47.1	225	2	2	0.01	3	1.5	--	--	--	--	PREDICTED: E3 ubiquitin-protein ligase RING1-like [Brachypodium distachyon]	E3 ubiquitin-protein ligase RNF115/126 [EC:6.3.2.19]	No anotation	cell;cell part;organelle	binding
bdi-miR7728-5p	Traes_1AL_3B3B8D793.2	371	4.5	2	0.01	2	2	4	>0.05	1	1	predicted protein [Hordeum vulgare subsp. vulgare]	ubiquitin carboxyl-terminal hydrolase 4/11/15 [EC:3.1.2.15]	cellular process;metabolic process	No anotation	catalytic activity
bdi-miR7733-3p	Traes_1AS_24F5E818A.1	463	2.5	4	0.004	1	1	--	--	--	--	predicted protein [Hordeum vulgare subsp. vulgare]	No anotation	No anotation	cell;cell part;organelle	No anotation
bdi-miR7733-5p	Traes_1DL_BC5C99639.2	507	3	--	--	--	--	3	0.002	2	1	predicted protein [Hordeum vulgare subsp. vulgare]	solute carrier family 35, member C2	No anotation	membrane;membrane part	No anotation
bdi-miR7735-3p	Traes_1DL_263F80870.1	369	4	--	--	--	--	3	0.044	2	0.666667	LSD1-type zinc finger protein [Triticum aestivum]	No anotation	biological regulation;cellular process;death;positive regulation of biological process;regulation of biological process	No anotation	No anotation
bdi-miR7735-5p	Traes_2AL_496DBD0EB.1	766	4.5	--	--	--	--	0	0.004	43	14.3333	eukaryotic initiation factor 4B [Triticum aestivum]	splicing factor U2AF 35 kDa subunit	No anotation	No anotation	No anotation
bdi-miR7739-5p	Traes_1BL_CD551493D.2	296	3.5	--	--	--	--	2	0.028	37	1.6087	predicted protein [Hordeum vulgare subsp. vulgare]	histone H2A	cellular component organization or biogenesis;cellular process;metabolic process	cell;cell part;macromolecular complex;organelle;organelle part	binding
bdi-miR7743-3p	Traes_1AL_335CA216E.1	144	3	--	--	--	--	3	0	2	0.0408163	ribosomal protein S7 [Zea mays] >gi|11467269|ref|NP_043101.1| ribosomal protein S7 [Zea mays] >gi|48478721|ref|YP_024328.1| ribosomal protein S7 [Saccharum hybrid cultivar SP-80-3280] >gi|48478744|ref|YP_024352.1| ribosomal protein S7 [Saccharum hybrid cultivar SP-80-3280] >gi|50812582|ref|YP_054684.1| ribosomal protein S7 [Saccharum hybrid cultivar NCo 310] >gi|50812608|ref|YP_054709.1| ribosoma…	small subunit ribosomal protein S7	cellular process;metabolic process	cell;cell part;macromolecular complex;membrane-enclosed lumen;organelle;organelle part	binding;structural molecule activity
bdi-miR7745-5p	Traes_1DL_28B10263A.1	724	3	--	--	--	--	2	0.012	4	4	PREDICTED: probable beta-1,3-galactosyltransferase 8-like [Brachypodium distachyon]	RNA-binding protein with serine-rich domain 1	cellular component organization or biogenesis;cellular process;developmental process;metabolic process;multicellular organismal process	cell;cell part;membrane;membrane part;organelle	catalytic activity
bdi-miR7748a-5p	Traes_2AL_D3CA0490C.1	139	2	--	--	--	--	2	0	6	2	predicted protein [Hordeum vulgare subsp. vulgare]	No anotation	No anotation	No anotation	binding;catalytic activity
bdi-miR7748b-3p	Traes_1AL_5E4EECFBC.1	541	4.5	3	0.044	2	0.666667	4	>0.05	1	0.333333	delta-1-pyrroline-5-carboxylate dehydrogenase [Triticum turgidum]	1-pyrroline-5-carboxylate dehydrogenase [EC:1.5.1.12]	cellular process;metabolic process;response to stimulus	cell;cell part;organelle	binding;catalytic activity
bdi-miR7748b-3p	Traes_1BL_46DCF8472.1	528	4.5	3	0.044	2	0.666667	4	>0.05	1	0.333333	delta-1-pyrroline-5-carboxylate dehydrogenase [Triticum turgidum]	1-pyrroline-5-carboxylate dehydrogenase [EC:1.5.1.12]	cellular process;metabolic process;response to stimulus	cell;cell part;organelle	binding;catalytic activity
bdi-miR7750-3p	Traes_1DS_A7A785837.1	954	4	--	--	--	--	3	0.018	3	3	actin [Hordeum vulgare] >gi|58533114|gb|AAW78911.1| actin [Triticum turgidum] >gi|58533119|gb|AAW78915.1| actin [Triticum aestivum]	actin, other eukaryote	No anotation	cell;cell part;macromolecular complex;organelle;organelle part	binding;catalytic activity;structural molecule activity
bdi-miR7754-3p	Traes_2AL_13CBA4FEA.1	1273	4.5	--	--	--	--	2	0.026	3	1	PREDICTED: uncharacterized protein LOC100839569 [Brachypodium distachyon]	phospholipase D [EC:3.1.4.4]	biological regulation;cellular process;developmental process;establishment of localization;immune system process;localization;multi-organism process;multicellular organismal process;response to stimulus	cell;cell part;membrane	binding
bdi-miR7754-3p	Traes_1BL_A34D6ECFD.1	930	2.5	--	--	--	--	2	0.026	5	1.66667	predicted protein [Hordeum vulgare subsp. vulgare] >gi|326507134|dbj|BAJ95644.1| predicted protein [Hordeum vulgare subsp. vulgare]	No anotation	No anotation	membrane;membrane part	No anotation
bdi-miR7760-3p	Traes_1AL_A40D123CB.1	199	2	2	0	2	1	--	--	--	--	chloroplast heat stress responsive protein [Triticum aestivum]	No anotation	No anotation	extracellular region	No anotation
bdi-miR7766-5p	Traes_1DL_D690BB11B.1	153	2.5	--	--	--	--	4	0	1	0.333333	predicted protein [Hordeum vulgare subsp. vulgare]	No anotation	No anotation	No anotation	No anotation
bdi-miR7771-3p	Traes_2AL_BBB5A17EE.1	1280	4.5	--	--	--	--	1	0.006	3	3	PREDICTED: phosphate carrier protein, mitochondrial-like [Brachypodium distachyon]	solute carrier family 25 (mitochondrial phosphate transporter), member 3	establishment of localization;localization	cell;cell part;membrane;membrane part;organelle;organelle part	binding
bdi-miR7778-3p	Traes_1BL_32F5519AA.1	772	2.5	--	--	--	--	2	0.004	2	2	predicted protein [Hordeum vulgare subsp. vulgare]	No anotation	establishment of localization;localization	cell;cell part;membrane;membrane part;organelle	No anotation
bdi-miR7781-3p	Traes_1BL_53787E8DD.3	401	2.5	--	--	--	--	4	0.006	1	1	PREDICTED: vacuolar protein sorting-associated protein 52 homolog [Brachypodium distachyon]	No anotation	metabolic process	No anotation	catalytic activity
bdi-miR7781-3p	Traes_2AL_264152164.1	2097	4	--	--	--	--	4	0.006	1	1	predicted protein [Hordeum vulgare subsp. vulgare]	U4/U6 small nuclear ribonucleoprotein PRP3	developmental process;multicellular organismal process	No anotation	binding;catalytic activity
bdi-miR9483a,bdi-miR9483b	Traes_1AL_335CA216E.1	143	2	--	--	--	--	3	0	2	0.0408163	ribosomal protein S7 [Zea mays] >gi|11467269|ref|NP_043101.1| ribosomal protein S7 [Zea mays] >gi|48478721|ref|YP_024328.1| ribosomal protein S7 [Saccharum hybrid cultivar SP-80-3280] >gi|48478744|ref|YP_024352.1| ribosomal protein S7 [Saccharum hybrid cultivar SP-80-3280] >gi|50812582|ref|YP_054684.1| ribosomal protein S7 [Saccharum hybrid cultivar NCo 310] >gi|50812608|ref|YP_054709.1| ribosoma…	small subunit ribosomal protein S7	cellular process;metabolic process	cell;cell part;macromolecular complex;membrane-enclosed lumen;organelle;organelle part	binding;structural molecule activity
bdi-miR9483a,bdi-miR9483b	Traes_1AL_335CA216E.1	144	3	--	--	--	--	3	0.002	2	0.0408163	ribosomal protein S7 [Zea mays] >gi|11467269|ref|NP_043101.1| ribosomal protein S7 [Zea mays] >gi|48478721|ref|YP_024328.1| ribosomal protein S7 [Saccharum hybrid cultivar SP-80-3280] >gi|48478744|ref|YP_024352.1| ribosomal protein S7 [Saccharum hybrid cultivar SP-80-3280] >gi|50812582|ref|YP_054684.1| ribosomal protein S7 [Saccharum hybrid cultivar NCo 310] >gi|50812608|ref|YP_054709.1| ribosoma…	small subunit ribosomal protein S7	cellular process;metabolic process	cell;cell part;macromolecular complex;membrane-enclosed lumen;organelle;organelle part	binding;structural molecule activity
bdi-miR9490	Traes_1BL_28D5F0CF0.1	127	2.5	3	0	2	1	--	--	--	--	RecName: Full=Chlorophyll synthase, chloroplastic; AltName: Full=Polyprenyl transferase; Flags: Precursor >gi|7378659|emb|CAB85464.1| chlorophyll synthase [Avena sativa]	chlorophyll synthase [EC:2.5.1.62]	biological regulation;cellular component organization or biogenesis;cellular process;developmental process;establishment of localization;localization;metabolic process;multicellular organismal process;positive regulation of biological process;regulation of biological process	cell;cell part;membrane;membrane part;organelle;organelle part	catalytic activity
bdi-miR9490	Traes_1BL_28D5F0CF0.1	128	2	4	0	1	0.5	--	--	--	--	RecName: Full=Chlorophyll synthase, chloroplastic; AltName: Full=Polyprenyl transferase; Flags: Precursor >gi|7378659|emb|CAB85464.1| chlorophyll synthase [Avena sativa]	chlorophyll synthase [EC:2.5.1.62]	biological regulation;cellular component organization or biogenesis;cellular process;developmental process;establishment of localization;localization;metabolic process;multicellular organismal process;positive regulation of biological process;regulation of biological process	cell;cell part;membrane;membrane part;organelle;organelle part	catalytic activity
bdi-miR9498	Traes_1BL_45875A639.2	629	4	--	--	--	--	0	0.046	2	2	PREDICTED: thiamin pyrophosphokinase 1-like [Brachypodium distachyon]	thiamine pyrophosphokinase [EC:2.7.6.2]	cellular process;metabolic process	cell;cell part;organelle	binding;catalytic activity
bna-miR6031	Traes_1BL_8A2A5BC90.1	757	2.5	--	--	--	--	3	0	11	2.75	PREDICTED: tubulin beta-1 chain-like [Brachypodium distachyon]	tubulin beta	cellular component organization or biogenesis;cellular process;metabolic process	cell;cell part;macromolecular complex;organelle;organelle part	binding;catalytic activity;structural molecule activity
bol-miR398a-5p	Traes_1AL_DB4D32ABB.2	257	2	3	0.006	2	0.285714	--	--	--	--	expansin EXPB2 [Triticum aestivum]	RecQ-mediated genome instability protein 1	No anotation	cell;cell part;organelle	No anotation
bra-miR9555b-5p	Traes_1BS_416AA448E.1	1460	4.5	--	--	--	--	4	0.03	1	0.333333	predicted protein [Hordeum vulgare subsp. vulgare]	E3 ubiquitin-protein ligase BRE1 [EC:6.3.2.19]	No anotation	No anotation	binding
bra-miR9555b-5p	Traes_2AS_665AF9500.1	2425	4.5	--	--	--	--	4	0.03	1	0.333333	putative cellulose synthase [Triticum aestivum]	cellulose synthase A [EC:2.4.1.12]	cellular component organization or biogenesis;cellular process;metabolic process	cell;cell part;membrane;membrane part;organelle	binding;catalytic activity
bra-miR9568-5p	Traes_2AS_28FF132E0.1	1470	4.5	--	--	--	--	1	0.046	2	2	PREDICTED: probable flavin-containing monooxygenase 1-like [Brachypodium distachyon]	dimethylaniline monooxygenase (N-oxide forming) [EC:1.14.13.8]	metabolic process	cell;cell part;membrane;membrane part;organelle;organelle part	binding;catalytic activity
bra-miR9569-3p	Traes_2AL_C646D4168.1	1369	4	--	--	--	--	0	0.006	2	2	PREDICTED: F-box/LRR-repeat protein At3g59200-like [Brachypodium distachyon]	serine/arginine repetitive matrix protein 1	No anotation	No anotation	No anotation
cca-miR169b	Traes_2AS_7C177F9DB.1	1130	2.5	--	--	--	--	0	0	118	39.3333	nuclear transcription factor Y subunit A9 [Triticum monococcum]	nuclear transcription factor Y, alpha	No anotation	No anotation	No anotation
cca-miR393	Traes_1BS_4BA296C26.2	1384	3	--	--	--	--	0	0.002	388	129.333	predicted protein [Hordeum vulgare subsp. vulgare]	transport inhibitor response 1	biological regulation;cellular process;developmental process;growth;multi-organism process;multicellular organismal process;regulation of biological process;reproduction;reproductive process;response to stimulus;signaling	cell;cell part;macromolecular complex;organelle;organelle part	binding
cca-miR393	Traes_1DS_1847DA30E.1	1131	3	--	--	--	--	0	0.002	388	129.333	predicted protein [Hordeum vulgare subsp. vulgare]	transport inhibitor response 1	biological regulation;cellular process;developmental process;growth;multi-organism process;multicellular organismal process;regulation of biological process;reproduction;reproductive process;response to stimulus;signaling	cell;cell part;macromolecular complex;organelle;organelle part	binding
cca-miR6106-3p	Traes_1BL_FFD088B00.1	371	3	--	--	--	--	3	0.016	6	3	beta-tubulin 2 [Hordeum vulgare subsp. vulgare]	tubulin beta	cellular component organization or biogenesis;cellular process;metabolic process;response to stimulus	cell;cell part;macromolecular complex;membrane;organelle;organelle part	binding;catalytic activity;structural molecule activity
cca-miR6111-5p	Traes_1AS_13160329A.1	697	2.5	4	0.014	1	0.333333	2	>0.05	5	1.66667	predicted protein [Hordeum vulgare subsp. vulgare]	interleukin-1 receptor-associated kinase 4 [EC:2.7.11.1]	cellular process;metabolic process	cell;cell part;membrane;organelle	binding;catalytic activity
cca-miR6111-5p	Traes_1AL_97744C7E8.2	656	4.5	4	0.014	1	0.25	--	--	--	--	predicted protein [Hordeum vulgare subsp. vulgare]	interleukin-1 receptor-associated kinase 4 [EC:2.7.11.1]	cellular process;metabolic process	cell;cell part;organelle	binding;catalytic activity
cca-miR6111-5p	Traes_1AL_D3EB8ABA4.1	2131	4.5	4	0.014	1	0.5	4	>0.05	1	0.5	predicted protein [Hordeum vulgare subsp. vulgare]	cation-transporting ATPase 13A1 [EC:3.6.3.-]	biological regulation;cellular process;developmental process;establishment of localization;localization;metabolic process;multi-organism process;multicellular organismal process;reproduction;reproductive process;response to stimulus	cell;cell part;membrane;membrane part;organelle	binding;catalytic activity;transporter activity
cca-miR6111-5p	TRAES3BF049800170CFD_t1	553	2.5	4	0.014	1	0.333333	--	--	--	--	predicted protein [Hordeum vulgare subsp. vulgare]	interleukin-1 receptor-associated kinase 4 [EC:2.7.11.1]	cellular process;metabolic process	cell;cell part;membrane;organelle	binding;catalytic activity
cca-miR6116-3p	TRAES3BF096900160CFD_t1	1147	3.5	2	>0.05	2	0.0689655	1	0.016	6	0.206897	RNA polymerase beta subunit [Triticum aestivum] >gi|15214264|sp|Q9XPS7.1|RPOB_WHEAT RecName: Full=DNA-directed RNA polymerase subunit beta; AltName: Full=PEP; AltName: Full=Plastid-encoded RNA polymerase subunit beta; Short=RNA polymerase subunit beta >gi|4958867|dbj|BAA78040.1| RNA polymerase subunit beta [Triticum aestivum] >gi|13928195|dbj|BAB47024.1| RNA polymerase beta subunit [Triticum aest…	DNA-directed RNA polymerase subunit beta [EC:2.7.7.6]	cellular process;metabolic process	cell;cell part;organelle	binding;catalytic activity
cme-miR166i	Traes_1DL_9344DD117.1	458	2	--	--	--	--	0	0.002	2460	820	predicted protein [Hordeum vulgare subsp. vulgare]	homeobox-leucine zipper protein	biological regulation;cellular process;developmental process;metabolic process;multicellular organismal process;regulation of biological process	cell;cell part;organelle	binding;nucleic acid binding transcription factor activity
cme-miR172f	Traes_2AL_5BA7E2623.1	1151	4	--	--	--	--	0	0.012	268	134	TaAP2-A [Triticum aestivum] >gi|471434560|dbj|BAN05520.1| TaAP2-A [Triticum aestivum] >gi|471434566|dbj|BAN05523.1| TaAP2-A [Triticum aestivum] >gi|471434568|dbj|BAN05524.1| TaAP2-A [Triticum aestivum] >gi|471434588|dbj|BAN05534.1| TaAP2-A [Triticum compactum] >gi|471434590|dbj|BAN05535.1| TaAP2-A [Triticum compactum] >gi|471434592|dbj|BAN05536.1| TaAP2-A [Triticum aestivum] >gi|471434594|dbj|BAN…	AP2-like factor, euAP2 lineage	No anotation	No anotation	No anotation
cme-miR172f	Traes_1BS_E68807072.2	1895	3.5	--	--	--	--	0	0.012	5	1.66667	predicted protein [Hordeum vulgare subsp. vulgare]	AP2-like factor, euAP2 lineage	biological regulation;cellular process;developmental process;multicellular organismal process;regulation of biological process	No anotation	No anotation
cme-miR172f	Traes_1DS_2BB06F54C.1	1762	3.5	--	--	--	--	0	0.012	5	1.66667	predicted protein [Hordeum vulgare subsp. vulgare]	AP2-like factor, euAP2 lineage	biological regulation;cellular process;developmental process;multicellular organismal process;regulation of biological process	No anotation	No anotation
cme-miR7130	Traes_1DL_EA23307C9.1	430	3	--	--	--	--	4	0.012	1	0.5	PREDICTED: probable protein phosphatase 2C 53-like [Brachypodium distachyon]	protein phosphatase 2C [EC:3.1.3.16]	biological regulation;cellular process;metabolic process;negative regulation of biological process;regulation of biological process;response to stimulus;signaling	cell;cell part;macromolecular complex;organelle	binding;catalytic activity
cme-miR845	Traes_1BL_A34D6ECFD.1	929	2	--	--	--	--	2	0.002	5	1.66667	predicted protein [Hordeum vulgare subsp. vulgare] >gi|326507134|dbj|BAJ95644.1| predicted protein [Hordeum vulgare subsp. vulgare]	No anotation	No anotation	membrane;membrane part	No anotation
cpa-miR166e	Traes_2AL_AEB11A672.1	866	4.5	--	--	--	--	3	0.014	2	0.333333	beta-glucosidase [Triticum aestivum]	beta-glucosidase [EC:3.2.1.21]	metabolic process	No anotation	binding;catalytic activity
cpa-miR166e	TRAES3BF073700090CFD_t1	560	2	--	--	--	--	3	0.014	2	0.25	predicted protein [Hordeum vulgare subsp. vulgare]	homeobox-leucine zipper protein	biological regulation;cell proliferation;cellular process;developmental process;growth;metabolic process;multicellular organismal process;positive regulation of biological process;regulation of biological process;reproduction;reproductive process;response to stimulus	cell;cell part;organelle	binding;nucleic acid binding transcription factor activity
cpa-miR169	Traes_2AS_7C177F9DB.1	1130	3.5	--	--	--	--	0	0.038	118	39.3333	nuclear transcription factor Y subunit A9 [Triticum monococcum]	nuclear transcription factor Y, alpha	No anotation	No anotation	No anotation
cpa-miR8139a,cpa-miR8139b,cpa-miR8139c,cpa-miR8139d,cpa-miR8139e	Traes_1AL_4DBEBB845.1	339	2.5	--	--	--	--	4	0.002	1	0.333333	predicted protein [Hordeum vulgare subsp. vulgare]	interleukin-1 receptor-associated kinase 4 [EC:2.7.11.1]	cellular process;developmental process;metabolic process;multi-organism process;multicellular organismal process;reproduction;reproductive process;response to stimulus	cell;cell part;membrane;organelle	binding;catalytic activity
cpa-miR8139a,cpa-miR8139b,cpa-miR8139c,cpa-miR8139d,cpa-miR8139e	Traes_1BL_53787E8DD.3	401	3	--	--	--	--	4	0.002	1	1	PREDICTED: vacuolar protein sorting-associated protein 52 homolog [Brachypodium distachyon]	No anotation	metabolic process	No anotation	catalytic activity
cpa-miR8148	TRAES3BF030600010CFD_t1	767	4.5	4	>0.05	1	0.5	0	0.006	5	2.5	predicted protein [Hordeum vulgare subsp. vulgare]	integrator complex subunit 8	developmental process;multicellular organismal process	No anotation	No anotation
cpa-miR8148	TRAES3BF028500060CFD_t1	767	4.5	4	>0.05	1	0.5	0	0.006	5	2.5	predicted protein [Hordeum vulgare subsp. vulgare]	integrator complex subunit 8	developmental process;multicellular organismal process	No anotation	No anotation
cpa-miR8153	Traes_1AL_66D7371D4.1	768	1.5	3	0	2	0.5	--	--	--	--	predicted protein [Hordeum vulgare subsp. vulgare]	No anotation	No anotation	cell;cell part;organelle	catalytic activity
cre-miR1145.1	Traes_1BS_CE84ED791.1	720	4	--	--	--	--	1	0.034	2	1	predicted protein [Hordeum vulgare subsp. vulgare]	diacylglycerol kinase [EC:2.7.1.107]	biological regulation;cellular component organization or biogenesis;cellular process;metabolic process;regulation of biological process;response to stimulus;signaling	cell;cell part	binding;catalytic activity
cre-miR1150.3	Traes_1BL_3683C84E8.3	349	4	--	--	--	--	1	0.046	2	2	Ca2+ binding protein cbp1 [Triticum aestivum]	solute carrier family 39 (zinc transporter), member 1/2/3	No anotation	cell;cell part;organelle	binding
cre-miR1153-5p.1	Traes_1BL_75E330BC7.1	123	2.5	--	--	--	--	2	0.008	9	4.5	predicted protein [Hordeum vulgare subsp. vulgare]	No anotation	No anotation	cell;cell part;macromolecular complex;membrane;membrane part;organelle;organelle part	No anotation
cre-miR1155	Traes_1BL_9B33F3839.1	317	3	--	--	--	--	3	0.014	4	1	beta tubulin 6 [Hordeum vulgare subsp. vulgare]	tubulin beta	cellular component organization or biogenesis;cellular process;metabolic process	cell;cell part;macromolecular complex;organelle;organelle part	binding;catalytic activity;structural molecule activity
cre-miR1162-5p	Traes_2AL_06A59CD63.2	1051	3	--	--	--	--	4	0.028	1	0.5	predicted protein [Hordeum vulgare subsp. vulgare] >gi|326523757|dbj|BAJ93049.1| predicted protein [Hordeum vulgare subsp. vulgare]	No anotation	No anotation	cell;cell part;membrane;membrane part;organelle;organelle part	No anotation
cre-miR1170.1	Traes_2AL_4D0085951.2	3808	4.5	--	--	--	--	4	0.048	1	0.5	predicted protein [Hordeum vulgare subsp. vulgare]	4-methyl-5(b-hydroxyethyl)-thiazole monophosphate biosynthesis	No anotation	cell;cell part;organelle	binding;catalytic activity
cre-miR1170.1	Traes_1BL_9B33F3839.1	316	1.5	--	--	--	--	3	0	6	1.5	beta tubulin 6 [Hordeum vulgare subsp. vulgare]	tubulin beta	cellular component organization or biogenesis;cellular process;metabolic process	cell;cell part;macromolecular complex;organelle;organelle part	binding;catalytic activity;structural molecule activity
cre-miR1170.1	TRAES3BF048900090CFD_t1	854	4.5	--	--	--	--	4	0.048	1	0.333333	predicted protein [Hordeum vulgare subsp. vulgare] >gi|326532960|dbj|BAJ89325.1| predicted protein [Hordeum vulgare subsp. vulgare]	regulator of chromosome condensation	No anotation	No anotation	No anotation
cre-miR1170.1	Traes_2AS_686B7CF9A.1	1448	4.5	--	--	--	--	4	0.048	1	0.25	PREDICTED: superkiller viralicidic activity 2-like 2-like [Brachypodium distachyon]	ATP-dependent RNA helicase DOB1 [EC:3.6.4.13]	biological adhesion;biological regulation;cellular component organization or biogenesis;cellular process;developmental process;localization;metabolic process;multicellular organismal process;negative regulation of biological process;positive regulation of biological process;regulation of biological process;reproduction;reproductive process;response to stimulus;signaling	cell;cell part;organelle	binding;catalytic activity
cre-miR1170.1	Traes_1BL_408EABE70.1	248	4.5	2	>0.05	3	1	4	0.048	1	0.333333	ETTIN-like auxin response factor [Triticum aestivum]	auxin response factor	biological regulation;cellular process;metabolic process;regulation of biological process	No anotation	binding
cre-miR1170.1	TRAES3BF012800030CFD_t1	224	4	4	>0.05	1	0.5	4	0.048	1	0.5	S-adenosyl-L-methionine:phosphoethanolamine N-methyltransferase [Triticum aestivum]	phosphoethanolamine N-methyltransferase [EC:2.1.1.103]	cellular component organization or biogenesis;cellular process;developmental process;growth;locomotion;metabolic process;multi-organism process;multicellular organismal process;reproduction;reproductive process;response to stimulus	No anotation	catalytic activity
cre-miR1170.1	Traes_1BL_1670DAED9.1	2519	4.5	2	>0.05	2	2	4	0.048	1	1	PREDICTED: uncharacterized protein LOC100827665 [Brachypodium distachyon]	U3 small nucleolar RNA-associated protein 13	No anotation	cell;cell part;organelle	binding
cre-miR1170.1	Traes_1AL_B9A38E127.1	315	4.5	2	>0.05	3	1	4	0.048	1	0.333333	ETTIN-like auxin response factor [Triticum aestivum]	auxin response factor	biological regulation;cellular process;metabolic process;regulation of biological process	No anotation	binding
cre-miR1170.1	Traes_1BL_207E3C170.1	1885	4.5	--	--	--	--	4	0.048	1	1	PREDICTED: CAS1 domain-containing protein 1-like [Brachypodium distachyon]	No anotation	cellular component organization or biogenesis;cellular process	cell;cell part;membrane;organelle	catalytic activity
cre-miR1170.1	Traes_1AL_7EAFBE83A.1	1201	3.5	--	--	--	--	4	0.048	1	0.25	respiratory burst oxidase-like protein F2, partial [Hordeum vulgare subsp. vulgare]	respiratory burst oxidase [EC:1.6.3.- 1.11.1.-]	biological regulation;cellular process;death;immune system process;localization;metabolic process;negative regulation of biological process;regulation of biological process;response to stimulus	cell;cell part;membrane;membrane part	antioxidant activity;binding;catalytic activity
cre-miR1170.1	TRAES3BF004200040CFD_t1	2057	2.5	--	--	--	--	4	0.048	1	0.25	predicted protein [Hordeum vulgare subsp. vulgare] >gi|326506956|dbj|BAJ95555.1| predicted protein [Hordeum vulgare subsp. vulgare] >gi|326530230|dbj|BAJ97541.1| predicted protein [Hordeum vulgare subsp. vulgare]	respiratory burst oxidase [EC:1.6.3.- 1.11.1.-]	biological regulation;cellular process;death;immune system process;localization;metabolic process;negative regulation of biological process;regulation of biological process;response to stimulus	cell;cell part;membrane;membrane part	antioxidant activity;binding;catalytic activity
cre-miR1170.1	Traes_1AL_129C9926A.1	210	4	--	--	--	--	4	0.048	1	1	PREDICTED: uncharacterized protein LOC100834572 [Brachypodium distachyon]	No anotation	No anotation	No anotation	No anotation
cre-miR1170.1	Traes_2AL_8D3123D20.3	1095	4.5	--	--	--	--	4	0.048	1	0.333333	predicted protein [Hordeum vulgare subsp. vulgare]	mitogen-activated protein kinase kinase kinase [EC:2.7.11.1]	cellular process;metabolic process	cell;cell part;organelle	binding;catalytic activity
cre-miR1170.1	Traes_1DL_AF4C1F109.1	201	4.5	--	--	--	--	4	0.048	1	0.333333	ETTIN-like auxin response factor [Triticum aestivum]	auxin response factor	biological regulation;cellular process;metabolic process;regulation of biological process	No anotation	binding
cre-miR1170.1	Traes_1AL_7A1829EE1.1	609	4.5	4	>0.05	1	0.5	4	0.048	1	0.5	rhomboid [Triticum aestivum]	COP9 signalosome complex subunit 1	metabolic process	cell;cell part;membrane;membrane part;organelle	catalytic activity
cre-miR910	TRAES3BF060400240CFD_t1	878	3.5	0	0.018	2	2	--	--	--	--	predicted protein [Hordeum vulgare subsp. vulgare]	E3 ubiquitin-protein ligase SIAH2 [EC:6.3.2.19]	No anotation	No anotation	No anotation
csi-miR169,mes-miR169n	Traes_2AS_7C177F9DB.1	1130	3.5	--	--	--	--	0	0.006	118	39.3333	nuclear transcription factor Y subunit A9 [Triticum monococcum]	nuclear transcription factor Y, alpha	No anotation	No anotation	No anotation
csi-miR3948	Traes_1BL_156D855B2.2	816	2.5	2	0	3	3	4	>0.05	1	1	predicted protein [Hordeum vulgare subsp. vulgare]	zeta-carotene desaturase [EC:1.3.5.6]	metabolic process	cell;cell part;organelle	catalytic activity
csi-miR3948	Traes_1BL_8A2A5BC90.1	755	2.5	--	--	--	--	3	0	8	2.66667	PREDICTED: tubulin beta-1 chain-like [Brachypodium distachyon]	tubulin beta	cellular component organization or biogenesis;cellular process;metabolic process	cell;cell part;macromolecular complex;organelle;organelle part	binding;catalytic activity;structural molecule activity
csi-miR3954	Traes_2AL_7E9927674.1	1451	3	--	--	--	--	3	0.046	2	0.666667	predicted protein [Hordeum vulgare subsp. vulgare] >gi|326514358|dbj|BAJ96166.1| predicted protein [Hordeum vulgare subsp. vulgare]	[EC:2.7.1.-]	biological regulation;cellular process;developmental process;growth;metabolic process;multicellular organismal process;positive regulation of biological process;regulation of biological process;reproduction;reproductive process;response to stimulus;signaling	cell;cell part;membrane;membrane part;organelle	binding;catalytic activity;molecular transducer activity
csi-miR396c	TRAES3BF102700110CFD_t1	991	3	--	--	--	--	1	0.004	4	2	predicted protein [Hordeum vulgare subsp. vulgare]	No anotation	No anotation	membrane	No anotation
csi-miR482c	Traes_1BS_CC6C7C336.1	698	4.5	--	--	--	--	1	0.022	2	1	PREDICTED: disease resistance protein RPM1-like [Brachypodium distachyon]	disease resistance protein RPM1	No anotation	No anotation	No anotation
csi-miR482c	Traes_1BS_F154457A6.1	1774	2.5	--	--	--	--	4	0	1	1	predicted protein [Hordeum vulgare subsp. vulgare]	phospholipase D [EC:3.1.4.4]	No anotation	cell;cell part;organelle	No anotation
far-miR1134	Traes_1AL_596C0AD5A.1	1176	4.5	1	0.048	4	4	2	>0.05	2	2	predicted protein [Hordeum vulgare subsp. vulgare]	isopentenyl-diphosphate delta-isomerase [EC:5.3.3.2]	cellular process;developmental process;metabolic process;multicellular organismal process;reproduction;reproductive process	cell;cell part;organelle	catalytic activity
ghr-miR399a,ghr-miR399b	Traes_2AS_20EA3A584.1	146	4.5	--	--	--	--	2	0.002	3	3	PREDICTED: proteasome subunit alpha type-2-like [Brachypodium distachyon]	20S proteasome subunit alpha 2 [EC:3.4.25.1]	No anotation	No anotation	No anotation
ghr-miR399a,ghr-miR399b	Traes_1BL_241A3B9EF.3	727	2	2	>0.05	8	2.66667	2	0.002	3	1	predicted protein [Hordeum vulgare subsp. vulgare]	ubiquitin-conjugating enzyme E2 O [EC:6.3.2.19]	biological regulation;cellular process;establishment of localization;localization;response to stimulus	No anotation	catalytic activity
ghr-miR399a,ghr-miR399b	Traes_1AL_E5224B6EA.2	1087	2	2	>0.05	8	2.66667	2	0.002	3	1	predicted protein [Hordeum vulgare subsp. vulgare]	ubiquitin-conjugating enzyme E2 O [EC:6.3.2.19]	biological regulation;cellular process;establishment of localization;localization;response to stimulus	No anotation	catalytic activity
ghr-miR399a,ghr-miR399b	Traes_1DL_F122253A3.2	716	2	--	--	--	--	2	0.002	3	1	predicted protein [Hordeum vulgare subsp. vulgare]	ubiquitin-conjugating enzyme E2 O [EC:6.3.2.19]	biological regulation;cellular process;establishment of localization;localization;response to stimulus	No anotation	catalytic activity
ghr-miR7489	Traes_1AS_01020E80D.1	1217	2.5	--	--	--	--	4	0.002	1	0.125	powdery mildew resistance protein PM3F [Triticum aestivum]	DNA-directed RNA polymerases I, II, and III subunit RPABC1	response to stimulus	No anotation	binding
gma-miR1508a	Traes_1DL_598A30CC8.2	409	3	--	--	--	--	2	0.022	8	2.66667	PREDICTED: uncharacterized protein LOC100834701 [Brachypodium distachyon]	No anotation	No anotation	cell;cell part;organelle	No anotation
gma-miR1508b	Traes_1AL_32AC149F6.2	531	2.5	--	--	--	--	4	0.034	1	0.5	predicted protein [Hordeum vulgare subsp. vulgare]	tuftelin-interacting protein 11	No anotation	No anotation	binding
gma-miR1508b	Traes_1DS_46D04CCF9.2	1079	4.5	--	--	--	--	4	0.034	1	0.333333	predicted protein [Hordeum vulgare subsp. vulgare]	ubiquitin-conjugating enzyme E2 O [EC:6.3.2.19]	No anotation	cell;cell part;organelle	catalytic activity
gma-miR1508b	Traes_1BS_E0CC33E52.1	388	4.5	--	--	--	--	4	0.034	1	0.333333	predicted protein [Hordeum vulgare subsp. vulgare]	ubiquitin-conjugating enzyme E2 O [EC:6.3.2.19]	No anotation	cell;cell part;organelle	catalytic activity
gma-miR1508b	Traes_1AS_FE5279B08.1	1887	4.5	--	--	--	--	4	0.034	1	0.333333	predicted protein [Hordeum vulgare subsp. vulgare]	ubiquitin-conjugating enzyme E2 O [EC:6.3.2.19]	No anotation	cell;cell part;organelle	catalytic activity
gma-miR1508b	Traes_1DL_56EDD2ADF.1	676	3.5	--	--	--	--	4	0.034	1	0.5	predicted protein [Hordeum vulgare subsp. vulgare]	tuftelin-interacting protein 11	No anotation	cell;cell part;organelle	binding
gma-miR1510a-3p	Traes_1AL_DB08E00EB.1	180	3	--	--	--	--	4	0.018	1	0.5	predicted protein [Hordeum vulgare subsp. vulgare]	small subunit ribosomal protein S1	No anotation	cell;cell part;organelle	No anotation
gma-miR1510b-3p,gso-miR1510b,gso-miR1510a	Traes_1DL_2CFC923E6.2	757	3.5	--	--	--	--	1	0.012	3	3	PREDICTED: disease resistance RPP13-like protein 4-like [Brachypodium distachyon]	disease resistance protein RPM1	No anotation	No anotation	No anotation
gma-miR1527	Traes_1AS_EC6D64B3B.1	890	4.5	4	0.028	1	1	--	--	--	--	hypothetical protein SORBIDRAFT_06g031820 [Sorghum bicolor] >gi|241938459|gb|EES11604.1| hypothetical protein SORBIDRAFT_06g031820 [Sorghum bicolor]	E3 ubiquitin-protein ligase HERC4 [EC:6.3.2.19]	No anotation	cell;cell part;organelle	binding
gma-miR1527	Traes_1AL_020FE13E5.1	246	2	4	0.028	1	0.5	--	--	--	--	hypothetical protein OsJ_18826 [Oryza sativa Japonica Group]	phosphatidate phosphatase LPIN [EC:3.1.3.4]	cellular process;metabolic process;response to stimulus	No anotation	catalytic activity
gma-miR1529	Traes_2AL_C2431A498.1	726	4	--	--	--	--	3	0.022	4	4	predicted protein [Hordeum vulgare subsp. vulgare]	small subunit ribosomal protein S11e	cellular process;metabolic process	cell;cell part;macromolecular complex;membrane;organelle;organelle part	binding;structural molecule activity
gma-miR156z,gma-miR156aa	Traes_1AL_041EBB4A6.2	556	0.5	0	>0.05	106	53	0	0	50	25	predicted protein [Hordeum vulgare subsp. vulgare]	myb proto-oncogene protein, plant	No anotation	No anotation	No anotation
gma-miR160b,gma-miR160c,gma-miR160d,gma-miR160e,htu-miR160a,bdi-miR160f	Traes_1DL_AEC2F3FB3.1	771	0	--	--	--	--	0	0	1956	326	predicted protein [Hordeum vulgare subsp. vulgare]	auxin response factor	biological regulation;cellular process;developmental process;growth;metabolic process;multicellular organismal process;regulation of biological process;reproduction;reproductive process;response to stimulus;signaling	cell;cell part;organelle	binding
gma-miR160b,gma-miR160c,gma-miR160d,gma-miR160e,htu-miR160a,bdi-miR160f	Traes_1BL_54CD82AC3.1	772	0	--	--	--	--	0	0	1956	326	predicted protein [Hordeum vulgare subsp. vulgare]	auxin response factor	biological regulation;cellular process;developmental process;growth;metabolic process;multicellular organismal process;regulation of biological process;reproduction;reproductive process;response to stimulus;signaling	cell;cell part;organelle	binding
gma-miR160b,gma-miR160c,gma-miR160d,gma-miR160e,htu-miR160a,bdi-miR160f	Traes_2AL_C70217249.1	1175	0.5	--	--	--	--	0	0	3	1.5	predicted protein [Hordeum vulgare subsp. vulgare]	auxin response factor	biological regulation;cellular process;developmental process;metabolic process;multicellular organismal process;regulation of biological process;response to stimulus	No anotation	No anotation
gma-miR166u	Traes_1AL_0BE456AC0.1	1104	1.5	2	>0.05	4	1.33333	3	0	2	0.666667	predicted protein [Hordeum vulgare subsp. vulgare]	homeobox-leucine zipper protein	biological regulation;cellular process;developmental process;metabolic process;multicellular organismal process;regulation of biological process	cell;cell part;organelle	binding;nucleic acid binding transcription factor activity
gma-miR169c	Traes_2AS_7C177F9DB.1	1130	2	--	--	--	--	0	0	118	39.3333	nuclear transcription factor Y subunit A9 [Triticum monococcum]	nuclear transcription factor Y, alpha	No anotation	No anotation	No anotation
gma-miR169t	Traes_2AS_7C177F9DB.1	1130	3.5	--	--	--	--	0	0	118	39.3333	nuclear transcription factor Y subunit A9 [Triticum monococcum]	nuclear transcription factor Y, alpha	No anotation	No anotation	No anotation
gma-miR169v	Traes_2AS_7C177F9DB.1	1130	2	--	--	--	--	0	0	118	39.3333	nuclear transcription factor Y subunit A9 [Triticum monococcum]	nuclear transcription factor Y, alpha	No anotation	No anotation	No anotation
gma-miR171b-5p	Traes_1DL_9F998F9D7.1	187	3	--	--	--	--	2	0.012	3	1	predicted protein [Hordeum vulgare subsp. vulgare] >gi|326520984|dbj|BAJ92855.1| predicted protein [Hordeum vulgare subsp. vulgare]	No anotation	metabolic process	membrane	catalytic activity
gma-miR171b-5p	Traes_1BL_B0E404A9B.1	59	3	--	--	--	--	2	0.012	3	1	predicted protein [Hordeum vulgare subsp. vulgare] >gi|326520984|dbj|BAJ92855.1| predicted protein [Hordeum vulgare subsp. vulgare]	No anotation	metabolic process	membrane	catalytic activity
gma-miR171r,gma-miR171s	Traes_2AL_D3CA0490C.1	140	2.5	--	--	--	--	2	0.02	9	3	predicted protein [Hordeum vulgare subsp. vulgare]	No anotation	No anotation	No anotation	binding;catalytic activity
gma-miR171r,gma-miR171s	Traes_2AL_DF262E611.1	865	4.5	--	--	--	--	2	0.02	5	1.66667	predicted protein [Hordeum vulgare subsp. vulgare]	coproporphyrinogen III oxidase [EC:1.3.3.3]	biological regulation;cellular component organization or biogenesis;cellular process;developmental process;metabolic process;multicellular organismal process;positive regulation of biological process;regulation of biological process	cell;cell part;extracellular region;organelle;organelle part	catalytic activity
gma-miR172k	Traes_2AL_5BA7E2623.1	1151	3	--	--	--	--	0	0.002	268	134	TaAP2-A [Triticum aestivum] >gi|471434560|dbj|BAN05520.1| TaAP2-A [Triticum aestivum] >gi|471434566|dbj|BAN05523.1| TaAP2-A [Triticum aestivum] >gi|471434568|dbj|BAN05524.1| TaAP2-A [Triticum aestivum] >gi|471434588|dbj|BAN05534.1| TaAP2-A [Triticum compactum] >gi|471434590|dbj|BAN05535.1| TaAP2-A [Triticum compactum] >gi|471434592|dbj|BAN05536.1| TaAP2-A [Triticum aestivum] >gi|471434594|dbj|BAN…	AP2-like factor, euAP2 lineage	No anotation	No anotation	No anotation
gma-miR172k	Traes_1DS_2BB06F54C.1	1762	2.5	--	--	--	--	0	0.002	5	1.66667	predicted protein [Hordeum vulgare subsp. vulgare]	AP2-like factor, euAP2 lineage	biological regulation;cellular process;developmental process;multicellular organismal process;regulation of biological process	No anotation	No anotation
gma-miR172k	Traes_1BS_E68807072.2	1895	2.5	--	--	--	--	0	0.002	5	1.66667	predicted protein [Hordeum vulgare subsp. vulgare]	AP2-like factor, euAP2 lineage	biological regulation;cellular process;developmental process;multicellular organismal process;regulation of biological process	No anotation	No anotation
gma-miR2118a-5p,gma-miR2118b-5p	Traes_1BL_8A2A5BC90.1	755	2.5	--	--	--	--	3	0.002	8	2.66667	PREDICTED: tubulin beta-1 chain-like [Brachypodium distachyon]	tubulin beta	cellular component organization or biogenesis;cellular process;metabolic process	cell;cell part;macromolecular complex;organelle;organelle part	binding;catalytic activity;structural molecule activity
gma-miR319f	Traes_2AL_EA60A06AC.1	1397	2	--	--	--	--	0	0.006	502	251	predicted protein [Hordeum vulgare subsp. vulgare]	phospholipase D [EC:3.1.4.4]	No anotation	No anotation	No anotation
gma-miR319i	Traes_2AL_C18091385.1	199	4.5	--	--	--	--	4	0.042	1	0.333333	PREDICTED: uncharacterized protein LOC100826935 [Brachypodium distachyon]	No anotation	No anotation	No anotation	No anotation
gma-miR319i	TRAES3BF027700010CFD_t1	966	3	2	>0.05	2	0.666667	4	0.042	1	0.333333	R2R3-MYB protein [Triticum aestivum]	myb proto-oncogene protein, plant	No anotation	No anotation	binding
gma-miR319i	Traes_1AL_A7100841D.2	937	4	4	>0.05	1	1	4	0.042	1	1	PREDICTED: formimidoyltransferase-cyclodeaminase-like [Brachypodium distachyon]	No anotation	metabolic process	No anotation	binding;catalytic activity
gma-miR319i	Traes_1BL_CF98E922B.1	900	3	--	--	--	--	4	0.042	1	1	predicted protein [Hordeum vulgare subsp. vulgare]	myb proto-oncogene protein, plant	No anotation	No anotation	No anotation
gma-miR319i	Traes_1AL_D74509506.2	2313	4.5	4	>0.05	1	1	4	0.042	1	1	PREDICTED: uncharacterized protein LOC100827488 [Brachypodium distachyon]	No anotation	No anotation	No anotation	No anotation
gma-miR319p	TRAES3BF033800060CFD_t1	847	4.5	4	0.006	1	0.5	--	--	--	--	PREDICTED: probable cardiolipin synthase 1-like [Brachypodium distachyon]	cardiolipin synthase [EC:2.7.8.-]	biological regulation;cellular process;metabolic process;regulation of biological process;response to stimulus;signaling	cell;cell part;membrane;organelle	catalytic activity
gma-miR319p	Traes_1AL_C550E0E88.1	15	4.5	4	0.006	1	1	--	--	--	--	predicted protein [Hordeum vulgare subsp. vulgare] >gi|326510965|dbj|BAJ91830.1| predicted protein [Hordeum vulgare subsp. vulgare]	small subunit ribosomal protein S25e	cellular process;metabolic process	cell;cell junction;cell part;macromolecular complex;membrane;membrane-enclosed lumen;organelle;organelle part;symplast	structural molecule activity
gma-miR319p	Traes_2AS_2665FACE9.1	2800	4.5	--	--	--	--	4	0.006	1	0.333333	predicted protein [Hordeum vulgare subsp. vulgare]	[EC:2.7.1.-]	cellular process;metabolic process	cell;cell part;membrane	binding;catalytic activity
gma-miR319p	Traes_2AL_7EABAC855.1	958	4	--	--	--	--	4	0.006	1	0.5	predicted protein [Hordeum vulgare subsp. vulgare]	L-ascorbate peroxidase [EC:1.11.1.11]	cellular component organization or biogenesis;cellular process;developmental process;metabolic process;multicellular organismal process;response to stimulus	cell;cell part;membrane;organelle;organelle part	antioxidant activity;binding;catalytic activity
gma-miR319p	Traes_2AS_A5B7EA57D.1	1179	4.5	--	--	--	--	4	0.006	1	0.5	predicted protein [Hordeum vulgare subsp. vulgare]	symplekin	biological regulation;cellular process;metabolic process;negative regulation of biological process;regulation of biological process	cell;cell part;organelle	No anotation
gma-miR396f	Traes_1AL_A40D123CB.1	198	2.5	4	0.002	1	0.5	--	--	--	--	chloroplast heat stress responsive protein [Triticum aestivum]	No anotation	No anotation	extracellular region	No anotation
gma-miR4340	Traes_2AL_44855EDCA.1	320	2.5	--	--	--	--	3	0.004	3	1.5	predicted protein [Hordeum vulgare subsp. vulgare]	glycine hydroxymethyltransferase [EC:2.1.2.1]	cellular component organization or biogenesis;cellular process;developmental process;metabolic process;multicellular organismal process;response to stimulus	cell;cell junction;cell part;membrane;symplast	binding;catalytic activity
gma-miR4343b	Traes_2AL_D3CA0490C.1	140	2.5	--	--	--	--	2	0.002	9	3	predicted protein [Hordeum vulgare subsp. vulgare]	No anotation	No anotation	No anotation	binding;catalytic activity
gma-miR4353	Traes_1AL_D74509506.2	2306	2	4	0	1	1	--	--	--	--	PREDICTED: uncharacterized protein LOC100827488 [Brachypodium distachyon]	No anotation	No anotation	No anotation	No anotation
gma-miR4353	Traes_2AL_264152164.1	2096	3.5	--	--	--	--	2	0.01	2	2	predicted protein [Hordeum vulgare subsp. vulgare]	U4/U6 small nuclear ribonucleoprotein PRP3	developmental process;multicellular organismal process	No anotation	binding;catalytic activity
gma-miR4365	Traes_2AS_9ADD06F95.1	331	2.5	--	--	--	--	3	0	2	2	predicted protein [Hordeum vulgare subsp. vulgare]	histone H2A	cellular component organization or biogenesis;cellular process;metabolic process	cell;cell part;macromolecular complex;membrane-enclosed lumen;organelle;organelle part	binding
gma-miR4375	Traes_1AS_DAA3F1E02.1	186	2	--	--	--	--	4	0	1	0.5	predicted protein [Hordeum vulgare subsp. vulgare]	No anotation	No anotation	No anotation	No anotation
gma-miR4380a	Traes_1BL_E6A53E6FA.1	738	3	--	--	--	--	2	0.004	2	1	predicted protein [Hordeum vulgare subsp. vulgare]	phospholipase A1 [EC:3.1.1.32]	metabolic process	No anotation	catalytic activity
gma-miR4380a	Traes_2AL_5DE9A014B.1	1029	2.5	--	--	--	--	0	0	2	2	predicted protein [Hordeum vulgare subsp. vulgare]	MFS transporter, OCT family, solute carrier family 22 (organic cation transporter), member 4/5	establishment of localization;localization	membrane	transporter activity
gma-miR4380a	Traes_2AL_44855EDCA.1	321	3.5	--	--	--	--	2	0.004	7	3.5	predicted protein [Hordeum vulgare subsp. vulgare]	glycine hydroxymethyltransferase [EC:2.1.2.1]	cellular component organization or biogenesis;cellular process;developmental process;metabolic process;multicellular organismal process;response to stimulus	cell;cell junction;cell part;membrane;symplast	binding;catalytic activity
gma-miR4380a	Traes_1AL_66D7371D4.1	768	3.5	3	0	2	0.5	--	--	--	--	predicted protein [Hordeum vulgare subsp. vulgare]	No anotation	No anotation	cell;cell part;organelle	catalytic activity
gma-miR4380b	Traes_1AL_9B315EE59.1	176	2.5	2	>0.05	3	1.5	4	0.016	1	0.5	predicted protein [Hordeum vulgare subsp. vulgare]	malate dehydrogenase (decarboxylating) [EC:1.1.1.39]	cellular process;metabolic process	cell;cell part;organelle	binding;catalytic activity
gma-miR4380b	Traes_2AL_41B176D01.2	403	4.5	--	--	--	--	4	0.016	1	0.333333	amylogenin [Triticum aestivum] >gi|301072490|gb|ADK56175.1| glycosyltransferase 75 [Triticum aestivum]	reversibly glycosylated polypeptide / UDP-arabinopyranose mutase [EC:2.4.1.- 5.4.99.30]	cellular component organization or biogenesis;cellular process;metabolic process;response to stimulus	cell;cell junction;cell part	catalytic activity
gma-miR4380b	Traes_1DL_B26A733D4.1	2180	4	--	--	--	--	4	0.016	1	1	predicted protein [Hordeum vulgare subsp. vulgare]	myb proto-oncogene protein, plant	No anotation	No anotation	No anotation
gma-miR4383	TRAES3BF057800010CFD_t1	911	3	--	--	--	--	4	0.012	1	1	hypothetical protein OsI_03538 [Oryza sativa Indica Group]	serine/arginine repetitive matrix protein 1	No anotation	No anotation	No anotation
gma-miR4387b	Traes_2AL_25332B11F.2	1592	4.5	--	--	--	--	1	0.01	2	1	predicted protein [Hordeum vulgare subsp. vulgare]	No anotation	No anotation	cell;cell part;organelle	binding
gma-miR4390	Traes_2AL_533B673F0.1	241	3.5	--	--	--	--	4	0.006	1	0.333333	predicted protein [Hordeum vulgare subsp. vulgare]	solute carrier family 44 (choline transporter-like protein), member 2/4/5	No anotation	cell;cell part;membrane;membrane part	No anotation
gma-miR4395	Traes_1DL_EA23307C9.1	430	2.5	--	--	--	--	4	0.018	1	0.5	PREDICTED: probable protein phosphatase 2C 53-like [Brachypodium distachyon]	protein phosphatase 2C [EC:3.1.3.16]	biological regulation;cellular process;metabolic process;negative regulation of biological process;regulation of biological process;response to stimulus;signaling	cell;cell part;macromolecular complex;organelle	binding;catalytic activity
gma-miR4395	Traes_2AS_06B3F30C8.1	531	3	--	--	--	--	4	0.018	1	0.333333	PREDICTED: protein notum homolog isoform 1 [Brachypodium distachyon]	No anotation	No anotation	cell;cell part;organelle	No anotation
gma-miR4398	Traes_1BL_DE5AFB97A.1	371	2.5	--	--	--	--	2	0.002	3	3	predicted protein [Hordeum vulgare subsp. vulgare]	zeta-carotene desaturase [EC:1.3.5.6]	metabolic process	cell;cell part;organelle	catalytic activity
gma-miR4406	Traes_1BL_FFD088B00.1	371	3.5	--	--	--	--	3	0.006	6	3	beta-tubulin 2 [Hordeum vulgare subsp. vulgare]	tubulin beta	cellular component organization or biogenesis;cellular process;metabolic process;response to stimulus	cell;cell part;macromolecular complex;membrane;organelle;organelle part	binding;catalytic activity;structural molecule activity
gma-miR4410	Traes_1BL_E6A53E6FA.1	734	2	--	--	--	--	4	0	1	0.5	predicted protein [Hordeum vulgare subsp. vulgare]	phospholipase A1 [EC:3.1.1.32]	metabolic process	No anotation	catalytic activity
gma-miR4994-5p	Traes_1AS_E5B5EBEAF.1	127	4	3	0.038	14	4.66667	3	>0.05	4	1.33333	mRNA transport factor [Triticum aestivum]	RNA-binding protein 8A	cellular process;metabolic process	cell;cell part;macromolecular complex;membrane-enclosed lumen;organelle;organelle part	binding
gma-miR4994-5p	TRAES3BF058300010CFD_t1	1272	2.5	3	0.038	2	0.666667	--	--	--	--	PREDICTED: coatomer subunit beta-2-like isoform 1 [Brachypodium distachyon]	AP-1 complex subunit beta-1	cellular process;establishment of localization;localization	cell;cell part;macromolecular complex;membrane;membrane part;organelle;organelle part	structural molecule activity
gma-miR5039	Traes_1AL_22B3A3A3C.1	684	4	--	--	--	--	1	0.034	2	1	predicted protein [Hordeum vulgare subsp. vulgare]	dimethylaniline monooxygenase (N-oxide forming) [EC:1.14.13.8]	cellular process;metabolic process	cell;cell part;organelle	binding;catalytic activity
gma-miR5043	TRAES3BF110800010CFD_t1	194	4	1	0.048	2	1	--	--	--	--	predicted protein [Hordeum vulgare subsp. vulgare]	RNA-binding protein with serine-rich domain 1	No anotation	cell;cell part;organelle	binding
gma-miR5043	TRAES3BF093900010CFD_t1	194	4	1	0.048	2	1	--	--	--	--	predicted protein [Hordeum vulgare subsp. vulgare]	RNA-binding protein with serine-rich domain 1	No anotation	cell;cell part;organelle	binding
gma-miR5370	TRAES3BF057400030CFD_t1	1104	2	4	0.02	1	1	--	--	--	--	chlorophyllide a oxygenase [Hordeum vulgare] >gi|385722326|gb|AFI73229.1| chlorophyllide a oxygenase [Hordeum vulgare subsp. vulgare] >gi|385722328|gb|AFI73230.1| chlorophyllide a oxygenase [Hordeum vulgare]	chlorophyllide a oxygenase [EC:1.14.13.122]	cellular process;metabolic process	cell;cell part;membrane;organelle;organelle part	binding;catalytic activity
gma-miR5372	Traes_1DS_5E944B531.1	870	3.5	--	--	--	--	0	0.008	9	9	predicted protein [Hordeum vulgare subsp. vulgare]	interleukin-1 receptor-associated kinase 4 [EC:2.7.11.1]	cellular process;metabolic process	cell;cell part;organelle	binding;catalytic activity
gma-miR5377	Traes_1AL_F81F2EF80.1	319	2.5	--	--	--	--	4	0.006	1	1	PREDICTED: uncharacterized protein LOC100841241 [Brachypodium distachyon]	No anotation	No anotation	No anotation	No anotation
gma-miR5673	Traes_1DL_BB059EC44.1	59	4.5	--	--	--	--	2	0.048	2	0.666667	predicted protein [Hordeum vulgare subsp. vulgare]	No anotation	biological regulation;cellular process;developmental process;metabolic process;multicellular organismal process;negative regulation of biological process;regulation of biological process;response to stimulus	cell;cell part;organelle	binding
gma-miR5678	Traes_1AS_E8B6D1CF2.1	39	3.5	0	0.014	2	0.166667	--	--	--	--	Os06g0240700 [Oryza sativa Japonica Group] >gi|255676880|dbj|BAF19178.2| Os06g0240700 [Oryza sativa Japonica Group]	No anotation	No anotation	No anotation	No anotation
gma-miR5772	Traes_1BL_156D855B2.2	815	2.5	--	--	--	--	4	0.002	1	1	predicted protein [Hordeum vulgare subsp. vulgare]	zeta-carotene desaturase [EC:1.3.5.6]	metabolic process	cell;cell part;organelle	catalytic activity
gma-miR5776	Traes_1DS_4FC8BB7AD.1	348	3	--	--	--	--	3	0.048	5	1.66667	cyclophilin-like protein [Triticum aestivum]	peptidyl-prolyl cis-trans isomerase B (cyclophilin B) [EC:5.2.1.8]	cellular component organization or biogenesis;cellular process;metabolic process	cell;cell part;membrane;organelle;organelle part	catalytic activity
gma-miR5776	Traes_1BS_F7B1A6268.1	354	3	--	--	--	--	3	0.048	5	1.66667	cyclophilin-like protein [Triticum aestivum]	peptidyl-prolyl cis-trans isomerase B (cyclophilin B) [EC:5.2.1.8]	cellular component organization or biogenesis;cellular process;metabolic process	cell;cell part;membrane;organelle;organelle part	catalytic activity
gma-miR5782	Traes_1AL_4DA7AF7E5.1	518	4	4	>0.05	1	1	1	0.04	5	5	predicted protein [Hordeum vulgare subsp. vulgare]	No anotation	No anotation	membrane	No anotation
gma-miR9724	Traes_1BS_A5299122E.1	1717	2	--	--	--	--	2	0.006	2	1	predicted protein [Hordeum vulgare subsp. vulgare]	No anotation	No anotation	No anotation	No anotation
gma-miR9724	Traes_1DL_05B2D4ED0.1	642	4.5	--	--	--	--	2	0.006	2	1	SAD1 [Zea mays]	U6 snRNA-associated Sm-like protein LSm5	cellular process;metabolic process;response to stimulus	cell;cell part;macromolecular complex;organelle	binding;catalytic activity
gma-miR9724	Traes_1DS_70BCC8A8C.2	1818	2	--	--	--	--	2	0.006	2	1	predicted protein [Hordeum vulgare subsp. vulgare]	No anotation	No anotation	No anotation	No anotation
gma-miR9724	Traes_2AL_279C94831.1	2160	4.5	--	--	--	--	2	0.006	2	2	PREDICTED: probable polyamine oxidase 4-like [Brachypodium distachyon]	non-specific polyamine oxidase [EC:1.5.3.17]	cellular process;metabolic process	cell;cell part;organelle	catalytic activity
gma-miR9725	Traes_1AL_335CA216E.1	143	1.5	--	--	--	--	3	0	2	0.0408163	ribosomal protein S7 [Zea mays] >gi|11467269|ref|NP_043101.1| ribosomal protein S7 [Zea mays] >gi|48478721|ref|YP_024328.1| ribosomal protein S7 [Saccharum hybrid cultivar SP-80-3280] >gi|48478744|ref|YP_024352.1| ribosomal protein S7 [Saccharum hybrid cultivar SP-80-3280] >gi|50812582|ref|YP_054684.1| ribosomal protein S7 [Saccharum hybrid cultivar NCo 310] >gi|50812608|ref|YP_054709.1| ribosoma…	small subunit ribosomal protein S7	cellular process;metabolic process	cell;cell part;macromolecular complex;membrane-enclosed lumen;organelle;organelle part	binding;structural molecule activity
gma-miR9729	Traes_1DL_61A49A6AD.2	2835	4.5	--	--	--	--	4	0.016	1	0.5	predicted protein [Hordeum vulgare subsp. vulgare]	apyrase [EC:3.6.1.5]	No anotation	No anotation	catalytic activity
gma-miR9743	Traes_2AS_9ADD06F95.1	331	3	--	--	--	--	3	0.004	2	2	predicted protein [Hordeum vulgare subsp. vulgare]	histone H2A	cellular component organization or biogenesis;cellular process;metabolic process	cell;cell part;macromolecular complex;membrane-enclosed lumen;organelle;organelle part	binding
gra-miR7484j	Traes_1AL_0912DED70.1	1562	2.5	2	0	3	1.5	--	--	--	--	RecName: Full=Aquaporin NIP3-1; AltName: Full=NOD26-like intrinsic protein 3-1; AltName: Full=OsNIP3;1	aquaporin NIP	cellular process;establishment of localization;localization;response to stimulus	cell;cell part;membrane;membrane part	transporter activity
gra-miR7484n	Traes_2AS_1475F8BDB.1	977	3	--	--	--	--	2	0.01	8	4	RecName: Full=Cytochrome b6-f complex iron-sulfur subunit, chloroplastic; AltName: Full=Plastohydroquinone:plastocyanin oxidoreductase iron-sulfur protein; AltName: Full=Rieske iron-sulfur protein; Short=ISP; Short=RISP; Flags: Precursor	cytochrome b6-f complex iron-sulfur subunit [EC:1.10.9.1]	cellular process;metabolic process;multi-organism process;response to stimulus	cell;cell part;membrane;membrane part;organelle;organelle part	binding;catalytic activity;electron carrier activity;transporter activity
gra-miR7486f,gra-miR7486g	Traes_1DL_319058D6B.2	18	2.5	--	--	--	--	4	0.002	1	0.333333	predicted protein [Hordeum vulgare subsp. vulgare]	extracellular signal-regulated kinase 1/2 [EC:2.7.11.24]	biological regulation;cellular component organization or biogenesis;cellular process;immune system process;metabolic process;multi-organism process;regulation of biological process;response to stimulus;signaling	cell;cell part;organelle	binding;catalytic activity;molecular transducer activity
gra-miR7486i	Traes_1BL_3E662FC82.1	1524	2.5	2	0.002	2	0.666667	--	--	--	--	PREDICTED: uncharacterized protein LOC100824063 [Brachypodium distachyon]	RNA polymerase sigma factor	cellular process;metabolic process	cell;cell part;organelle	No anotation
gra-miR827b	TRAES3BF097800010CFD_t1	172	3.5	--	--	--	--	1	0.016	2	2	NB-ARC domain containing protein, expressed [Oryza sativa Japonica Group]	disease resistance protein RPS2	No anotation	No anotation	No anotation
gra-miR8636	Traes_1BL_75E330BC7.1	122	2.5	--	--	--	--	3	0.004	2	1	predicted protein [Hordeum vulgare subsp. vulgare]	No anotation	No anotation	cell;cell part;macromolecular complex;membrane;membrane part;organelle;organelle part	No anotation
gra-miR8648	Traes_1BL_BB286FB67.1	272	2.5	--	--	--	--	3	0.01	9	3	RecName: Full=Protochlorophyllide reductase B, chloroplastic; Short=PCR B; AltName: Full=NADPH-protochlorophyllide oxidoreductase B; Short=POR B; Flags: Precursor >gi|683476|emb|CAA59228.1| NADPH dehydrogenase [Hordeum vulgare]	protochlorophyllide reductase [EC:1.3.1.33]	cellular process;metabolic process;response to stimulus	cell;cell part;membrane;organelle;organelle part	binding;catalytic activity
gra-miR8671	Traes_1AL_09486AD47.1	225	3.5	2	0.024	3	1.5	--	--	--	--	PREDICTED: E3 ubiquitin-protein ligase RING1-like [Brachypodium distachyon]	E3 ubiquitin-protein ligase RNF115/126 [EC:6.3.2.19]	No anotation	cell;cell part;organelle	binding
gra-miR8674b	Traes_1DL_03EFA2FE5.1	281	3.5	--	--	--	--	3	0.01	3	1	predicted protein [Hordeum vulgare subsp. vulgare]	alcohol dehydrogenase (NADP+) [EC:1.1.1.2]	metabolic process;response to stimulus	cell;cell part;organelle	catalytic activity
gra-miR8675a	Traes_1BL_72EC293D2.1	475	3.5	--	--	--	--	4	0.038	1	1	predicted protein [Hordeum vulgare subsp. vulgare] >gi|326493150|dbj|BAJ85036.1| predicted protein [Hordeum vulgare subsp. vulgare]	No anotation	No anotation	cell;cell part;organelle	No anotation
gra-miR8700	Traes_1BL_72EC293D2.1	475	2.5	--	--	--	--	4	0.006	1	1	predicted protein [Hordeum vulgare subsp. vulgare] >gi|326493150|dbj|BAJ85036.1| predicted protein [Hordeum vulgare subsp. vulgare]	No anotation	No anotation	cell;cell part;organelle	No anotation
gra-miR8717	Traes_1BS_2511A5E5E.1	3139	3	--	--	--	--	4	0.004	1	0.5	PREDICTED: uncharacterized protein LOC100836004 [Brachypodium distachyon]	No anotation	No anotation	No anotation	No anotation
gra-miR8717	Traes_1AS_9309C4882.1	51	3	2	>0.05	4	2	4	0.004	1	0.5	PREDICTED: uncharacterized protein LOC100836004 [Brachypodium distachyon]	No anotation	biological adhesion;biological regulation;cellular component organization or biogenesis;cellular process;developmental process;multicellular organismal process;positive regulation of biological process;regulation of biological process	cell;cell junction;cell part;organelle;symplast	No anotation
gra-miR8728	Traes_1AS_EF6FBAF31.1	74	4.5	2	0.002	7	1.75	4	>0.05	1	0.25	predicted protein [Hordeum vulgare subsp. vulgare]	ATP citrate (pro-S)-lyase [EC:2.3.3.8]	No anotation	No anotation	binding;catalytic activity
gra-miR8737	Traes_1BL_D39287922.2	561	3.5	--	--	--	--	4	0.024	1	0.333333	PREDICTED: adoMet-dependent rRNA methyltransferase spb1-like [Brachypodium distachyon]	AdoMet-dependent rRNA methyltransferase SPB1 [EC:2.1.1.-]	cellular process;metabolic process	No anotation	catalytic activity
gra-miR8757a	Traes_1BL_70D3FC76B.1	291	2.5	--	--	--	--	2	0.002	481	5.90917	hypothetical protein OsI_20231 [Oryza sativa Indica Group]	histone H2B	No anotation	cell;cell part;organelle	No anotation
gra-miR8757b	Traes_1BL_70D3FC76B.1	291	2.5	--	--	--	--	2	0	481	5.90917	hypothetical protein OsI_20231 [Oryza sativa Indica Group]	histone H2B	No anotation	cell;cell part;organelle	No anotation
gra-miR8769	Traes_1AL_66D7371D4.1	768	3.5	3	0.006	2	0.5	--	--	--	--	predicted protein [Hordeum vulgare subsp. vulgare]	No anotation	No anotation	cell;cell part;organelle	catalytic activity
gra-miR8772	Traes_1DL_598A30CC8.2	409	2.5	--	--	--	--	2	0.032	8	2.66667	PREDICTED: uncharacterized protein LOC100834701 [Brachypodium distachyon]	No anotation	No anotation	cell;cell part;organelle	No anotation
han-miR160a	Traes_2AL_C70217249.1	1175	2.5	--	--	--	--	0	0.002	3	1.5	predicted protein [Hordeum vulgare subsp. vulgare]	auxin response factor	biological regulation;cellular process;developmental process;metabolic process;multicellular organismal process;regulation of biological process;response to stimulus	No anotation	No anotation
han-miR160a	Traes_1DL_AEC2F3FB3.1	771	3	--	--	--	--	0	0.002	1956	326	predicted protein [Hordeum vulgare subsp. vulgare]	auxin response factor	biological regulation;cellular process;developmental process;growth;metabolic process;multicellular organismal process;regulation of biological process;reproduction;reproductive process;response to stimulus;signaling	cell;cell part;organelle	binding
han-miR160a	Traes_1BL_54CD82AC3.1	772	3	--	--	--	--	0	0.002	1956	326	predicted protein [Hordeum vulgare subsp. vulgare]	auxin response factor	biological regulation;cellular process;developmental process;growth;metabolic process;multicellular organismal process;regulation of biological process;reproduction;reproductive process;response to stimulus;signaling	cell;cell part;organelle	binding
han-miR3630-5p	Traes_2AL_5DE9A014B.1	1029	2	--	--	--	--	0	0	2	2	predicted protein [Hordeum vulgare subsp. vulgare]	MFS transporter, OCT family, solute carrier family 22 (organic cation transporter), member 4/5	establishment of localization;localization	membrane	transporter activity
hbr-miR6168	Traes_1BS_493994062.1	77	3.5	--	--	--	--	0	0.02	4	2	--	No anotation	No anotation	No anotation	No anotation
hvu-miR444b	Traes_1BL_F0554ED4E.1	693	1.5	--	--	--	--	3	0	7	0.0215533	PREDICTED: homeobox-leucine zipper protein ROC3-like [Brachypodium distachyon]	homeobox-leucine zipper protein	biological regulation;cellular process;metabolic process;regulation of biological process	cell;cell part;organelle	binding;nucleic acid binding transcription factor activity
hvu-miR5049a	Traes_1BL_24850CFA6.1	550	2.5	--	--	--	--	1	0.004	2	1	predicted protein [Hordeum vulgare subsp. vulgare]	No anotation	No anotation	No anotation	No anotation
hvu-miR5049c	Traes_1BS_1899E4F50.1	207	3	--	--	--	--	2	0.002	10	1.9	hypothetical protein SORBIDRAFT_01g003450 [Sorghum bicolor] >gi|241917497|gb|EER90641.1| hypothetical protein SORBIDRAFT_01g003450 [Sorghum bicolor]	No anotation	No anotation	cell;cell part;organelle	No anotation
hvu-miR5049c	Traes_1AL_D0CB07C73.1	362	2.5	2	0.004	3	3	4	>0.05	1	1	predicted protein [Hordeum vulgare subsp. vulgare]	glucose-6-phosphate 1-epimerase [EC:5.1.3.15]	metabolic process	No anotation	binding;catalytic activity
hvu-miR5049c	Traes_1AS_41E7FE70A.1	369	2	3	0	2	0.4	4	>0.05	1	0.2	PREDICTED: E3 ubiquitin-protein ligase synoviolin-like [Brachypodium distachyon]	E3 ubiquitin-protein ligase synoviolin [EC:6.3.2.19]	cellular process;metabolic process	cell;cell part;membrane;organelle	binding
hvu-miR6179	Traes_1DS_A56C094A2.1	1763	3.5	--	--	--	--	3	0.036	2	1	PREDICTED: stromal 70 kDa heat shock-related protein, chloroplastic-like [Brachypodium distachyon]	heat shock 70kDa protein 1/8	cellular component organization or biogenesis;cellular process;developmental process;establishment of localization;localization;metabolic process;multicellular organismal process;reproduction;reproductive process;response to stimulus	cell;cell part;extracellular region;organelle;organelle part	binding;catalytic activity
hvu-miR6191	Traes_1AL_3F65EE35A.1	19	1.5	--	--	--	--	3	0	3	0.5	predicted protein [Hordeum vulgare subsp. vulgare]	No anotation	developmental process	cell;cell part;extracellular region;membrane;membrane part;organelle	No anotation
mdm-miR169c,mdm-miR169d,mes-miR169r,mes-miR169t,mes-miR169v,mes-miR169x,mes-miR169z	Traes_2AS_7C177F9DB.1	1130	4	--	--	--	--	0	0.01	118	39.3333	nuclear transcription factor Y subunit A9 [Triticum monococcum]	nuclear transcription factor Y, alpha	No anotation	No anotation	No anotation
mdm-miR7122a,mdm-miR7122b	Traes_2AS_87EF37490.1	1073	4.5	--	--	--	--	2	0.014	3	3	PREDICTED: uncharacterized protein LOC100834855 [Brachypodium distachyon]	telomeric repeat-binding factor 2	biological regulation;cellular process;developmental process;multicellular organismal process;regulation of biological process	No anotation	No anotation
mdm-miR7122a,mdm-miR7122b	Traes_2AL_C2979B0C3.2	451	2.5	--	--	--	--	2	0.014	4	4	TPA: histone H4.3 [Zea mays]	histone H4	cellular component organization or biogenesis;cellular process;metabolic process;response to stimulus	cell;cell junction;cell part;macromolecular complex;membrane;membrane-enclosed lumen;organelle;organelle part;symplast	binding
mes-miR166i	Traes_1DL_9344DD117.1	458	3	--	--	--	--	0	0.002	2460	820	predicted protein [Hordeum vulgare subsp. vulgare]	homeobox-leucine zipper protein	biological regulation;cellular process;developmental process;metabolic process;multicellular organismal process;regulation of biological process	cell;cell part;organelle	binding;nucleic acid binding transcription factor activity
mes-miR172c	Traes_2AL_5BA7E2623.1	1151	4	--	--	--	--	0	0.01	268	134	TaAP2-A [Triticum aestivum] >gi|471434560|dbj|BAN05520.1| TaAP2-A [Triticum aestivum] >gi|471434566|dbj|BAN05523.1| TaAP2-A [Triticum aestivum] >gi|471434568|dbj|BAN05524.1| TaAP2-A [Triticum aestivum] >gi|471434588|dbj|BAN05534.1| TaAP2-A [Triticum compactum] >gi|471434590|dbj|BAN05535.1| TaAP2-A [Triticum compactum] >gi|471434592|dbj|BAN05536.1| TaAP2-A [Triticum aestivum] >gi|471434594|dbj|BAN…	AP2-like factor, euAP2 lineage	No anotation	No anotation	No anotation
mes-miR172c	Traes_1DS_2BB06F54C.1	1762	3.5	--	--	--	--	0	0.01	5	1.66667	predicted protein [Hordeum vulgare subsp. vulgare]	AP2-like factor, euAP2 lineage	biological regulation;cellular process;developmental process;multicellular organismal process;regulation of biological process	No anotation	No anotation
mes-miR172c	Traes_1BS_E68807072.2	1895	3.5	--	--	--	--	0	0.01	5	1.66667	predicted protein [Hordeum vulgare subsp. vulgare]	AP2-like factor, euAP2 lineage	biological regulation;cellular process;developmental process;multicellular organismal process;regulation of biological process	No anotation	No anotation
mes-miR482	Traes_1AL_91AA77622.2	982	2.5	4	0.034	1	0.5	--	--	--	--	PREDICTED: uncharacterized protein LOC100838223 [Brachypodium distachyon]	ribonuclease P/MRP protein subunit RPP1 [EC:3.1.26.5]	No anotation	No anotation	No anotation
mes-miR482	Traes_1AS_787535721.1	314	4.5	4	0.034	1	1	--	--	--	--	PREDICTED: acyl-coenzyme A oxidase 4, peroxisomal-like [Brachypodium distachyon]	acyl-CoA oxidase [EC:1.3.3.6]	cellular component organization or biogenesis;cellular process;developmental process;establishment of localization;localization;metabolic process;multicellular organismal process;reproduction;reproductive process	cell;cell part;organelle	binding;catalytic activity
mtr-miR1510a-3p	Traes_2AL_44855EDCA.1	320	2.5	--	--	--	--	3	0.002	3	1.5	predicted protein [Hordeum vulgare subsp. vulgare]	glycine hydroxymethyltransferase [EC:2.1.2.1]	cellular component organization or biogenesis;cellular process;developmental process;metabolic process;multicellular organismal process;response to stimulus	cell;cell junction;cell part;membrane;symplast	binding;catalytic activity
mtr-miR169f	Traes_2AS_7C177F9DB.1	1130	2	--	--	--	--	0	0	118	39.3333	nuclear transcription factor Y subunit A9 [Triticum monococcum]	nuclear transcription factor Y, alpha	No anotation	No anotation	No anotation
mtr-miR172a,bdi-miR172d,ghr-miR172	Traes_2AL_5BA7E2623.1	1151	2	--	--	--	--	0	0	268	134	TaAP2-A [Triticum aestivum] >gi|471434560|dbj|BAN05520.1| TaAP2-A [Triticum aestivum] >gi|471434566|dbj|BAN05523.1| TaAP2-A [Triticum aestivum] >gi|471434568|dbj|BAN05524.1| TaAP2-A [Triticum aestivum] >gi|471434588|dbj|BAN05534.1| TaAP2-A [Triticum compactum] >gi|471434590|dbj|BAN05535.1| TaAP2-A [Triticum compactum] >gi|471434592|dbj|BAN05536.1| TaAP2-A [Triticum aestivum] >gi|471434594|dbj|BAN…	AP2-like factor, euAP2 lineage	No anotation	No anotation	No anotation
mtr-miR172a,bdi-miR172d,ghr-miR172	Traes_1DS_2BB06F54C.1	1762	0	--	--	--	--	0	0	5	1.66667	predicted protein [Hordeum vulgare subsp. vulgare]	AP2-like factor, euAP2 lineage	biological regulation;cellular process;developmental process;multicellular organismal process;regulation of biological process	No anotation	No anotation
mtr-miR172a,bdi-miR172d,ghr-miR172	Traes_1BS_E68807072.2	1895	0	--	--	--	--	0	0	5	1.66667	predicted protein [Hordeum vulgare subsp. vulgare]	AP2-like factor, euAP2 lineage	biological regulation;cellular process;developmental process;multicellular organismal process;regulation of biological process	No anotation	No anotation
mtr-miR2111e-3p	TRAES3BF094000030CFD_t1	439	4.5	2	0.016	3	0.75	2	>0.05	3	0.75	predicted protein [Hordeum vulgare subsp. vulgare]	No anotation	cellular component organization or biogenesis;cellular process;establishment of localization;localization	cell;cell part;macromolecular complex;membrane;membrane part;organelle;organelle part	binding
mtr-miR2111e-3p	TRAES3BF027500020CFD_t1	3455	3.5	2	0.016	7	3.5	2	>0.05	2	1	PREDICTED: nodal modulator 1-like [Brachypodium distachyon]	No anotation	cellular process;metabolic process	cell;cell part;extracellular region;membrane;organelle;organelle part	binding;catalytic activity
mtr-miR2111e-3p	Traes_1AL_E5D710B6D.2	1871	4.5	2	0.016	3	1	4	>0.05	1	0.333333	PREDICTED: uncharacterized protein LOC100829726 [Brachypodium distachyon]	No anotation	cellular component organization or biogenesis;cellular process;establishment of localization;localization	cell;cell part;membrane;organelle;organelle part	No anotation
mtr-miR2111e-3p	Traes_1BL_8E493AB69.1	1230	4	--	--	--	--	0	0.042	5	1.66667	predicted protein [Hordeum vulgare subsp. vulgare]	No anotation	biological regulation;cellular component organization or biogenesis;cellular process;establishment of localization;localization;metabolic process;regulation of biological process;response to stimulus	cell;cell part;membrane;organelle	binding
mtr-miR2111e-3p	TRAES3BF023800040CFD_t1	714	2	2	0.016	4	1	--	--	--	--	predicted protein [Hordeum vulgare subsp. vulgare]	exodeoxyribonuclease III [EC:3.1.11.2]	cellular process;metabolic process;response to stimulus	cell;cell part;organelle;organelle part	binding;catalytic activity
mtr-miR2111e-3p	TRAES3BF023900030CFD_t1	714	2	2	0.016	4	1	--	--	--	--	predicted protein [Hordeum vulgare subsp. vulgare]	exodeoxyribonuclease III [EC:3.1.11.2]	cellular process;metabolic process;response to stimulus	cell;cell part;organelle;organelle part	binding;catalytic activity
mtr-miR2111e-3p	TRAES3BF092600010CFD_t1	439	4.5	2	0.016	3	0.75	2	>0.05	3	0.75	predicted protein [Hordeum vulgare subsp. vulgare]	No anotation	cellular component organization or biogenesis;cellular process;establishment of localization;localization	cell;cell part;macromolecular complex;membrane;membrane part;organelle;organelle part	binding
mtr-miR2111e-3p	Traes_1AL_5E61A1E3F.1	1503	4	2	0.016	2	0.666667	2	>0.05	5	1.66667	predicted protein [Hordeum vulgare subsp. vulgare]	splicing factor, arginine/serine-rich 7	biological regulation;cellular component organization or biogenesis;cellular process;establishment of localization;localization;metabolic process;regulation of biological process;response to stimulus	cell;cell part;membrane;organelle	binding
mtr-miR2589	Traes_1BL_BB286FB67.1	271	2.5	--	--	--	--	2	0.01	17	5.66667	RecName: Full=Protochlorophyllide reductase B, chloroplastic; Short=PCR B; AltName: Full=NADPH-protochlorophyllide oxidoreductase B; Short=POR B; Flags: Precursor >gi|683476|emb|CAA59228.1| NADPH dehydrogenase [Hordeum vulgare]	protochlorophyllide reductase [EC:1.3.1.33]	cellular process;metabolic process;response to stimulus	cell;cell part;membrane;organelle;organelle part	binding;catalytic activity
mtr-miR2596	Traes_1AL_712AAC3AE.1	768	3.5	1	0.028	2	2	--	--	--	--	predicted protein [Hordeum vulgare subsp. vulgare]	DNA polymerase sigma subunit [EC:2.7.7.7]	cellular process;metabolic process;response to stimulus	cell;cell part;organelle	No anotation
mtr-miR2607	Traes_1BS_243E47E52.1	2262	2	--	--	--	--	3	0	6	2	PREDICTED: putative mitochondrial 2-oxoglutarate/malate carrier protein-like [Brachypodium distachyon]	solute carrier family 25 (mitochondrial oxoglutarate transporter), member 11	cellular process;establishment of localization;localization	cell;cell part;membrane;membrane part;organelle;organelle part	No anotation
mtr-miR2619b-5p	Traes_2AS_172B21BF7.7	1146	4.5	--	--	--	--	4	0.042	1	1	predicted protein [Hordeum vulgare subsp. vulgare]	cyclin T	biological regulation;cellular component organization or biogenesis;cellular process;developmental process;metabolic process;multi-organism process;multicellular organismal process;regulation of biological process;reproduction;reproductive process;response to stimulus;viral reproduction	cell;cell part;organelle	binding
mtr-miR2619b-5p	Traes_1BL_263DE6AA9.1	3397	2	4	>0.05	1	0.5	2	0.004	2	1	PREDICTED: uncharacterized protein LOC100830449 [Brachypodium distachyon]	endonuclease III [EC:4.2.99.18]	No anotation	No anotation	No anotation
mtr-miR2619b-5p	Traes_2AL_8E8343BA5.1	891	4	--	--	--	--	2	0.004	2	0.333333	predicted protein [Hordeum vulgare subsp. vulgare]	sucrose synthase [EC:2.4.1.13]	No anotation	No anotation	No anotation
mtr-miR2619b-5p	Traes_2AS_886BFB7C8.2	1062	4.5	--	--	--	--	4	0.042	1	0.333333	predicted protein [Hordeum vulgare subsp. vulgare]	four and a half LIM domains protein 2	biological regulation;developmental process;growth;multicellular organismal process;negative regulation of biological process;regulation of biological process;reproduction;reproductive process	No anotation	binding
mtr-miR2619b-5p	Traes_2AL_D0D84176E.1	663	4.5	--	--	--	--	2	0.004	3	3	manganese superoxide dismutase [Triticum aestivum]	superoxide dismutase, Fe-Mn family [EC:1.15.1.1]	cellular process;developmental process;metabolic process;multi-organism process;multicellular organismal process;reproduction;reproductive process;response to stimulus	cell;cell part;membrane-enclosed lumen;organelle;organelle part	antioxidant activity;binding;catalytic activity
mtr-miR2619b-5p	Traes_1DL_D690BB11B.1	232	4.5	--	--	--	--	4	0.042	1	1	predicted protein [Hordeum vulgare subsp. vulgare]	No anotation	No anotation	No anotation	No anotation
mtr-miR2619b-5p	Traes_1BL_8E966A86B.2	677	4.5	--	--	--	--	4	0.042	1	1	heterotrimeric G protein alpha subunit [Triticum aestivum]	guanine nucleotide-binding protein subunit alpha, other	biological regulation;cell proliferation;cellular component organization or biogenesis;cellular process;death;developmental process;metabolic process;multicellular organismal process;positive regulation of biological process;regulation of biological process;response to stimulus;signaling	cell;cell part;macromolecular complex;membrane;membrane part;organelle;organelle part	binding;catalytic activity;channel regulator activity;enzyme regulator activity;molecular transducer activity
mtr-miR2619b-5p	Traes_1AL_5F65C4004.2	3482	2	4	>0.05	1	0.5	2	0.004	2	1	PREDICTED: uncharacterized protein LOC100830449 [Brachypodium distachyon]	endonuclease III [EC:4.2.99.18]	No anotation	No anotation	No anotation
mtr-miR2619b-5p	Traes_2AS_9DE16F020.4	1194	4.5	--	--	--	--	2	0.004	3	0.75	predicted protein [Hordeum vulgare subsp. vulgare]	solute carrier family 29 (equilibrative nucleoside transporter), member 1/2/3	cellular process;establishment of localization;localization	cell;cell part;membrane;membrane part	transporter activity
mtr-miR2619b-5p	Traes_2AL_D6D188AA7.2	390	4.5	--	--	--	--	4	0.042	1	0.333333	predicted protein [Hordeum vulgare subsp. vulgare] >gi|326515894|dbj|BAJ87970.1| predicted protein [Hordeum vulgare subsp. vulgare]	pyruvate kinase [EC:2.7.1.40]	cellular process;metabolic process;response to stimulus	cell;cell part;membrane	binding;catalytic activity
mtr-miR2619b-5p	Traes_1AL_41FDFD61D.1	678	2	--	--	--	--	4	0.042	1	0.5	PREDICTED: uncharacterized protein LOC100830449 [Brachypodium distachyon]	No anotation	No anotation	No anotation	No anotation
mtr-miR2619b-5p	Traes_1DL_F0F402904.2	1187	2	--	--	--	--	4	0.042	1	0.5	PREDICTED: uncharacterized protein LOC100830449 [Brachypodium distachyon]	endonuclease III [EC:4.2.99.18]	cellular process;metabolic process;response to stimulus	No anotation	catalytic activity
mtr-miR2619b-5p	Traes_2AL_1E2B26B7F.1	2068	4.5	--	--	--	--	2	0.004	4	1.33333	predicted protein [Hordeum vulgare subsp. vulgare]	2-oxoglutarate dehydrogenase E1 component [EC:1.2.4.2]	cellular process;metabolic process;response to stimulus	cell;cell part;organelle	binding;catalytic activity
mtr-miR2619b-5p	Traes_2AL_6B1B102BB.1	855	4.5	--	--	--	--	4	0.042	1	0.5	predicted protein [Hordeum vulgare subsp. vulgare]	cohesin complex subunit SCC1	No anotation	No anotation	No anotation
mtr-miR2619b-5p	Traes_1BL_A35695001.1	251	4.5	--	--	--	--	4	0.042	1	0.5	predicted protein [Hordeum vulgare subsp. vulgare]	No anotation	No anotation	No anotation	No anotation
mtr-miR2619b-5p	Traes_1AS_CDFADEA22.1	744	4	4	>0.05	1	1	4	0.042	1	1	predicted protein [Hordeum vulgare subsp. vulgare]	small subunit ribosomal protein S7e	cellular process;metabolic process	cell;cell part;macromolecular complex;membrane;membrane-enclosed lumen;organelle;organelle part	structural molecule activity
mtr-miR2619b-5p	Traes_1AL_D16EF7A38.1	251	4.5	4	>0.05	1	0.5	4	0.042	1	0.5	predicted protein [Hordeum vulgare subsp. vulgare]	No anotation	No anotation	No anotation	No anotation
mtr-miR2622	Traes_1DL_35433F5C5.1	1104	2.5	--	--	--	--	3	0	5	0.454545	HSP70 [Triticum aestivum]	heat shock 70kDa protein 1/8	cellular process;metabolic process;multi-organism process;response to stimulus	cell;cell part;extracellular region;membrane;organelle;organelle part	binding;catalytic activity
mtr-miR2637	Traes_1AL_E6A6C4E8F.2	1579	3	2	>0.05	6	1	3	0.042	2	0.333333	PREDICTED: DNA topoisomerase 2-like [Brachypodium distachyon]	DNA topoisomerase II [EC:5.99.1.3]	biological regulation;cell proliferation;cellular component organization or biogenesis;cellular process;developmental process;metabolic process;multicellular organismal process;negative regulation of biological process;regulation of biological process;reproduction;reproductive process;response to stimulus	cell;cell part;macromolecular complex;membrane-enclosed lumen;organelle;organelle part	binding;catalytic activity
mtr-miR2637	Traes_1BL_1656BF203.1	409	3	2	>0.05	6	1	3	0.042	2	0.333333	PREDICTED: DNA topoisomerase 2-like [Brachypodium distachyon]	DNA topoisomerase II [EC:5.99.1.3]	biological regulation;cell proliferation;cellular component organization or biogenesis;cellular process;developmental process;metabolic process;multicellular organismal process;negative regulation of biological process;regulation of biological process;reproduction;reproductive process;response to stimulus	cell;cell part;macromolecular complex;membrane-enclosed lumen;organelle;organelle part	binding;catalytic activity
mtr-miR2637	Traes_1DL_013A3A113.1	1672	3	--	--	--	--	3	0.042	2	0.333333	PREDICTED: DNA topoisomerase 2-like [Brachypodium distachyon]	DNA topoisomerase II [EC:5.99.1.3]	biological regulation;cell proliferation;cellular component organization or biogenesis;cellular process;developmental process;metabolic process;multicellular organismal process;negative regulation of biological process;regulation of biological process;reproduction;reproductive process;response to stimulus	cell;cell part;macromolecular complex;membrane-enclosed lumen;organelle;organelle part	binding;catalytic activity
mtr-miR2659a,mtr-miR2659b,mtr-miR2659c,mtr-miR2659d,mtr-miR2659e,mtr-miR2659f,mtr-miR2659g,mtr-miR2659h,mtr-miR2659i,mtr-miR2659j,mtr-miR2659k	Traes_1BL_F8AF96955.1	115	3	--	--	--	--	3	0.03	2	0.5	PREDICTED: chlorophyll a-b binding protein 2, chloroplastic-like isoform 6 [Brachypodium distachyon]	light-harvesting complex II chlorophyll a/b binding protein 1	cellular process;metabolic process	cell;cell part;membrane;organelle	No anotation
mtr-miR2659a,mtr-miR2659b,mtr-miR2659c,mtr-miR2659d,mtr-miR2659e,mtr-miR2659f,mtr-miR2659g,mtr-miR2659h,mtr-miR2659i,mtr-miR2659j,mtr-miR2659k	Traes_1BL_0D5375344.1	145	3	3	>0.05	2	0.583333	3	0.03	2	0.666667	PREDICTED: chlorophyll a-b binding protein 2, chloroplastic-like isoform 6 [Brachypodium distachyon]	light-harvesting complex II chlorophyll a/b binding protein 1	cellular process;metabolic process	cell;cell part;membrane;organelle	No anotation
mtr-miR2659a,mtr-miR2659b,mtr-miR2659c,mtr-miR2659d,mtr-miR2659e,mtr-miR2659f,mtr-miR2659g,mtr-miR2659h,mtr-miR2659i,mtr-miR2659j,mtr-miR2659k	Traes_1BL_60E2B386F.2	496	3	--	--	--	--	3	0.03	2	0.5	predicted protein [Hordeum vulgare subsp. vulgare] >gi|326503592|dbj|BAJ86302.1| predicted protein [Hordeum vulgare subsp. vulgare]	light-harvesting complex II chlorophyll a/b binding protein 1	cellular process;metabolic process	cell;cell part;membrane;organelle	No anotation
mtr-miR2659a,mtr-miR2659b,mtr-miR2659c,mtr-miR2659d,mtr-miR2659e,mtr-miR2659f,mtr-miR2659g,mtr-miR2659h,mtr-miR2659i,mtr-miR2659j,mtr-miR2659k	Traes_1BL_5ADA48D3A.1	424	3	--	--	--	--	3	0.03	2	0.5	predicted protein [Hordeum vulgare subsp. vulgare] >gi|326493328|dbj|BAJ85125.1| predicted protein [Hordeum vulgare subsp. vulgare]	light-harvesting complex II chlorophyll a/b binding protein 1	cellular process;metabolic process;response to stimulus	cell;cell part;extracellular region;membrane;organelle;organelle part	No anotation
mtr-miR2660	Traes_1AL_F96FEDD30.1	1253	3.5	1	0.02	6	6	4	>0.05	1	1	PREDICTED: 28S ribosomal protein S29, mitochondrial-like [Brachypodium distachyon]	No anotation	cellular process;metabolic process	cell;cell part;macromolecular complex;organelle	No anotation
mtr-miR2661	Traes_2AL_5DE9A014B.1	1029	2.5	--	--	--	--	0	0	2	2	predicted protein [Hordeum vulgare subsp. vulgare]	MFS transporter, OCT family, solute carrier family 22 (organic cation transporter), member 4/5	establishment of localization;localization	membrane	transporter activity
mtr-miR2668	Traes_1AS_EF0BCFD97.1	201	2.5	2	0.01	3	0.75	--	--	--	--	PREDICTED: WD repeat-containing protein 43-like [Brachypodium distachyon]	U3 small nucleolar RNA-associated protein 5	cellular component organization or biogenesis;cellular process;establishment of localization;localization	cell;cell junction;cell part;organelle;symplast	No anotation
mtr-miR2672	Traes_1BL_FFD088B00.1	369	2.5	--	--	--	--	3	0	4	2	beta-tubulin 2 [Hordeum vulgare subsp. vulgare]	tubulin beta	cellular component organization or biogenesis;cellular process;metabolic process;response to stimulus	cell;cell part;macromolecular complex;membrane;organelle;organelle part	binding;catalytic activity;structural molecule activity
mtr-miR395b	Traes_1AL_2731160E4.2	436	4	0	0.036	2	1	--	--	--	--	predicted protein [Hordeum vulgare subsp. vulgare]	transcription initiation factor TFIID subunit 9 / adenylate kinase [EC:2.7.4.3]	metabolic process	cell;cell part;organelle	catalytic activity
mtr-miR395k	Traes_1AL_335CA216E.1	144	3	--	--	--	--	3	0.022	2	0.0408163	ribosomal protein S7 [Zea mays] >gi|11467269|ref|NP_043101.1| ribosomal protein S7 [Zea mays] >gi|48478721|ref|YP_024328.1| ribosomal protein S7 [Saccharum hybrid cultivar SP-80-3280] >gi|48478744|ref|YP_024352.1| ribosomal protein S7 [Saccharum hybrid cultivar SP-80-3280] >gi|50812582|ref|YP_054684.1| ribosomal protein S7 [Saccharum hybrid cultivar NCo 310] >gi|50812608|ref|YP_054709.1| ribosoma…	small subunit ribosomal protein S7	cellular process;metabolic process	cell;cell part;macromolecular complex;membrane-enclosed lumen;organelle;organelle part	binding;structural molecule activity
mtr-miR399j	Traes_1DL_F122253A3.2	716	2	--	--	--	--	2	0.006	3	1	predicted protein [Hordeum vulgare subsp. vulgare]	ubiquitin-conjugating enzyme E2 O [EC:6.3.2.19]	biological regulation;cellular process;establishment of localization;localization;response to stimulus	No anotation	catalytic activity
mtr-miR399j	Traes_1AL_E5224B6EA.2	1087	2	2	>0.05	8	2.66667	2	0	3	1	predicted protein [Hordeum vulgare subsp. vulgare]	ubiquitin-conjugating enzyme E2 O [EC:6.3.2.19]	biological regulation;cellular process;establishment of localization;localization;response to stimulus	No anotation	catalytic activity
mtr-miR399j	Traes_1BL_241A3B9EF.3	727	2	2	>0.05	8	2.66667	2	0.006	3	1	predicted protein [Hordeum vulgare subsp. vulgare]	ubiquitin-conjugating enzyme E2 O [EC:6.3.2.19]	biological regulation;cellular process;establishment of localization;localization;response to stimulus	No anotation	catalytic activity
mtr-miR399k	Traes_1BL_241A3B9EF.3	727	2.5	2	>0.05	8	2.66667	2	0.022	3	1	predicted protein [Hordeum vulgare subsp. vulgare]	ubiquitin-conjugating enzyme E2 O [EC:6.3.2.19]	biological regulation;cellular process;establishment of localization;localization;response to stimulus	No anotation	catalytic activity
mtr-miR399k	Traes_1AL_E5224B6EA.2	1087	2.5	2	>0.05	8	2.66667	2	0.022	3	1	predicted protein [Hordeum vulgare subsp. vulgare]	ubiquitin-conjugating enzyme E2 O [EC:6.3.2.19]	biological regulation;cellular process;establishment of localization;localization;response to stimulus	No anotation	catalytic activity
mtr-miR399k	Traes_1BL_4A6ADF82F.2	395	4.5	--	--	--	--	2	0.022	4	1.33333	predicted protein [Hordeum vulgare subsp. vulgare]	nonsense-mediated mRNA decay protein 3	No anotation	cell;cell part;membrane;organelle;organelle part	No anotation
mtr-miR399k	Traes_1AL_E5224B6EA.2	678	2	2	>0.05	3	1.5	2	0	3	1.5	predicted protein [Hordeum vulgare subsp. vulgare]	ubiquitin-conjugating enzyme E2 O [EC:6.3.2.19]	biological regulation;cellular process;establishment of localization;localization;response to stimulus	No anotation	catalytic activity
mtr-miR399k	Traes_1DL_F122253A3.2	307	2	--	--	--	--	2	0.022	3	1.5	predicted protein [Hordeum vulgare subsp. vulgare]	ubiquitin-conjugating enzyme E2 O [EC:6.3.2.19]	biological regulation;cellular process;establishment of localization;localization;response to stimulus	No anotation	catalytic activity
mtr-miR399k	Traes_1DL_F122253A3.2	716	2.5	--	--	--	--	2	0.022	3	1	predicted protein [Hordeum vulgare subsp. vulgare]	ubiquitin-conjugating enzyme E2 O [EC:6.3.2.19]	biological regulation;cellular process;establishment of localization;localization;response to stimulus	No anotation	catalytic activity
mtr-miR482-3p	TRAES3BF080100120CFD_t1	2795	4	--	--	--	--	1	0.016	2	0.5	PREDICTED: ABC transporter B family member 11-like [Brachypodium distachyon]	ATP-binding cassette, subfamily B (MDR/TAP), member 1	cellular process;establishment of localization;localization;metabolic process	membrane;membrane part	binding;catalytic activity;transporter activity
mtr-miR5204	Traes_1AL_AF7071F5C.2	456	3.5	4	>0.05	1	1	1	0.002	3	3	predicted protein [Hordeum vulgare subsp. vulgare]	CCR4-NOT transcription complex subunit 6	No anotation	cell;cell part;organelle	catalytic activity
mtr-miR5210	Traes_1BS_243E47E52.1	2137	3	--	--	--	--	2	0.048	5	5	PREDICTED: putative mitochondrial 2-oxoglutarate/malate carrier protein-like [Brachypodium distachyon]	solute carrier family 25 (mitochondrial oxoglutarate transporter), member 11	cellular process;establishment of localization;localization	cell;cell part;membrane;membrane part;organelle;organelle part	No anotation
mtr-miR5212-5p	Traes_1AL_F636EC6F4.2	1940	4	--	--	--	--	0	0.024	2	2	predicted protein [Hordeum vulgare subsp. vulgare]	respiratory burst oxidase [EC:1.6.3.- 1.11.1.-]	cellular process;metabolic process	membrane;membrane part	antioxidant activity;binding;catalytic activity
mtr-miR5215	Traes_2AL_44855EDCA.1	320	2	--	--	--	--	3	0.002	3	1.5	predicted protein [Hordeum vulgare subsp. vulgare]	glycine hydroxymethyltransferase [EC:2.1.2.1]	cellular component organization or biogenesis;cellular process;developmental process;metabolic process;multicellular organismal process;response to stimulus	cell;cell junction;cell part;membrane;symplast	binding;catalytic activity
mtr-miR5222	Traes_2AS_920959285.2	356	3.5	--	--	--	--	3	0.046	2	0.666667	predicted protein [Hordeum vulgare subsp. vulgare]	capping protein (actin filament) muscle Z-line, alpha	cellular component organization or biogenesis;cellular process	cell;cell part;macromolecular complex;organelle;organelle part	binding
mtr-miR5227	Traes_1AL_8B48720BC.1	1760	4.5	2	>0.05	2	1	4	0.002	1	0.5	predicted protein [Hordeum vulgare subsp. vulgare]	serine/threonine-protein kinase PBS1 [EC:2.7.11.1]	cellular process;metabolic process	cell;cell part;membrane	binding;catalytic activity
mtr-miR5227	Traes_1BL_69AC96727.2	1951	4.5	--	--	--	--	4	0.002	1	0.5	predicted protein [Hordeum vulgare subsp. vulgare]	serine/threonine-protein kinase PBS1 [EC:2.7.11.1]	cellular process;metabolic process	cell;cell part;membrane	binding;catalytic activity
mtr-miR5227	Traes_2AS_920959285.2	379	4.5	--	--	--	--	4	0.002	1	0.333333	predicted protein [Hordeum vulgare subsp. vulgare]	capping protein (actin filament) muscle Z-line, alpha	cellular component organization or biogenesis;cellular process	cell;cell part;macromolecular complex;organelle;organelle part	binding
mtr-miR5227	TRAES3BF273100010CFD_t1	1235	4.5	--	--	--	--	4	0.002	1	0.5	PREDICTED: uncharacterized protein LOC100823449 [Brachypodium distachyon]	pectinesterase [EC:3.1.1.11]	No anotation	No anotation	No anotation
mtr-miR5227	Traes_2AL_07B1977B8.1	1833	2.5	--	--	--	--	4	0.002	1	1	growth-regulating factor 1 [Hordeum vulgare]	serine/arginine repetitive matrix protein 1	No anotation	cell;cell part;organelle	binding
mtr-miR5233	Traes_1DL_A556D8590.1	30	4	--	--	--	--	1	0.034	8	0.0599829	PREDICTED: NAC domain-containing protein 19-like [Brachypodium distachyon]	ATP-dependent DNA helicase Q4 [EC:3.6.4.12]	biological regulation;cellular process;metabolic process;regulation of biological process	No anotation	binding
mtr-miR5255	Traes_1DL_ADAD51121.2	1213	4.5	--	--	--	--	2	0.014	3	1.5	predicted protein [Hordeum vulgare subsp. vulgare]	kinesin family member 15	cellular process;metabolic process	No anotation	No anotation
mtr-miR5255	Traes_1AL_C73885878.2	1340	4.5	2	>0.05	2	1	2	0.014	3	1.5	predicted protein [Hordeum vulgare subsp. vulgare]	kinesin family member 15	cellular process;metabolic process	No anotation	No anotation
mtr-miR5255	Traes_2AS_4005D1CED.2	93	4.5	--	--	--	--	2	0.014	6	2	predicted protein [Hordeum vulgare subsp. vulgare] >gi|326525006|dbj|BAK04439.1| predicted protein [Hordeum vulgare subsp. vulgare]	small subunit ribosomal protein S21e	cellular process;metabolic process	cell;cell part;macromolecular complex;organelle;organelle part	structural molecule activity
mtr-miR5255	Traes_1AL_6B64D0E80.1	307	2	2	>0.05	128	25.6	2	0.014	86	17.2	hypothetical protein ZEAMMB73_418055 [Zea mays]	Arf/Sar family, other	biological regulation;cellular process;establishment of localization;localization;metabolic process;regulation of biological process;response to stimulus;signaling	cell;cell part;organelle	binding;catalytic activity;transporter activity
mtr-miR5255	Traes_1DS_639B05DC5.1	60	4.5	--	--	--	--	2	0.014	2	1	hypothetical protein [Oryza sativa Japonica Group]	No anotation	No anotation	No anotation	No anotation
mtr-miR5261	Traes_1AL_AAFD1DF0C.1	343	2.5	3	0.024	2	0.666667	4	>0.05	1	0.333333	predicted protein [Hordeum vulgare subsp. vulgare]	cyclin B	biological regulation;cellular process;regulation of biological process	cell;cell part;organelle	No anotation
mtr-miR5267a,mtr-miR5267b,mtr-miR5267c,mtr-miR5267d,mtr-miR5267e,mtr-miR5267f,mtr-miR5267g,mtr-miR5267h,mtr-miR5267i,mtr-miR5267j,mtr-miR5267k,mtr-miR5267m,mtr-miR5267n	Traes_1BL_D39287922.2	561	2.5	--	--	--	--	4	0	1	0.333333	PREDICTED: adoMet-dependent rRNA methyltransferase spb1-like [Brachypodium distachyon]	AdoMet-dependent rRNA methyltransferase SPB1 [EC:2.1.1.-]	cellular process;metabolic process	No anotation	catalytic activity
mtr-miR5267l,mtr-miR5267o	Traes_1BL_D39287922.2	561	2.5	--	--	--	--	4	0	1	0.333333	PREDICTED: adoMet-dependent rRNA methyltransferase spb1-like [Brachypodium distachyon]	AdoMet-dependent rRNA methyltransferase SPB1 [EC:2.1.1.-]	cellular process;metabolic process	No anotation	catalytic activity
mtr-miR5273	Traes_1BL_C8F1EF72D.2	1242	3.5	--	--	--	--	3	0.004	12	0.27907	predicted protein [Hordeum vulgare subsp. vulgare]	hypoxia up-regulated 1	metabolic process;response to stimulus	cell;cell part;membrane;organelle	binding;catalytic activity
mtr-miR5274b-5p	TRAES3BF040000010CFD_t1	715	3	3	0.018	2	0.666667	--	--	--	--	PREDICTED: uncharacterized protein LOC100825802 [Brachypodium distachyon]	serine/arginine repetitive matrix protein 1	No anotation	No anotation	binding
mtr-miR5277	Traes_2AS_1475F8BDB.1	975	2.5	--	--	--	--	3	0	2	1	RecName: Full=Cytochrome b6-f complex iron-sulfur subunit, chloroplastic; AltName: Full=Plastohydroquinone:plastocyanin oxidoreductase iron-sulfur protein; AltName: Full=Rieske iron-sulfur protein; Short=ISP; Short=RISP; Flags: Precursor	cytochrome b6-f complex iron-sulfur subunit [EC:1.10.9.1]	cellular process;metabolic process;multi-organism process;response to stimulus	cell;cell part;membrane;membrane part;organelle;organelle part	binding;catalytic activity;electron carrier activity;transporter activity
mtr-miR5293	Traes_1BL_8A2A5BC90.1	759	2	--	--	--	--	2	0.002	15	3.75	PREDICTED: tubulin beta-1 chain-like [Brachypodium distachyon]	tubulin beta	cellular component organization or biogenesis;cellular process;metabolic process	cell;cell part;macromolecular complex;organelle;organelle part	binding;catalytic activity;structural molecule activity
mtr-miR5555-5p	Traes_1AL_B2FC60651.1	2099	2	3	0	2	0.666667	--	--	--	--	PREDICTED: dynamin-related protein 5A-like [Brachypodium distachyon]	dynamin GTPase [EC:3.6.5.5]	cellular component organization or biogenesis;cellular process;developmental process;establishment of localization;localization;metabolic process;multicellular organismal process;reproduction;reproductive process;signaling	cell;cell part;macromolecular complex;membrane;organelle;organelle part	binding;catalytic activity
mtr-miR5555-5p	Traes_1BL_0CE9B415D.1	2120	2	3	0.002	2	0.666667	--	--	--	--	PREDICTED: dynamin-related protein 5A-like [Brachypodium distachyon]	dynamin GTPase [EC:3.6.5.5]	cellular component organization or biogenesis;cellular process;developmental process;establishment of localization;localization;metabolic process;multicellular organismal process;reproduction;reproductive process;signaling	cell;cell part;macromolecular complex;membrane;organelle;organelle part	binding;catalytic activity
mtr-miR5563-5p	Traes_1AL_F1591D3D9.2	235	1.5	--	--	--	--	2	0	2	1	predicted protein [Hordeum vulgare subsp. vulgare]	No anotation	No anotation	cell;cell part	binding;catalytic activity
mtr-miR5759	TRAES3BF066400040CFD_t1	937	3	3	0.042	7	2.33333	4	>0.05	1	0.333333	dolichyl-diphosphooligosaccharide--protein glycosyltransferase, putative, expressed [Triticum aestivum]	oligosaccharyltransferase complex subunit delta (ribophorin II)	cellular process;metabolic process;response to stimulus	cell;cell part;macromolecular complex;membrane;membrane part;organelle;organelle part	catalytic activity
nta-miR172b	Traes_1DS_2BB06F54C.1	1762	2	--	--	--	--	0	0	5	1.66667	predicted protein [Hordeum vulgare subsp. vulgare]	AP2-like factor, euAP2 lineage	biological regulation;cellular process;developmental process;multicellular organismal process;regulation of biological process	No anotation	No anotation
nta-miR172b	Traes_1BS_E68807072.2	1895	2	--	--	--	--	0	0	5	1.66667	predicted protein [Hordeum vulgare subsp. vulgare]	AP2-like factor, euAP2 lineage	biological regulation;cellular process;developmental process;multicellular organismal process;regulation of biological process	No anotation	No anotation
nta-miR172b	Traes_2AL_5BA7E2623.1	1151	3	--	--	--	--	0	0.002	268	134	TaAP2-A [Triticum aestivum] >gi|471434560|dbj|BAN05520.1| TaAP2-A [Triticum aestivum] >gi|471434566|dbj|BAN05523.1| TaAP2-A [Triticum aestivum] >gi|471434568|dbj|BAN05524.1| TaAP2-A [Triticum aestivum] >gi|471434588|dbj|BAN05534.1| TaAP2-A [Triticum compactum] >gi|471434590|dbj|BAN05535.1| TaAP2-A [Triticum compactum] >gi|471434592|dbj|BAN05536.1| TaAP2-A [Triticum aestivum] >gi|471434594|dbj|BAN…	AP2-like factor, euAP2 lineage	No anotation	No anotation	No anotation
nta-miR479b	Traes_1AS_C7E294E15.1	1168	3	3	0.018	2	0.4	4	>0.05	1	0.2	PREDICTED: stromal 70 kDa heat shock-related protein, chloroplastic-like [Brachypodium distachyon]	heat shock 70kDa protein 1/8	cellular component organization or biogenesis;cellular process;developmental process;establishment of localization;localization;metabolic process;multicellular organismal process;reproduction;reproductive process;response to stimulus	cell;cell part;extracellular region;organelle;organelle part	binding;catalytic activity
nta-miR6020a-5p	Traes_2AS_8CD229838.1	933	4.5	--	--	--	--	2	0.01	2	0.666667	predicted protein [Hordeum vulgare subsp. vulgare]	No anotation	No anotation	cell;cell part;organelle	No anotation
nta-miR6020a-5p	Traes_2AL_D4BF4AE24.1	1074	4	--	--	--	--	2	0.01	2	2	predicted protein [Hordeum vulgare subsp. vulgare]	acyl-[acyl-carrier-protein] desaturase [EC:1.14.19.2]	cellular process;immune system process;metabolic process;multi-organism process;response to stimulus	cell;cell part;organelle;organelle part	binding;catalytic activity
nta-miR6020a-5p	Traes_1DL_5F0B91587.1	956	4.5	--	--	--	--	2	0.01	3	1	PREDICTED: structural maintenance of chromosomes protein 3-like [Brachypodium distachyon]	structural maintenance of chromosome 3 (chondroitin sulfate proteoglycan 6)	biological regulation;cellular component organization or biogenesis;cellular process;immune system process;metabolic process;multi-organism process;negative regulation of biological process;regulation of biological process;response to stimulus	cell;cell junction;cell part;macromolecular complex;organelle;organelle part;symplast	binding
nta-miR6020a-5p	Traes_1DL_379E66DDF.2	3921	4.5	--	--	--	--	2	0.01	2	1	PREDICTED: protein timeless homolog [Brachypodium distachyon]	timeless	No anotation	No anotation	No anotation
nta-miR6020a-5p	Traes_1BL_4DFA29ACD.2	956	4.5	--	--	--	--	2	0.01	3	1	PREDICTED: structural maintenance of chromosomes protein 3-like [Brachypodium distachyon]	structural maintenance of chromosome 3 (chondroitin sulfate proteoglycan 6)	biological regulation;cellular component organization or biogenesis;cellular process;immune system process;metabolic process;multi-organism process;negative regulation of biological process;regulation of biological process;response to stimulus	cell;cell junction;cell part;macromolecular complex;organelle;organelle part;symplast	binding
nta-miR6020a-5p	Traes_1BL_8FF2B3EDB.2	4097	4.5	--	--	--	--	2	0.01	2	1	PREDICTED: protein timeless homolog [Brachypodium distachyon]	timeless	No anotation	No anotation	No anotation
nta-miR6020a-5p	TRAES3BF072400150CFD_t1	119	4.5	3	>0.05	2	0.666667	2	0.01	2	0.666667	PREDICTED: pre-mRNA-splicing factor CWC22 homolog [Brachypodium distachyon]	pre-mRNA-splicing factor CWC22	cellular process;metabolic process	cell;cell part;organelle	binding
nta-miR6020a-5p	Traes_1AS_FF874F72D.1	450	4	2	0.01	2	1	--	--	--	--	predicted protein [Hordeum vulgare subsp. vulgare]	No anotation	No anotation	membrane;membrane part	No anotation
nta-miR6020a-5p	Traes_1BL_23349A132.1	668	4.5	2	0.01	6	6	--	--	--	--	ferredoxin precursor [Triticum aestivum]	ferredoxin	cellular process;metabolic process	cell;cell part;organelle	binding;electron carrier activity
nta-miR6020a-5p	Traes_1AS_10C467127.1	1514	4	2	0.01	4	0.666667	4	>0.05	1	0.166667	predicted protein [Hordeum vulgare subsp. vulgare]	cellulose synthase A [EC:2.4.1.12]	cellular component organization or biogenesis;cellular process;metabolic process;response to stimulus	cell;cell part;membrane;membrane part;organelle	binding;catalytic activity
nta-miR6020a-5p	Traes_1DL_FE85D16A6.2	1583	4.5	--	--	--	--	2	0.01	2	1	predicted protein [Hordeum vulgare subsp. vulgare] >gi|326520555|dbj|BAK07536.1| predicted protein [Hordeum vulgare subsp. vulgare]	chromatin licensing and DNA replication factor 1	No anotation	No anotation	No anotation
nta-miR6020a-5p	Traes_1AL_E5466110E.2	2730	4.5	2	0.01	3	1	--	--	--	--	predicted protein [Hordeum vulgare subsp. vulgare]	kinesin family member 15	cellular component organization or biogenesis;cellular process;establishment of localization;localization	cell;cell part;organelle	binding
nta-miR6020a-5p	TRAES3BF077200030CFD_t1	205	4.5	4	>0.05	1	0.5	2	0.01	2	1	predicted protein [Hordeum vulgare subsp. vulgare] >gi|326506156|dbj|BAJ91317.1| predicted protein [Hordeum vulgare subsp. vulgare]	prolyl-tRNA synthetase [EC:6.1.1.15]	cellular process;metabolic process	cell;cell junction;cell part;membrane;symplast	binding;catalytic activity
nta-miR6025a,stu-miR6025	Traes_2AL_26DD98EDE.1	52	3.5	--	--	--	--	0	0.006	2	0.0625	ribosomal protein S2 [Triticum aestivum] >gi|118430381|ref|YP_874646.1| ribosomal protein S2 [Hordeum vulgare subsp. vulgare] >gi|17380274|sp|P17933.2|RR2_WHEAT RecName: Full=30S ribosomal protein S2, chloroplastic >gi|209573605|sp|A1E9I4.1|RR2_HORVU RecName: Full=30S ribosomal protein S2, chloroplastic >gi|4958870|dbj|BAA78043.1| 30s r-protein CS2 [Triticum aestivum] >gi|13928198|dbj|BAB47027.1|…	small subunit ribosomal protein S2	No anotation	No anotation	No anotation
nta-miR6151f	Traes_1BL_DA91AD5D7.1	658	2	--	--	--	--	4	0.01	1	0.5	predicted protein [Hordeum vulgare subsp. vulgare]	DNA-directed RNA polymerase II subunit RPB1 [EC:2.7.7.6]	No anotation	cell;cell part;membrane;membrane part;organelle	catalytic activity
nta-miR6156	TRAES3BF066900110CFD_t1	2508	2.5	3	0.032	2	0.666667	--	--	--	--	predicted protein [Hordeum vulgare subsp. vulgare]	kinesin family member C2/C3	cellular process	cell;cell part;macromolecular complex;organelle;organelle part	binding;catalytic activity
osa-miR1320-5p	Traes_1DL_23A4CD4C6.1	201	1.5	--	--	--	--	4	0	1	0.333333	predicted protein [Hordeum vulgare subsp. vulgare]	nuclear GTP-binding protein	No anotation	cell;cell part;organelle	binding
osa-miR1428a-5p	Traes_1BL_0FC91FDA0.1	2557	2.5	2	>0.05	7	3.5	2	0.032	2	1	PREDICTED: uncharacterized protein LOC100845611 [Brachypodium distachyon]	nucleoprotein TPR	No anotation	cell;cell part;organelle	No anotation
osa-miR1428a-5p	Traes_1DS_04B787525.1	607	4.5	--	--	--	--	2	0.032	5	1	predicted protein [Hordeum vulgare subsp. vulgare]	regulator of ribosome biosynthesis	cellular component organization or biogenesis;cellular process	cell;cell part;membrane-enclosed lumen;organelle;organelle part	No anotation
osa-miR1430	TRAES3BF034200090CFD_t1	116	4	1	0.046	3	1	--	--	--	--	predicted protein [Hordeum vulgare subsp. vulgare]	No anotation	No anotation	No anotation	No anotation
osa-miR1436,hvu-miR1436	Traes_1AS_1D5A1B790.2	143	1	3	0.002	2	0.25	--	--	--	--	PREDICTED: mannosyl-oligosaccharide 1,2-alpha-mannosidase MNS3-like [Brachypodium distachyon]	mannosyl-oligosaccharide alpha-1,2-mannosidase [EC:3.2.1.113]	cellular process;developmental process;metabolic process;multicellular organismal process	cell;cell part;membrane;organelle	binding;catalytic activity
osa-miR1436,hvu-miR1436	Traes_1DL_05B4AB2E3.1	470	1.5	--	--	--	--	2	0.006	5	0.333333	predicted protein [Hordeum vulgare subsp. vulgare]	No anotation	No anotation	cell;cell part;membrane	No anotation
osa-miR1436,hvu-miR1436	Traes_1DL_9FE4D295D.2	2007	1	--	--	--	--	3	0	5	0.333333	predicted protein [Aegilops tauschii]	No anotation	No anotation	cell;cell part;organelle	No anotation
osa-miR1439	Traes_2AL_77B172DB2.1	832	4.5	--	--	--	--	2	0.008	2	2	PREDICTED: uncharacterized RNA-binding protein C23E6.01c-like [Brachypodium distachyon]	nucleolysin TIA-1/TIAR	No anotation	No anotation	binding
osa-miR1439	Traes_1AL_2116059A5.1	865	2	2	>0.05	14	1.07692	2	0.008	9	0.692308	predicted protein [Hordeum vulgare subsp. vulgare]	transcription factor Dp-1	biological regulation;cellular process;metabolic process;regulation of biological process	cell;cell part;macromolecular complex;membrane-enclosed lumen;organelle;organelle part	binding;nucleic acid binding transcription factor activity
osa-miR1439	Traes_1BL_CADC54213.1	1397	4	--	--	--	--	2	0.008	4	4	predicted protein [Hordeum vulgare subsp. vulgare]	1,4-alpha-glucan branching enzyme [EC:2.4.1.18]	No anotation	No anotation	No anotation
osa-miR1439	Traes_1DL_598A30CC8.2	409	3.5	--	--	--	--	2	0.008	8	2.66667	PREDICTED: uncharacterized protein LOC100834701 [Brachypodium distachyon]	No anotation	No anotation	cell;cell part;organelle	No anotation
osa-miR1439	Traes_2AL_F68F429C1.1	949	4	--	--	--	--	2	0.008	9	0.692308	predicted protein [Hordeum vulgare subsp. vulgare]	DNA excision repair protein ERCC-6	biological regulation;cell proliferation;cellular process;developmental process;metabolic process;multicellular organismal process;negative regulation of biological process;regulation of biological process;reproduction;reproductive process;response to stimulus	No anotation	binding;catalytic activity
osa-miR1439	Traes_1DL_598A30CC8.2	410	3	--	--	--	--	2	0.008	7	2.33333	PREDICTED: uncharacterized protein LOC100834701 [Brachypodium distachyon]	No anotation	No anotation	cell;cell part;organelle	No anotation
osa-miR1439	Traes_2AL_A2F36EF77.2	1323	2	--	--	--	--	2	0.008	9	0.692308	putative fertility restorer homologue [Oryza sativa Japonica Group]	tRNA (cytosine38-C5)-methyltransferase [EC:2.1.1.204]	No anotation	cell;cell part;organelle	No anotation
osa-miR159d	Traes_1BL_CF98E922B.1	901	1.5	--	--	--	--	2	0	35	35	predicted protein [Hordeum vulgare subsp. vulgare]	myb proto-oncogene protein, plant	No anotation	No anotation	No anotation
osa-miR159d	Traes_2AL_FCACEE2AC.1	795	4	--	--	--	--	2	0.002	4	2	predicted protein [Hordeum vulgare subsp. vulgare] >gi|326531978|dbj|BAK01365.1| predicted protein [Hordeum vulgare subsp. vulgare]	No anotation	No anotation	No anotation	No anotation
osa-miR159d	Traes_1DL_25540DE53.2	1759	1.5	--	--	--	--	2	0.002	50	25	predicted protein [Hordeum vulgare subsp. vulgare]	myb proto-oncogene protein, plant	No anotation	No anotation	No anotation
osa-miR160f-5p,ptc-miR160e-5p,ptc-miR160f,mtr-miR160c,sbi-miR160f,rco-miR160c,ahy-miR160-5p,tcc-miR160a,bdi-miR160e-5p,cme-miR160d,cpa-miR160d	Traes_2AL_C70217249.1	1175	1	--	--	--	--	0	0.002	3	1.5	predicted protein [Hordeum vulgare subsp. vulgare]	auxin response factor	biological regulation;cellular process;developmental process;metabolic process;multicellular organismal process;regulation of biological process;response to stimulus	No anotation	No anotation
osa-miR160f-5p,ptc-miR160e-5p,ptc-miR160f,mtr-miR160c,sbi-miR160f,rco-miR160c,ahy-miR160-5p,tcc-miR160a,bdi-miR160e-5p,cme-miR160d,cpa-miR160d	Traes_1BL_54CD82AC3.1	772	2	--	--	--	--	0	0	1956	326	predicted protein [Hordeum vulgare subsp. vulgare]	auxin response factor	biological regulation;cellular process;developmental process;growth;metabolic process;multicellular organismal process;regulation of biological process;reproduction;reproductive process;response to stimulus;signaling	cell;cell part;organelle	binding
osa-miR160f-5p,ptc-miR160e-5p,ptc-miR160f,mtr-miR160c,sbi-miR160f,rco-miR160c,ahy-miR160-5p,tcc-miR160a,bdi-miR160e-5p,cme-miR160d,cpa-miR160d	Traes_1DL_AEC2F3FB3.1	771	2	--	--	--	--	0	0.002	1956	326	predicted protein [Hordeum vulgare subsp. vulgare]	auxin response factor	biological regulation;cellular process;developmental process;growth;metabolic process;multicellular organismal process;regulation of biological process;reproduction;reproductive process;response to stimulus;signaling	cell;cell part;organelle	binding
osa-miR166e-3p	Traes_1DL_9344DD117.1	458	3.5	--	--	--	--	0	0.006	2460	820	predicted protein [Hordeum vulgare subsp. vulgare]	homeobox-leucine zipper protein	biological regulation;cellular process;developmental process;metabolic process;multicellular organismal process;regulation of biological process	cell;cell part;organelle	binding;nucleic acid binding transcription factor activity
osa-miR166i-3p	Traes_1DL_9344DD117.1	458	3	--	--	--	--	0	0.012	2460	820	predicted protein [Hordeum vulgare subsp. vulgare]	homeobox-leucine zipper protein	biological regulation;cellular process;developmental process;metabolic process;multicellular organismal process;regulation of biological process	cell;cell part;organelle	binding;nucleic acid binding transcription factor activity
osa-miR166k-3p,osa-miR166l-3p,sbi-miR166e,zma-miR166k-3p,zma-miR166j-3p,sbi-miR166g,zma-miR166n-3p,bdi-miR166h-3p,ata-miR5168-3p	Traes_1DL_9344DD117.1	458	2.5	--	--	--	--	0	0.002	2460	820	predicted protein [Hordeum vulgare subsp. vulgare]	homeobox-leucine zipper protein	biological regulation;cellular process;developmental process;metabolic process;multicellular organismal process;regulation of biological process	cell;cell part;organelle	binding;nucleic acid binding transcription factor activity
osa-miR169n,osa-miR169o,sbi-miR169i,zma-miR169o-5p,bdi-miR169d	Traes_2AS_7C177F9DB.1	1130	4	--	--	--	--	0	0.026	118	39.3333	nuclear transcription factor Y subunit A9 [Triticum monococcum]	nuclear transcription factor Y, alpha	No anotation	No anotation	No anotation
osa-miR169r-3p	Traes_1BL_D1954B55C.1	140	4.5	--	--	--	--	2	0.004	10	3.33333	RecName: Full=Phosphoglycerate kinase, chloroplastic; Flags: Precursor >gi|3293043|emb|CAA51931.1| phosphoglycerate kinase [Triticum aestivum]	phosphoglycerate kinase [EC:2.7.2.3]	biological regulation;cellular process;establishment of localization;localization;metabolic process;response to stimulus	cell;cell part;extracellular region;membrane;organelle;organelle part	catalytic activity
osa-miR169r-3p	Traes_1DL_00409CDC8.1	3159	4.5	--	--	--	--	2	0.004	7	7	PREDICTED: DNA damage-binding protein 1a-like [Brachypodium distachyon]	DNA damage-binding protein 1	biological adhesion;biological regulation;cell proliferation;cellular component organization or biogenesis;cellular process;developmental process;metabolic process;multicellular organismal process;negative regulation of biological process;positive regulation of biological process;regulation of biological process;reproduction;reproductive process;response to stimulus;signaling	cell;cell part;macromolecular complex;organelle	binding
osa-miR169r-3p	Traes_2AL_5ABA0ABE2.2	296	4	--	--	--	--	2	0.004	20	6.66667	PREDICTED: U6 snRNA-associated Sm-like protein LSm7-like [Brachypodium distachyon]	U6 snRNA-associated Sm-like protein LSm7	No anotation	cell;cell part;macromolecular complex;organelle	No anotation
osa-miR169r-3p	Traes_1BL_70D3FC76B.1	290	2	--	--	--	--	2	0.004	352	4.19048	hypothetical protein OsI_20231 [Oryza sativa Indica Group]	histone H2B	No anotation	cell;cell part;organelle	No anotation
osa-miR172c,sbi-miR172e,egu-miR172d,egu-miR172e,egu-miR172f	Traes_1BS_E68807072.2	1895	2.5	--	--	--	--	0	0.004	5	1.66667	predicted protein [Hordeum vulgare subsp. vulgare]	AP2-like factor, euAP2 lineage	biological regulation;cellular process;developmental process;multicellular organismal process;regulation of biological process	No anotation	No anotation
osa-miR172c,sbi-miR172e,egu-miR172d,egu-miR172e,egu-miR172f	Traes_2AL_5BA7E2623.1	1151	3	--	--	--	--	0	0.004	268	134	TaAP2-A [Triticum aestivum] >gi|471434560|dbj|BAN05520.1| TaAP2-A [Triticum aestivum] >gi|471434566|dbj|BAN05523.1| TaAP2-A [Triticum aestivum] >gi|471434568|dbj|BAN05524.1| TaAP2-A [Triticum aestivum] >gi|471434588|dbj|BAN05534.1| TaAP2-A [Triticum compactum] >gi|471434590|dbj|BAN05535.1| TaAP2-A [Triticum compactum] >gi|471434592|dbj|BAN05536.1| TaAP2-A [Triticum aestivum] >gi|471434594|dbj|BAN…	AP2-like factor, euAP2 lineage	No anotation	No anotation	No anotation
osa-miR172c,sbi-miR172e,egu-miR172d,egu-miR172e,egu-miR172f	Traes_1AS_90F3120F8.1	1059	2.5	0	0.002	8	2.66667	0	0	5	1.66667	predicted protein [Hordeum vulgare subsp. vulgare]	AP2-like factor, euAP2 lineage	cellular process;metabolic process	No anotation	catalytic activity
osa-miR1847.1	Traes_1AL_8F196786F.2	2692	4.5	2	0.036	2	1	2	>0.05	9	4.5	PREDICTED: uncharacterized protein LOC100834514 [Brachypodium distachyon]	cell division control protein 7 [EC:2.7.11.1]	No anotation	No anotation	catalytic activity
osa-miR1847.1	Traes_1AL_12C7665B7.1	3629	2	2	0.036	2	1	--	--	--	--	PREDICTED: pentatricopeptide repeat-containing protein At3g09040, mitochondrial-like [Brachypodium distachyon]	ATP-dependent DNA helicase HFM1/MER3 [EC:3.6.4.12]	No anotation	No anotation	No anotation
osa-miR1856	Traes_1BL_32F5519AA.1	772	2.5	--	--	--	--	2	0.006	2	2	predicted protein [Hordeum vulgare subsp. vulgare]	No anotation	establishment of localization;localization	cell;cell part;membrane;membrane part;organelle	No anotation
osa-miR1859	TRAES3BF022700030CFD_t1	671	4.5	1	0.046	8	8	2	>0.05	4	4	secretory carrier membrane protein [Triticum aestivum]	No anotation	establishment of localization;localization	cell;cell part;membrane;membrane part;organelle	No anotation
osa-miR1859	TRAES3BF080100170CFD_t1	2356	2.5	2	0.022	2	0.333333	--	--	--	--	PREDICTED: E3 ubiquitin-protein ligase BRE1-like 1-like [Brachypodium distachyon]	E3 ubiquitin-protein ligase BRE1 [EC:6.3.2.19]	biological adhesion;biological regulation;cellular component organization or biogenesis;cellular process;developmental process;establishment of localization;growth;immune system process;localization;metabolic process;multi-organism process;multicellular organismal process;negative regulation of biological process;positive regulation of biological process;regulation of biological process;reproduct…	cell;cell part;organelle	binding;catalytic activity
osa-miR1861d	Traes_1AL_994D1C909.1	425	2.5	2	0.022	840	12.1739	2	>0.05	812	11.7681	TPA: histone H4.3 [Zea mays]	histone H4	cellular component organization or biogenesis;cellular process;metabolic process	cell;cell junction;cell part;macromolecular complex;membrane;organelle;organelle part;symplast	binding
osa-miR1861e,osa-miR1861k,osa-miR1861m	Traes_1DL_35433F5C5.1	1107	2.5	--	--	--	--	4	0.024	1	0.333333	HSP70 [Triticum aestivum]	heat shock 70kDa protein 1/8	cellular process;metabolic process;multi-organism process;response to stimulus	cell;cell part;extracellular region;membrane;organelle;organelle part	binding;catalytic activity
osa-miR1861h,osa-miR1861j	Traes_1BL_CD551493D.2	294	2.5	--	--	--	--	2	0.006	59	1.22917	predicted protein [Hordeum vulgare subsp. vulgare]	histone H2A	cellular component organization or biogenesis;cellular process;metabolic process	cell;cell part;macromolecular complex;organelle;organelle part	binding
osa-miR1861h,osa-miR1861j	Traes_2AS_9B3DEDDAB.2	4497	4.5	--	--	--	--	2	0.006	5	1.66667	PREDICTED: DNA (cytosine-5)-methyltransferase 1B-like [Brachypodium distachyon]	DNA (cytosine-5-)-methyltransferase [EC:2.1.1.37]	biological regulation;cellular process;developmental process;metabolic process;multi-organism process;multicellular organismal process;negative regulation of biological process;regulation of biological process;reproduction;reproductive process	cell;cell part;organelle	binding;catalytic activity
osa-miR1861n	Traes_2AL_76EBE4FD8.1	2574	4.5	--	--	--	--	2	0.016	3	3	predicted protein [Hordeum vulgare subsp. vulgare]	kinesin family member C1	cellular component organization or biogenesis;cellular process;metabolic process;reproduction;reproductive process	cell;cell part;macromolecular complex;organelle;organelle part	binding;catalytic activity
osa-miR1862a,osa-miR1862b,osa-miR1862c	Traes_1DL_28B10263A.1	721	1.5	--	--	--	--	4	0	1	1	PREDICTED: probable beta-1,3-galactosyltransferase 8-like [Brachypodium distachyon]	RNA-binding protein with serine-rich domain 1	cellular component organization or biogenesis;cellular process;developmental process;metabolic process;multicellular organismal process	cell;cell part;membrane;membrane part;organelle	catalytic activity
osa-miR1879	Traes_1BL_174FF6A2B.1	223	2	--	--	--	--	4	0	1	0.5	predicted protein [Hordeum vulgare subsp. vulgare]	probable blue pigment (indigoidine) exporter	No anotation	cell;cell part;membrane;organelle	No anotation
osa-miR2091-3p	Traes_1BL_F48FE0EDE.1	1021	4.5	--	--	--	--	1	0.036	3	3	predicted protein [Hordeum vulgare subsp. vulgare]	bile acid:Na+ symporter, BASS family	cellular process;establishment of localization;localization	cell;cell part;membrane;organelle;organelle part	transporter activity
osa-miR2101-3p	Traes_2AL_D3CA0490C.1	138	2	--	--	--	--	2	0.006	7	2.33333	predicted protein [Hordeum vulgare subsp. vulgare]	No anotation	No anotation	No anotation	binding;catalytic activity
osa-miR2102-5p	Traes_1BL_BD8EBC16E.2	67	2.5	--	--	--	--	3	0.014	5	5	cold shock domain protein 2 [Triticum aestivum]	cellular nucleic acid-binding protein	biological regulation;cellular component organization or biogenesis;cellular process;developmental process;metabolic process;multicellular organismal process;regulation of biological process;reproduction;reproductive process;response to stimulus	cell;cell part;membrane;membrane-enclosed lumen;organelle;organelle part	binding
osa-miR2873b	Traes_1DL_8D7CE3666.1	1875	4.5	--	--	--	--	2	0.044	4	1.33333	PREDICTED: uncharacterized protein LOC100834701 [Brachypodium distachyon]	kinesin family member 15	cellular component organization or biogenesis;cellular process;immune system process;metabolic process;response to stimulus	cell;cell part;membrane-enclosed lumen;organelle;organelle part	binding;catalytic activity
osa-miR2873b	Traes_1BS_02BB5C185.1	1948	4.5	--	--	--	--	2	0.044	2	2	PREDICTED: gamma-tubulin complex component 4 homolog [Brachypodium distachyon]	No anotation	biological regulation;cellular component organization or biogenesis;cellular process;developmental process;growth;metabolic process;multicellular organismal process;regulation of biological process;reproduction;reproductive process	cell;cell junction;cell part;macromolecular complex;organelle;organelle part;symplast	binding
osa-miR2873b	Traes_1AL_66D7371D4.1	767	2.5	4	>0.05	1	0.25	2	0.044	3	0.75	predicted protein [Hordeum vulgare subsp. vulgare]	No anotation	No anotation	cell;cell part;organelle	catalytic activity
osa-miR2873b	Traes_1BS_68F77FAE7.1	1503	4.5	--	--	--	--	2	0.044	2	2	PREDICTED: patatin group A-3-like [Brachypodium distachyon]	DNA-directed RNA polymerase II subunit RPB1 [EC:2.7.7.6]	metabolic process	No anotation	catalytic activity
osa-miR2873b	Traes_1AL_D8FE82B94.1	1299	4.5	2	>0.05	5	1.66667	2	0.044	4	1.33333	PREDICTED: uncharacterized protein LOC100834701 [Brachypodium distachyon]	mitotic spindle assembly checkpoint protein MAD1	cellular process;metabolic process	cell;cell part;membrane-enclosed lumen;organelle;organelle part	binding;catalytic activity
osa-miR2873b	Traes_1BL_4FBC07444.2	1905	4.5	--	--	--	--	2	0.044	4	1.33333	PREDICTED: uncharacterized protein LOC100834701 [Brachypodium distachyon]	kinesin family member 15	cellular component organization or biogenesis;cellular process;immune system process;metabolic process;response to stimulus	cell;cell part;membrane-enclosed lumen;organelle;organelle part	binding;catalytic activity
osa-miR2873b	Traes_1AL_B0EAE92EE.1	1075	4.5	--	--	--	--	2	0.044	2	2	unknown [Hordeum vulgare]	20S proteasome subunit alpha 7 [EC:3.4.25.1]	cellular process;metabolic process;response to stimulus	cell;cell part;extracellular region;macromolecular complex;membrane;organelle	catalytic activity
osa-miR2905	Traes_2AL_36796B246.2	959	3	--	--	--	--	1	0.004	5	5	predicted protein [Hordeum vulgare subsp. vulgare]	RNA-binding protein with serine-rich domain 1	No anotation	No anotation	No anotation
osa-miR2905	Traes_1AL_D7C0EC7C1.1	1355	3.5	--	--	--	--	0	0.044	2	2	predicted protein [Hordeum vulgare subsp. vulgare]	RNA-binding protein with serine-rich domain 1	No anotation	cell;cell part;organelle	No anotation
osa-miR2925	Traes_1AL_F47CF94F4.1	364	3	1	0.036	2	1	--	--	--	--	predicted protein [Hordeum vulgare subsp. vulgare]	solute carrier family 39 (zinc transporter), member 1/2/3	No anotation	No anotation	No anotation
osa-miR2926	Traes_2AS_352D59E22.1	689	4.5	--	--	--	--	0	0.032	2	1.2	predicted protein [Hordeum vulgare subsp. vulgare]	beta-glucosidase [EC:3.2.1.21]	cellular process;metabolic process	cell;cell part;organelle	binding;catalytic activity
osa-miR2926	TRAES3BF058900100CFD_t1	320	3.5	2	>0.05	3	1	0	0.032	6	2	hypothetical protein OsI_03094 [Oryza sativa Indica Group]	peptidyl-prolyl cis-trans isomerase-like 4 [EC:5.2.1.8]	No anotation	No anotation	No anotation
osa-miR2932	TRAES3BF080500110CFD_t1	861	2	3	0.01	2	0.4	--	--	--	--	predicted protein [Hordeum vulgare subsp. vulgare] >gi|326495710|dbj|BAJ85951.1| predicted protein [Hordeum vulgare subsp. vulgare]	disease resistance protein RPS5	No anotation	cell;cell part;membrane;organelle	No anotation
osa-miR2932	Traes_1AL_5D3EECC71.2	441	4.5	3	0.01	6	2	3	>0.05	2	0.666667	predicted protein [Hordeum vulgare subsp. vulgare]	actin, other eukaryote	biological regulation;cellular component organization or biogenesis;cellular process;developmental process;growth;localization;metabolic process;multicellular organismal process;regulation of biological process;response to stimulus	cell;cell junction;cell part;membrane;membrane-enclosed lumen;organelle;organelle part;symplast	binding;structural molecule activity
osa-miR2932	TRAES3BF108100020CFD_t1	840	2	3	0.01	2	0.4	--	--	--	--	PREDICTED: uncharacterized protein LOC100824275 [Brachypodium distachyon]	disease resistance protein RPS5	No anotation	No anotation	No anotation
osa-miR2932	Traes_1AS_971BBFBD4.1	186	4.5	3	0.01	3	1	4	>0.05	1	0.333333	hypothetical protein SORBIDRAFT_09g001060 [Sorghum bicolor] >gi|241945727|gb|EES18872.1| hypothetical protein SORBIDRAFT_09g001060 [Sorghum bicolor]	No anotation	response to stimulus	No anotation	enzyme regulator activity
osa-miR2932	TRAES3BF093500020CFD_t1	480	2	3	0.01	2	0.4	--	--	--	--	hypothetical protein OsI_05309 [Oryza sativa Indica Group]	disease resistance protein RPS5	cellular process;metabolic process	membrane;membrane part	catalytic activity
osa-miR393a,sbi-miR393a,mtr-miR393a,ptc-miR393a-5p,ptc-miR393b-5p,ptc-miR393c,mtr-miR393b-5p,bna-miR393,vvi-miR393b,gma-miR393a,vvi-miR393a,sbi-miR393b,rco-miR393,tcc-miR393b,bdi-miR393a,bdi-miR393b-5p,lus-miR393a,lus-miR393b,lus-miR393c,lus-miR393d,cme-miR393a,cme-miR393b,cme-miR393c,ppe-miR393b	Traes_1BS_4BA296C26.2	1384	1	--	--	--	--	0	0	388	129.333	predicted protein [Hordeum vulgare subsp. vulgare]	transport inhibitor response 1	biological regulation;cellular process;developmental process;growth;multi-organism process;multicellular organismal process;regulation of biological process;reproduction;reproductive process;response to stimulus;signaling	cell;cell part;macromolecular complex;organelle;organelle part	binding
osa-miR393a,sbi-miR393a,mtr-miR393a,ptc-miR393a-5p,ptc-miR393b-5p,ptc-miR393c,mtr-miR393b-5p,bna-miR393,vvi-miR393b,gma-miR393a,vvi-miR393a,sbi-miR393b,rco-miR393,tcc-miR393b,bdi-miR393a,bdi-miR393b-5p,lus-miR393a,lus-miR393b,lus-miR393c,lus-miR393d,cme-miR393a,cme-miR393b,cme-miR393c,ppe-miR393b	Traes_1DS_1847DA30E.1	1131	1	--	--	--	--	0	0	388	129.333	predicted protein [Hordeum vulgare subsp. vulgare]	transport inhibitor response 1	biological regulation;cellular process;developmental process;growth;multi-organism process;multicellular organismal process;regulation of biological process;reproduction;reproductive process;response to stimulus;signaling	cell;cell part;macromolecular complex;organelle;organelle part	binding
osa-miR396e-3p	Traes_2AL_1C6430D2C.2	1246	3	--	--	--	--	2	0.014	2	2	predicted protein [Hordeum vulgare subsp. vulgare]	No anotation	No anotation	No anotation	No anotation
osa-miR396g,osa-miR396h,osa-miR396d	Traes_2AL_07B1977B8.1	923	0	--	--	--	--	2	0	103	34.3333	growth-regulating factor 1 [Hordeum vulgare]	serine/arginine repetitive matrix protein 1	No anotation	cell;cell part;organelle	binding
osa-miR3982-5p	Traes_1AL_36143CEB9.2	840	3	2	>0.05	11	2.2	3	0.016	6	1.2	predicted protein [Hordeum vulgare subsp. vulgare]	large subunit ribosomal protein L4e	cellular process;metabolic process	cell;cell part;macromolecular complex;membrane;membrane-enclosed lumen;organelle;organelle part	structural molecule activity
osa-miR3982-5p	Traes_1DL_8EFC66733.2	197	3	--	--	--	--	3	0.016	6	1.2	predicted protein [Hordeum vulgare subsp. vulgare]	large subunit ribosomal protein L4e	cellular process;metabolic process	cell;cell part;macromolecular complex;membrane;membrane-enclosed lumen;organelle;organelle part	structural molecule activity
osa-miR3982-5p	Traes_1BL_7C8D56CA8.1	255	3	--	--	--	--	3	0.016	6	1.2	predicted protein [Hordeum vulgare subsp. vulgare]	large subunit ribosomal protein L4e	cellular process;metabolic process	cell;cell part;macromolecular complex;membrane;membrane-enclosed lumen;organelle;organelle part	structural molecule activity
osa-miR399e,osa-miR399f,osa-miR399g,sbi-miR399e,sbi-miR399f,mtr-miR399a,mtr-miR399e,mtr-miR399f,mtr-miR399g,rco-miR399e,gma-miR399d,gma-miR399e,gma-miR399f,gma-miR399g,lus-miR399f,lus-miR399g,mtr-miR399s-3p,mtr-miR399t-3p	Traes_1AL_E5224B6EA.2	1038	0	2	0.012	3	1.5	--	--	--	--	predicted protein [Hordeum vulgare subsp. vulgare]	ubiquitin-conjugating enzyme E2 O [EC:6.3.2.19]	biological regulation;cellular process;establishment of localization;localization;response to stimulus	No anotation	catalytic activity
osa-miR399e,osa-miR399f,osa-miR399g,sbi-miR399e,sbi-miR399f,mtr-miR399a,mtr-miR399e,mtr-miR399f,mtr-miR399g,rco-miR399e,gma-miR399d,gma-miR399e,gma-miR399f,gma-miR399g,lus-miR399f,lus-miR399g,mtr-miR399s-3p,mtr-miR399t-3p	Traes_1AL_E5224B6EA.2	915	1.5	2	0.012	2	0.666667	4	>0.05	1	0.333333	predicted protein [Hordeum vulgare subsp. vulgare]	ubiquitin-conjugating enzyme E2 O [EC:6.3.2.19]	biological regulation;cellular process;establishment of localization;localization;response to stimulus	No anotation	catalytic activity
osa-miR399e,osa-miR399f,osa-miR399g,sbi-miR399e,sbi-miR399f,mtr-miR399a,mtr-miR399e,mtr-miR399f,mtr-miR399g,rco-miR399e,gma-miR399d,gma-miR399e,gma-miR399f,gma-miR399g,lus-miR399f,lus-miR399g,mtr-miR399s-3p,mtr-miR399t-3p	Traes_1DL_F122253A3.2	307	2	--	--	--	--	2	0.006	3	1.5	predicted protein [Hordeum vulgare subsp. vulgare]	ubiquitin-conjugating enzyme E2 O [EC:6.3.2.19]	biological regulation;cellular process;establishment of localization;localization;response to stimulus	No anotation	catalytic activity
osa-miR399e,osa-miR399f,osa-miR399g,sbi-miR399e,sbi-miR399f,mtr-miR399a,mtr-miR399e,mtr-miR399f,mtr-miR399g,rco-miR399e,gma-miR399d,gma-miR399e,gma-miR399f,gma-miR399g,lus-miR399f,lus-miR399g,mtr-miR399s-3p,mtr-miR399t-3p	Traes_1BL_241A3B9EF.3	511	1.5	2	0.012	2	0.666667	4	>0.05	1	0.333333	predicted protein [Hordeum vulgare subsp. vulgare]	ubiquitin-conjugating enzyme E2 O [EC:6.3.2.19]	biological regulation;cellular process;establishment of localization;localization;response to stimulus	No anotation	catalytic activity
osa-miR399e,osa-miR399f,osa-miR399g,sbi-miR399e,sbi-miR399f,mtr-miR399a,mtr-miR399e,mtr-miR399f,mtr-miR399g,rco-miR399e,gma-miR399d,gma-miR399e,gma-miR399f,gma-miR399g,lus-miR399f,lus-miR399g,mtr-miR399s-3p,mtr-miR399t-3p	Traes_1DL_F122253A3.2	716	0.5	--	--	--	--	2	0.006	3	1	predicted protein [Hordeum vulgare subsp. vulgare]	ubiquitin-conjugating enzyme E2 O [EC:6.3.2.19]	biological regulation;cellular process;establishment of localization;localization;response to stimulus	No anotation	catalytic activity
osa-miR399j,ptc-miR399i,sly-miR399,aqc-miR399,csi-miR399b,mdm-miR399d,cme-miR399b,stu-miR399i-3p	Traes_1DL_F122253A3.2	307	1.5	--	--	--	--	2	0.024	3	1.5	predicted protein [Hordeum vulgare subsp. vulgare]	ubiquitin-conjugating enzyme E2 O [EC:6.3.2.19]	biological regulation;cellular process;establishment of localization;localization;response to stimulus	No anotation	catalytic activity
osa-miR399j,ptc-miR399i,sly-miR399,aqc-miR399,csi-miR399b,mdm-miR399d,cme-miR399b,stu-miR399i-3p	Traes_1DL_F122253A3.2	716	2.5	--	--	--	--	2	0.024	3	1	predicted protein [Hordeum vulgare subsp. vulgare]	ubiquitin-conjugating enzyme E2 O [EC:6.3.2.19]	biological regulation;cellular process;establishment of localization;localization;response to stimulus	No anotation	catalytic activity
osa-miR399j,ptc-miR399i,sly-miR399,aqc-miR399,csi-miR399b,mdm-miR399d,cme-miR399b,stu-miR399i-3p	Traes_1AL_E5224B6EA.2	1038	2	2	0.016	3	1.5	--	--	--	--	predicted protein [Hordeum vulgare subsp. vulgare]	ubiquitin-conjugating enzyme E2 O [EC:6.3.2.19]	biological regulation;cellular process;establishment of localization;localization;response to stimulus	No anotation	catalytic activity
osa-miR435	Traes_2AS_23EBD417F.1	1043	4.5	--	--	--	--	2	0.014	16	5.33333	PREDICTED: protein TIME FOR COFFEE-like [Brachypodium distachyon]	nuclear pore complex protein Nup62	No anotation	No anotation	No anotation
osa-miR435	TRAES3BF104600030CFD_t1	1573	2	--	--	--	--	2	0.014	4	1.33333	MYB3R transcription factor [Triticum aestivum]	myb proto-oncogene protein, plant	No anotation	No anotation	No anotation
osa-miR435	Traes_1AS_16318D86C.2	1046	4	--	--	--	--	2	0.014	2	2	PREDICTED: uncharacterized protein LOC100835523 [Brachypodium distachyon]	No anotation	No anotation	No anotation	No anotation
osa-miR438	Traes_1AL_22BFD3F69.1	913	2	--	--	--	--	4	0	1	0.5	endotransglucosylase/hydrolase XTH2 [Triticum aestivum]	xyloglucan:xyloglucosyl transferase [EC:2.4.1.207]	cellular process;metabolic process	cell;cell part;extracellular region;organelle	catalytic activity
osa-miR444a-3p.2,osa-miR444d.2,osa-miR444e,bdi-miR444b	Traes_1BL_F0554ED4E.1	693	1.5	--	--	--	--	3	0	7	0.0215533	PREDICTED: homeobox-leucine zipper protein ROC3-like [Brachypodium distachyon]	homeobox-leucine zipper protein	biological regulation;cellular process;metabolic process;regulation of biological process	cell;cell part;organelle	binding;nucleic acid binding transcription factor activity
osa-miR444f,ssp-miR444a,ssp-miR444b.2	Traes_1BL_F0554ED4E.1	696	4	--	--	--	--	3	0.006	7	0.0215533	PREDICTED: homeobox-leucine zipper protein ROC3-like [Brachypodium distachyon]	homeobox-leucine zipper protein	biological regulation;cellular process;metabolic process;regulation of biological process	cell;cell part;organelle	binding;nucleic acid binding transcription factor activity
osa-miR444f,ssp-miR444a,ssp-miR444b.2	Traes_1BL_F0554ED4E.1	693	2	--	--	--	--	3	0.006	7	0.0215533	PREDICTED: homeobox-leucine zipper protein ROC3-like [Brachypodium distachyon]	homeobox-leucine zipper protein	biological regulation;cellular process;metabolic process;regulation of biological process	cell;cell part;organelle	binding;nucleic acid binding transcription factor activity
osa-miR5071	Traes_1BL_78443376F.2	1586	2	--	--	--	--	0	0.028	48	24	predicted protein [Hordeum vulgare subsp. vulgare]	disease resistance protein RPM1	No anotation	No anotation	No anotation
osa-miR5071	Traes_1DS_5FF8D9E2D.2	1895	3	--	--	--	--	0	0.028	55	18.3333	putative NBS-LRR resistance protein [Aegilops tauschii]	disease resistance protein RPM1	response to stimulus	No anotation	binding
osa-miR5071	Traes_1BS_C1A5A4E0A.1	1870	3	--	--	--	--	0	0.028	40	6.66667	PREDICTED: disease resistance protein RPP13-like [Brachypodium distachyon]	disease resistance protein RPM1	No anotation	No anotation	No anotation
osa-miR5071	Traes_1AL_C72E5F1BD.2	431	3.5	4	>0.05	1	1	0	0.028	8	8	predicted protein [Hordeum vulgare subsp. vulgare]	disease resistance protein RPM1	response to stimulus	cell;cell part;organelle	binding
osa-miR5071	Traes_1BS_3AE874B0B.2	807	3	--	--	--	--	0	0.028	40	6.66667	PREDICTED: disease resistance protein RPP13-like [Brachypodium distachyon]	disease resistance protein RPM1	No anotation	cell;cell part;organelle	No anotation
osa-miR5071	Traes_1BL_33D479058.2	1697	2	0	0	61	30.5	2	>0.05	48	24	predicted protein [Hordeum vulgare subsp. vulgare]	disease resistance protein RPM1	No anotation	No anotation	No anotation
osa-miR5071	Traes_1DS_92A7B09F2.2	1792	3	--	--	--	--	0	0.028	40	6.66667	PREDICTED: disease resistance protein RPP13-like [Brachypodium distachyon]	disease resistance protein RPM1	No anotation	No anotation	No anotation
osa-miR5071	Traes_1BS_CA209AE61.2	1032	3	--	--	--	--	0	0.028	40	6.66667	PREDICTED: disease resistance protein RPP13-like [Brachypodium distachyon]	disease resistance protein RPM1	No anotation	No anotation	No anotation
osa-miR5082	Traes_1BL_2F934F998.1	393	3.5	2	>0.05	3	1.5	4	0.042	1	0.5	PISTILLATA-like MADS box protein [Triticum aestivum]	MADS-box transcription factor, plant	biological regulation;cellular process;metabolic process;regulation of biological process	cell;cell part;organelle	nucleic acid binding transcription factor activity
osa-miR5082	Traes_2AS_28EEA5BBC.1	871	3	--	--	--	--	2	0.012	9	4.5	PHD zinc finger protein [Triticum aestivum]		biological regulation;cellular process;metabolic process;regulation of biological process	cell;cell part;organelle	binding
osa-miR5150-3p	Traes_1BL_8A2A5BC90.1	755	2	--	--	--	--	3	0	8	2.66667	PREDICTED: tubulin beta-1 chain-like [Brachypodium distachyon]	tubulin beta	cellular component organization or biogenesis;cellular process;metabolic process	cell;cell part;macromolecular complex;organelle;organelle part	binding;catalytic activity;structural molecule activity
osa-miR5152-3p	Traes_1DL_5648FF7CC.1	1151	4	--	--	--	--	1	0.018	6	2	predicted protein [Hordeum vulgare subsp. vulgare]	No anotation	No anotation	cell;cell part;organelle	No anotation
osa-miR5157a-3p,osa-miR5157b-3p	TRAES3BF091600170CFD_t1	802	4.5	0	0.006	3	0.375	--	--	--	--	predicted protein [Hordeum vulgare subsp. vulgare]	E1A/CREB-binding protein [EC:2.3.1.48]	No anotation	No anotation	No anotation
osa-miR5340	Traes_1BL_8A2A5BC90.1	757	3	--	--	--	--	3	0.002	11	2.75	PREDICTED: tubulin beta-1 chain-like [Brachypodium distachyon]	tubulin beta	cellular component organization or biogenesis;cellular process;metabolic process	cell;cell part;macromolecular complex;organelle;organelle part	binding;catalytic activity;structural molecule activity
osa-miR5505	Traes_1DL_28B10263A.1	721	2.5	--	--	--	--	4	0.01	1	1	PREDICTED: probable beta-1,3-galactosyltransferase 8-like [Brachypodium distachyon]	RNA-binding protein with serine-rich domain 1	cellular component organization or biogenesis;cellular process;developmental process;metabolic process;multicellular organismal process	cell;cell part;membrane;membrane part;organelle	catalytic activity
osa-miR5514	TRAES3BF026700030CFD_t1	1225	2	4	0.008	1	1	--	--	--	--	predicted protein [Hordeum vulgare subsp. vulgare]	RNA-binding protein with serine-rich domain 1	No anotation	No anotation	No anotation
osa-miR5541	TRAES3BF027500020CFD_t1	2136	3	2	>0.05	9	3	3	0.024	2	0.666667	PREDICTED: nodal modulator 1-like [Brachypodium distachyon]	No anotation	cellular process;metabolic process	cell;cell part;extracellular region;membrane;organelle;organelle part	binding;catalytic activity
osa-miR5789	Traes_1BL_15286F615.1	678	2.5	2	>0.05	7	2.33333	3	0.012	2	0.666667	predicted protein [Hordeum vulgare subsp. vulgare]	solute carrier family 35, member C2	No anotation	membrane;membrane part	No anotation
osa-miR5789	Traes_2AS_3FDAA17CD.1	208	4.5	--	--	--	--	3	0.012	9	3	elongation factor 1 alpha [Hordeum brevisubulatum]	elongation factor 1-alpha	cellular process;metabolic process	cell;cell part	binding;catalytic activity
osa-miR5792	Traes_1AL_2CAAB9D4A.1	896	2	4	0	1	1	--	--	--	--	dof zinc finger protein 10 [Hordeum vulgare subsp. vulgare]	No anotation	biological regulation;cellular process;metabolic process;regulation of biological process	No anotation	binding
osa-miR5792	Traes_2AS_28EEA5BBC.1	868	1.5	--	--	--	--	2	0	6	3	PHD zinc finger protein [Triticum aestivum]		biological regulation;cellular process;metabolic process;regulation of biological process	cell;cell part;organelle	binding
osa-miR5795	Traes_1AL_D52432D7C.1	872	2.5	--	--	--	--	4	0.016	1	0.333333	PREDICTED: probable Xaa-Pro aminopeptidase P-like [Brachypodium distachyon]	Xaa-Pro aminopeptidase [EC:3.4.11.9]	cellular process	cell;cell part;organelle;organelle part	catalytic activity
osa-miR5804	Traes_1DL_43ABB09A7.2	400	3.5	--	--	--	--	1	0.008	18	18	TPA: hypothetical protein ZEAMMB73_130844 [Zea mays]	dUTP pyrophosphatase [EC:3.6.1.23]	No anotation	No anotation	No anotation
osa-miR5805	Traes_1BL_DA91AD5D7.1	1024	4	--	--	--	--	2	0.046	2	2	predicted protein [Hordeum vulgare subsp. vulgare]	DNA-directed RNA polymerase II subunit RPB1 [EC:2.7.7.6]	No anotation	cell;cell part;membrane;membrane part;organelle	catalytic activity
osa-miR5807	Traes_1AL_DB4D32ABB.2	256	3	3	0.002	2	0.285714	--	--	--	--	expansin EXPB2 [Triticum aestivum]	RecQ-mediated genome instability protein 1	No anotation	cell;cell part;organelle	No anotation
osa-miR5832	Traes_1DL_7773A9BFB.2	6676	1.5	--	--	--	--	2	0	2	2	hypothetical protein [Aegilops tauschii]	auxin response factor	No anotation	No anotation	No anotation
osa-miR5835	Traes_2AS_95724269A.1	631	3	--	--	--	--	4	0.006	1	0.5	predicted protein [Hordeum vulgare subsp. vulgare]	YggT family protein	No anotation	No anotation	No anotation
osa-miR6245	TRAES3BF049300010CFD_t1	696	4	1	0.042	5	1.66667	2	>0.05	3	1	predicted protein [Hordeum vulgare subsp. vulgare]	putative ABC transport system ATP-binding protein	cellular process;metabolic process	cell;cell part;membrane;organelle;organelle part	binding;catalytic activity;transporter activity
osa-miR6245	TRAES3BF049200030CFD_t1	696	4	1	0.042	5	1.66667	2	>0.05	3	1	predicted protein [Hordeum vulgare subsp. vulgare]	putative ABC transport system ATP-binding protein	cellular process;metabolic process	cell;cell part;membrane;organelle;organelle part	binding;catalytic activity;transporter activity
osa-miR6246	Traes_1AL_AAFD1DF0C.1	238	3.5	3	0.02	3	0.6	--	--	--	--	predicted protein [Hordeum vulgare subsp. vulgare]	cyclin B	biological regulation;cellular process;regulation of biological process	cell;cell part;organelle	No anotation
osa-miR6256	Traes_2AS_358B27F8D.1	625	2	--	--	--	--	2	0	8	1.14286	predicted protein [Hordeum vulgare subsp. vulgare]	phospholipase D [EC:3.1.4.4]	No anotation	cell;cell part;organelle	No anotation
osa-miR7693-3p	Traes_2AS_9ADD06F95.1	329	2.5	--	--	--	--	2	0.008	5	5	predicted protein [Hordeum vulgare subsp. vulgare]	histone H2A	cellular component organization or biogenesis;cellular process;metabolic process	cell;cell part;macromolecular complex;membrane-enclosed lumen;organelle;organelle part	binding
osa-miR812q	Traes_1DL_263F80870.1	367	2.5	--	--	--	--	4	0	1	0.25	LSD1-type zinc finger protein [Triticum aestivum]	No anotation	biological regulation;cellular process;death;positive regulation of biological process;regulation of biological process	No anotation	No anotation
osa-miR821a,osa-miR821b,osa-miR821c	Traes_1BL_82133E670.1	203	2.5	--	--	--	--	4	0.004	1	0.5	predicted protein [Hordeum vulgare subsp. vulgare]	cyclin B	biological regulation;cellular component organization or biogenesis;cellular process;growth;metabolic process;regulation of biological process;response to stimulus	cell;cell part;organelle	binding
osa-miR827,zma-miR827-3p,bdi-miR827-3p,ssp-miR827	Traes_2AL_956419DF5.1	521	2	--	--	--	--	2	0.014	14	7	PREDICTED: SPX domain-containing membrane protein Os04g0573000-like [Brachypodium distachyon]	No anotation	cellular process;establishment of localization;localization	cell;cell part;membrane;membrane part;organelle;organelle part	No anotation
pab-miR3704	TRAES3BF175400030CFD_t1	983	3.5	2	>0.05	5	1.66667	3	0.034	2	0.666667	predicted protein [Hordeum vulgare subsp. vulgare]	threonyl-tRNA synthetase [EC:6.1.1.3]	cellular process;metabolic process	cell;cell part;membrane;organelle	binding;catalytic activity
pde-miR1314	Traes_1BL_6D967E09B.1	911	3.5	--	--	--	--	3	0.016	2	0.5	hypothetical protein SORBIDRAFT_01g019210 [Sorghum bicolor] >gi|241918334|gb|EER91478.1| hypothetical protein SORBIDRAFT_01g019210 [Sorghum bicolor]	ubiquitin carboxyl-terminal hydrolase 7 [EC:3.1.2.15]	No anotation	No anotation	No anotation
pde-miR3701	TRAES3BF079900090CFD_t1	1483	2.5	4	0.018	1	0.333333	--	--	--	--	PREDICTED: probable ADP-ribosylation factor GTPase-activating protein AGD14-like [Brachypodium distachyon]	stromal membrane-associated protein	cellular process;metabolic process	cell;cell part	binding
pde-miR3704b	Traes_1BL_CD551493D.2	294	2	--	--	--	--	2	0	59	1.22917	predicted protein [Hordeum vulgare subsp. vulgare]	histone H2A	cellular component organization or biogenesis;cellular process;metabolic process	cell;cell part;macromolecular complex;organelle;organelle part	binding
pgi-miR6143b-5p	Traes_1BL_72EC293D2.1	475	3.5	--	--	--	--	4	0.002	1	1	predicted protein [Hordeum vulgare subsp. vulgare] >gi|326493150|dbj|BAJ85036.1| predicted protein [Hordeum vulgare subsp. vulgare]	No anotation	No anotation	cell;cell part;organelle	No anotation
ppe-miR319b	Traes_1BL_BB286FB67.1	272	2.5	--	--	--	--	3	0.004	9	3	RecName: Full=Protochlorophyllide reductase B, chloroplastic; Short=PCR B; AltName: Full=NADPH-protochlorophyllide oxidoreductase B; Short=POR B; Flags: Precursor >gi|683476|emb|CAA59228.1| NADPH dehydrogenase [Hordeum vulgare]	protochlorophyllide reductase [EC:1.3.1.33]	cellular process;metabolic process;response to stimulus	cell;cell part;membrane;organelle;organelle part	binding;catalytic activity
ppe-miR393a	Traes_1AS_EF9022F0F.1	890	1	2	>0.05	56	18.6667	2	0	19	6.33333	predicted protein [Hordeum vulgare subsp. vulgare]	transport inhibitor response 1	cellular process;developmental process;growth;multi-organism process;multicellular organismal process;reproduction;reproductive process;response to stimulus	cell;cell part;macromolecular complex;organelle;organelle part	binding
ppe-miR393a	Traes_1DS_1847DA30E.1	1133	1	--	--	--	--	2	0	19	6.33333	predicted protein [Hordeum vulgare subsp. vulgare]	transport inhibitor response 1	biological regulation;cellular process;developmental process;growth;multi-organism process;multicellular organismal process;regulation of biological process;reproduction;reproductive process;response to stimulus;signaling	cell;cell part;macromolecular complex;organelle;organelle part	binding
ppe-miR393a	Traes_1BS_4BA296C26.2	1386	1	--	--	--	--	2	0	19	6.33333	predicted protein [Hordeum vulgare subsp. vulgare]	transport inhibitor response 1	biological regulation;cellular process;developmental process;growth;multi-organism process;multicellular organismal process;regulation of biological process;reproduction;reproductive process;response to stimulus;signaling	cell;cell part;macromolecular complex;organelle;organelle part	binding
ppe-miR399a	Traes_2AS_4074D3013.1	194	4	--	--	--	--	4	0.006	1	0.5	predicted protein [Hordeum vulgare subsp. vulgare]	protein-tyrosine phosphatase [EC:3.1.3.48]	cellular process;metabolic process	No anotation	catalytic activity
ppe-miR399a	Traes_1BL_241A3B9EF.3	318	2	4	>0.05	1	1	4	0.006	1	1	predicted protein [Hordeum vulgare subsp. vulgare]	ubiquitin-conjugating enzyme E2 O [EC:6.3.2.19]	biological regulation;cellular process;establishment of localization;localization;response to stimulus	No anotation	catalytic activity
ppe-miR399a	Traes_1DS_2579B0616.1	521	4	--	--	--	--	2	0.004	6	2	predicted protein [Hordeum vulgare subsp. vulgare]	No anotation	No anotation	No anotation	No anotation
ppe-miR399a	Traes_1DL_F122253A3.2	307	2	--	--	--	--	2	0.004	3	1.5	predicted protein [Hordeum vulgare subsp. vulgare]	ubiquitin-conjugating enzyme E2 O [EC:6.3.2.19]	biological regulation;cellular process;establishment of localization;localization;response to stimulus	No anotation	catalytic activity
ppe-miR399a	Traes_1BL_25C4501BF.2	253	4.5	--	--	--	--	4	0.006	1	0.333333	predicted protein [Hordeum vulgare subsp. vulgare]	ubiquitin fusion degradation protein 1	cellular process;metabolic process	cell;cell part;organelle	binding
ppe-miR399a	Traes_1BS_9714F1DCB.1	520	4	--	--	--	--	2	0.004	6	2	predicted protein [Hordeum vulgare subsp. vulgare]	No anotation	No anotation	No anotation	No anotation
ppe-miR399b	Traes_1AS_3451447E0.1	1339	3.5	1	0.006	4	2	--	--	--	--	predicted protein [Hordeum vulgare subsp. vulgare] >gi|326530119|dbj|BAK08339.1| predicted protein [Hordeum vulgare subsp. vulgare]	phospholipase D [EC:3.1.4.4]	cellular component organization or biogenesis;cellular process;metabolic process	cell;cell part;organelle	No anotation
ppe-miR399c,ppe-miR399d,ppe-miR399e,ppe-miR399f,ppe-miR399g,ppe-miR399h,ppe-miR399i,ppe-miR399j,ppe-miR399k,ppe-miR399l	Traes_1DL_F122253A3.2	307	2.5	--	--	--	--	2	0.03	3	1.5	predicted protein [Hordeum vulgare subsp. vulgare]	ubiquitin-conjugating enzyme E2 O [EC:6.3.2.19]	biological regulation;cellular process;establishment of localization;localization;response to stimulus	No anotation	catalytic activity
ppe-miR399c,ppe-miR399d,ppe-miR399e,ppe-miR399f,ppe-miR399g,ppe-miR399h,ppe-miR399i,ppe-miR399j,ppe-miR399k,ppe-miR399l	Traes_1DL_F122253A3.2	716	3.5	--	--	--	--	2	0.03	3	1	predicted protein [Hordeum vulgare subsp. vulgare]	ubiquitin-conjugating enzyme E2 O [EC:6.3.2.19]	biological regulation;cellular process;establishment of localization;localization;response to stimulus	No anotation	catalytic activity
ppe-miR399c,ppe-miR399d,ppe-miR399e,ppe-miR399f,ppe-miR399g,ppe-miR399h,ppe-miR399i,ppe-miR399j,ppe-miR399k,ppe-miR399l	Traes_1AL_E5224B6EA.2	1038	3	2	0.036	3	1.5	--	--	--	--	predicted protein [Hordeum vulgare subsp. vulgare]	ubiquitin-conjugating enzyme E2 O [EC:6.3.2.19]	biological regulation;cellular process;establishment of localization;localization;response to stimulus	No anotation	catalytic activity
ppe-miR399c,ppe-miR399d,ppe-miR399e,ppe-miR399f,ppe-miR399g,ppe-miR399h,ppe-miR399i,ppe-miR399j,ppe-miR399k,ppe-miR399l	Traes_1BL_03A70CEEA.1	1925	4.5	2	0.036	2	0.666667	4	>0.05	1	0.333333	predicted protein [Hordeum vulgare subsp. vulgare]	CCR4-NOT transcription complex subunit 6	No anotation	No anotation	catalytic activity
ppe-miR477-3p	Traes_2AL_80D15B4FB.1	1254	2	--	--	--	--	2	0.002	7	1.16667	PREDICTED: 26S protease regulatory subunit 6B homolog [Brachypodium distachyon]	26S proteasome regulatory subunit T3	metabolic process	cell;cell part	binding;catalytic activity
ppe-miR482d-3p	Traes_2AL_CB96D1CB1.2	878	4.5	--	--	--	--	4	0.006	1	0.5	predicted protein [Hordeum vulgare subsp. vulgare]	protein transport protein SEC24	No anotation	cell;cell part;organelle	No anotation
ppe-miR482e	Traes_2AL_D83F28AFC.2	1673	4.5	--	--	--	--	4	0.004	1	0.333333	PREDICTED: transmembrane protein 184C-like [Brachypodium distachyon]	No anotation	cellular component organization or biogenesis;cellular process;establishment of localization;localization;response to stimulus	cell;cell part;organelle	No anotation
ppe-miR482e	Traes_1AL_A02E2798D.1	828	3	--	--	--	--	4	0.004	1	0.166667	predicted protein [Hordeum vulgare subsp. vulgare]	glutamyl-tRNA synthetase [EC:6.1.1.17]	cellular process;metabolic process	cell;cell part;organelle	binding;catalytic activity
ppe-miR482e	TRAES3BF101600020CFD_t1	620	2	--	--	--	--	4	0.004	1	1	Os08g0543100 [Oryza sativa Japonica Group] >gi|113624367|dbj|BAF24312.1| Os08g0543100 [Oryza sativa Japonica Group]	DNA-directed RNA polymerases I, II, and III subunit RPABC1	No anotation	No anotation	No anotation
ppe-miR482e	TRAES3BF136500030CFD_t1	888	4.5	--	--	--	--	4	0.004	1	0.5	predicted protein [Hordeum vulgare subsp. vulgare]	kinesin family member 18/19	cellular process	cell;cell part;macromolecular complex;organelle;organelle part	binding;catalytic activity
ppe-miR482e	Traes_1AL_5A7E85C4E.1	1451	4.5	--	--	--	--	4	0.004	1	1	predicted protein [Hordeum vulgare subsp. vulgare]	sulfite reductase (ferredoxin) [EC:1.8.7.1]	biological regulation;cellular component organization or biogenesis;cellular process;metabolic process;negative regulation of biological process;regulation of biological process;response to stimulus	cell;cell part;extracellular region;membrane;organelle;organelle part	binding;catalytic activity
ppe-miR482e	Traes_1BL_1FF35D494.1	512	3	--	--	--	--	4	0.004	1	0.166667	predicted protein [Hordeum vulgare subsp. vulgare]	glutamyl-tRNA synthetase [EC:6.1.1.17]	cellular process;metabolic process	cell;cell part;organelle	binding;catalytic activity
ppe-miR482e	Traes_1AL_6D5AE9F53.1	1952	4.5	--	--	--	--	4	0.004	1	0.5	Prp1 protein [Hordeum vulgare subsp. vulgare]	pre-mRNA-processing factor 6	cellular process;metabolic process;response to stimulus	cell;cell part;organelle;organelle part	No anotation
ppe-miR482e	Traes_1DL_163D00647.2	748	3	--	--	--	--	4	0.004	1	0.166667	predicted protein [Hordeum vulgare subsp. vulgare]	glutamyl-tRNA synthetase [EC:6.1.1.17]	cellular process;metabolic process	cell;cell part;organelle	binding;catalytic activity
ppe-miR482e	Traes_1DL_9337F1328.2	1693	4.5	--	--	--	--	4	0.004	1	0.5	Prp1 protein [Hordeum vulgare subsp. vulgare]	pre-mRNA-processing factor 6	cellular process;metabolic process;response to stimulus	cell;cell part;organelle;organelle part	No anotation
ppe-miR6260	Traes_1BL_8A2A5BC90.1	755	2.5	--	--	--	--	3	0.032	8	2.66667	PREDICTED: tubulin beta-1 chain-like [Brachypodium distachyon]	tubulin beta	cellular component organization or biogenesis;cellular process;metabolic process	cell;cell part;macromolecular complex;organelle;organelle part	binding;catalytic activity;structural molecule activity
ppe-miR6265	Traes_1AL_66D7371D4.1	768	3.5	3	0.018	2	0.5	--	--	--	--	predicted protein [Hordeum vulgare subsp. vulgare]	No anotation	No anotation	cell;cell part;organelle	catalytic activity
ppe-miR8131-3p	Traes_2AL_74EFA5757.1	1456	2	--	--	--	--	4	0	1	1	Os04g0591100 [Oryza sativa Japonica Group] >gi|113565282|dbj|BAF15625.1| Os04g0591100 [Oryza sativa Japonica Group]	nuclear pore complex protein Nup62	No anotation	No anotation	No anotation
ppt-miR1023a-3p	Traes_1AL_E079441E5.2	1052	3	0	0.01	34	34	2	>0.05	29	29	LOC100282418 [Zea mays] >gi|195622244|gb|ACG32952.1| 60S ribosomal protein L7a [Zea mays] >gi|414886143|tpg|DAA62157.1| TPA: 60S ribosomal protein L7a [Zea mays]	large subunit ribosomal protein L7Ae	cellular process;metabolic process	cell;cell part;macromolecular complex;organelle	structural molecule activity
ppt-miR1023a-3p	Traes_1BS_90427972B.2	850	4	--	--	--	--	3	0.004	8	1.6	Os05g0155500 [Oryza sativa Japonica Group] >gi|62900380|sp|Q9SLX0.2|IMA1B_ORYSJ RecName: Full=Importin subunit alpha-1b >gi|113578243|dbj|BAF16606.1| Os05g0155500 [Oryza sativa Japonica Group]	vacuolar protein 8	cellular process;establishment of localization;localization	cell;cell part;membrane-enclosed lumen;organelle;organelle part	transporter activity
ppt-miR1023a-3p	Traes_1BL_8A2A5BC90.1	756	2	--	--	--	--	3	0.004	9	3	PREDICTED: tubulin beta-1 chain-like [Brachypodium distachyon]	tubulin beta	cellular component organization or biogenesis;cellular process;metabolic process	cell;cell part;macromolecular complex;organelle;organelle part	binding;catalytic activity;structural molecule activity
ppt-miR1023a-3p	Traes_1DS_B76EB7BCD.2	845	4	--	--	--	--	3	0.004	8	1.6	Os05g0155500 [Oryza sativa Japonica Group] >gi|62900380|sp|Q9SLX0.2|IMA1B_ORYSJ RecName: Full=Importin subunit alpha-1b >gi|113578243|dbj|BAF16606.1| Os05g0155500 [Oryza sativa Japonica Group]	vacuolar protein 8	cellular process;establishment of localization;localization	cell;cell part;membrane-enclosed lumen;organelle;organelle part	transporter activity
ppt-miR1023c-5p,ppt-miR1023d-5p	Traes_2AL_48B239DD6.1	491	3.5	--	--	--	--	3	0.022	65	0.0982965	predicted protein [Hordeum vulgare subsp. vulgare]	homeobox-leucine zipper protein	biological regulation;cellular process;developmental process;metabolic process;multicellular organismal process;regulation of biological process;reproduction;reproductive process	cell;cell part;organelle	binding;nucleic acid binding transcription factor activity
ppt-miR1023c-5p,ppt-miR1023d-5p	Traes_1BL_7A5358469.2	5296	2.5	--	--	--	--	3	0.022	2	0.666667	PREDICTED: uncharacterized protein LOC100827174 [Brachypodium distachyon]	nucleolin	No anotation	No anotation	No anotation
ppt-miR1028c-3p	Traes_1AL_66D7371D4.1	767	2.5	4	>0.05	1	0.25	2	0.036	3	0.75	predicted protein [Hordeum vulgare subsp. vulgare]	No anotation	No anotation	cell;cell part;organelle	catalytic activity
ppt-miR1036-5p	Traes_2AS_358B27F8D.1	626	3	--	--	--	--	3	0.014	3	0.428571	predicted protein [Hordeum vulgare subsp. vulgare]	phospholipase D [EC:3.1.4.4]	No anotation	cell;cell part;organelle	No anotation
ppt-miR1042-5p	Traes_1BL_32F5519AA.1	772	2.5	--	--	--	--	2	0.028	2	2	predicted protein [Hordeum vulgare subsp. vulgare]	No anotation	establishment of localization;localization	cell;cell part;membrane;membrane part;organelle	No anotation
ppt-miR1042-5p	Traes_1DL_4C479DE73.3	2593	4.5	--	--	--	--	2	0.028	4	2	PREDICTED: phospholipase D beta 1-like [Brachypodium distachyon]	phospholipase D [EC:3.1.4.4]	cellular process;immune system process;metabolic process;multi-organism process;response to stimulus	cell;cell junction;cell part;membrane;organelle;symplast	binding;catalytic activity
ppt-miR1042-5p	Traes_1DL_9344DD117.1	692	4	--	--	--	--	2	0.028	4	0.666667	predicted protein [Hordeum vulgare subsp. vulgare]	homeobox-leucine zipper protein	biological regulation;cellular process;developmental process;metabolic process;multicellular organismal process;regulation of biological process	cell;cell part;organelle	binding;nucleic acid binding transcription factor activity
ppt-miR1042-5p	Traes_1BL_CF9A1EAC4.1	1669	4.5	--	--	--	--	2	0.028	4	2	PREDICTED: phospholipase D beta 1-like [Brachypodium distachyon]	phospholipase D [EC:3.1.4.4]	cellular process;immune system process;metabolic process;multi-organism process;response to stimulus	membrane	binding;catalytic activity
ppt-miR1079-5p	Traes_1AL_EA4807F41.2	151	4.5	4	0.018	1	0.2	3	>0.05	2	0.4	predicted protein [Hordeum vulgare subsp. vulgare]		biological regulation;cellular process;metabolic process;regulation of biological process	cell;cell part;organelle	binding
ppt-miR1079-5p	Traes_1BL_7C8D56CA8.1	387	3	--	--	--	--	4	0.048	1	0.5	predicted protein [Hordeum vulgare subsp. vulgare]	large subunit ribosomal protein L4e	cellular process;metabolic process	cell;cell part;macromolecular complex;membrane;membrane-enclosed lumen;organelle;organelle part	structural molecule activity
ppt-miR1079-5p	Traes_1DL_8EFC66733.2	329	3	--	--	--	--	4	0.048	1	0.5	predicted protein [Hordeum vulgare subsp. vulgare]	large subunit ribosomal protein L4e	cellular process;metabolic process	cell;cell part;macromolecular complex;membrane;membrane-enclosed lumen;organelle;organelle part	structural molecule activity
ppt-miR1079-5p	TRAES3BF024300090CFD_t1	269	2.5	4	0.018	1	0.5	--	--	--	--	predicted protein [Hordeum vulgare subsp. vulgare] >gi|326501480|dbj|BAK02529.1| predicted protein [Hordeum vulgare subsp. vulgare]	enhancer of yellow 2 transcription factor	No anotation	cell;cell part;organelle;organelle part	No anotation
ppt-miR1211-5p	Traes_1AL_B3161C4EC.1	1498	4	--	--	--	--	0	0.038	4	4	predicted protein [Hordeum vulgare subsp. vulgare]	ribosome biogenesis protein UTP30	biological regulation;cellular process;metabolic process;regulation of biological process	cell;cell part;macromolecular complex;organelle	binding;nucleic acid binding transcription factor activity
ppt-miR160b,ppt-miR160i	Traes_1BL_54CD82AC3.1	772	2	--	--	--	--	0	0	1956	326	predicted protein [Hordeum vulgare subsp. vulgare]	auxin response factor	biological regulation;cellular process;developmental process;growth;metabolic process;multicellular organismal process;regulation of biological process;reproduction;reproductive process;response to stimulus;signaling	cell;cell part;organelle	binding
ppt-miR160b,ppt-miR160i	Traes_2AL_C70217249.1	1175	1.5	--	--	--	--	0	0	3	1.5	predicted protein [Hordeum vulgare subsp. vulgare]	auxin response factor	biological regulation;cellular process;developmental process;metabolic process;multicellular organismal process;regulation of biological process;response to stimulus	No anotation	No anotation
ppt-miR160b,ppt-miR160i	Traes_1DL_AEC2F3FB3.1	771	2	--	--	--	--	0	0	1956	326	predicted protein [Hordeum vulgare subsp. vulgare]	auxin response factor	biological regulation;cellular process;developmental process;growth;metabolic process;multicellular organismal process;regulation of biological process;reproduction;reproductive process;response to stimulus;signaling	cell;cell part;organelle	binding
ppt-miR160c	Traes_2AL_C70217249.1	1175	1	--	--	--	--	0	0.004	3	1.5	predicted protein [Hordeum vulgare subsp. vulgare]	auxin response factor	biological regulation;cellular process;developmental process;metabolic process;multicellular organismal process;regulation of biological process;response to stimulus	No anotation	No anotation
ppt-miR160c	Traes_1BL_54CD82AC3.1	772	3	--	--	--	--	0	0.004	1956	326	predicted protein [Hordeum vulgare subsp. vulgare]	auxin response factor	biological regulation;cellular process;developmental process;growth;metabolic process;multicellular organismal process;regulation of biological process;reproduction;reproductive process;response to stimulus;signaling	cell;cell part;organelle	binding
ppt-miR160c	Traes_1DL_AEC2F3FB3.1	771	3	--	--	--	--	0	0.004	1956	326	predicted protein [Hordeum vulgare subsp. vulgare]	auxin response factor	biological regulation;cellular process;developmental process;growth;metabolic process;multicellular organismal process;regulation of biological process;reproduction;reproductive process;response to stimulus;signaling	cell;cell part;organelle	binding
ppt-miR160d	Traes_1DL_AEC2F3FB3.1	771	3	--	--	--	--	0	0.008	1956	326	predicted protein [Hordeum vulgare subsp. vulgare]	auxin response factor	biological regulation;cellular process;developmental process;growth;metabolic process;multicellular organismal process;regulation of biological process;reproduction;reproductive process;response to stimulus;signaling	cell;cell part;organelle	binding
ppt-miR160d	Traes_2AL_C70217249.1	1175	1.5	--	--	--	--	0	0.008	3	1.5	predicted protein [Hordeum vulgare subsp. vulgare]	auxin response factor	biological regulation;cellular process;developmental process;metabolic process;multicellular organismal process;regulation of biological process;response to stimulus	No anotation	No anotation
ppt-miR160d	Traes_1BL_54CD82AC3.1	772	3	--	--	--	--	0	0.008	1956	326	predicted protein [Hordeum vulgare subsp. vulgare]	auxin response factor	biological regulation;cellular process;developmental process;growth;metabolic process;multicellular organismal process;regulation of biological process;reproduction;reproductive process;response to stimulus;signaling	cell;cell part;organelle	binding
ppt-miR160g,dpr-miR160	Traes_1BL_54CD82AC3.1	772	1.5	--	--	--	--	0	0	1956	326	predicted protein [Hordeum vulgare subsp. vulgare]	auxin response factor	biological regulation;cellular process;developmental process;growth;metabolic process;multicellular organismal process;regulation of biological process;reproduction;reproductive process;response to stimulus;signaling	cell;cell part;organelle	binding
ppt-miR160g,dpr-miR160	Traes_2AL_C70217249.1	1175	1	--	--	--	--	0	0	3	1.5	predicted protein [Hordeum vulgare subsp. vulgare]	auxin response factor	biological regulation;cellular process;developmental process;metabolic process;multicellular organismal process;regulation of biological process;response to stimulus	No anotation	No anotation
ppt-miR160g,dpr-miR160	Traes_1DL_AEC2F3FB3.1	771	1.5	--	--	--	--	0	0	1956	326	predicted protein [Hordeum vulgare subsp. vulgare]	auxin response factor	biological regulation;cellular process;developmental process;growth;metabolic process;multicellular organismal process;regulation of biological process;reproduction;reproductive process;response to stimulus;signaling	cell;cell part;organelle	binding
ppt-miR2083-3p	Traes_2AL_44855EDCA.1	320	2	--	--	--	--	3	0	3	1.5	predicted protein [Hordeum vulgare subsp. vulgare]	glycine hydroxymethyltransferase [EC:2.1.2.1]	cellular component organization or biogenesis;cellular process;developmental process;metabolic process;multicellular organismal process;response to stimulus	cell;cell junction;cell part;membrane;symplast	binding;catalytic activity
ppt-miR537a,ppt-miR537b,ppt-miR537c,ppt-miR537d	Traes_1DL_4B85D7713.1	455	3.5	--	--	--	--	0	0.016	6	6	predicted protein [Hordeum vulgare subsp. vulgare]	periodic tryptophan protein 2	No anotation	No anotation	catalytic activity
ppt-miR898b,ppt-miR898a-5p	TRAES3BF160500020CFD_t1	369	3	2	>0.05	32	10.6667	3	0.036	15	5	PREDICTED: reticulon-like protein B1-like [Brachypodium distachyon]	riboflavin kinase [EC:2.7.1.26]	No anotation	cell;cell part;membrane;organelle	No anotation
ppt-miR903	Traes_1BL_8E3D5E5DF.1	474	2	--	--	--	--	4	0	1	0.333333	beta-expansin TaEXPB2 [Triticum aestivum]	pectinesterase [EC:3.1.1.11]	reproduction	cell;cell part;extracellular region;organelle	No anotation
pta-miR159a	TRAES3BF027700010CFD_t1	966	1	2	>0.05	2	0.666667	4	0	1	0.333333	R2R3-MYB protein [Triticum aestivum]	myb proto-oncogene protein, plant	No anotation	No anotation	binding
pta-miR166c,far-miR166,cln-miR166	Traes_1DL_9344DD117.1	458	0	--	--	--	--	0	0	2460	820	predicted protein [Hordeum vulgare subsp. vulgare]	homeobox-leucine zipper protein	biological regulation;cellular process;developmental process;metabolic process;multicellular organismal process;regulation of biological process	cell;cell part;organelle	binding;nucleic acid binding transcription factor activity
pta-miR319	Traes_1BL_CF98E922B.1	900	1	--	--	--	--	4	0.004	1	1	predicted protein [Hordeum vulgare subsp. vulgare]	myb proto-oncogene protein, plant	No anotation	No anotation	No anotation
pta-miR319	Traes_2AS_6757FEF7C.1	995	4	--	--	--	--	4	0.004	1	0.333333	predicted protein [Hordeum vulgare subsp. vulgare]	[EC:2.7.1.-]	cellular process;metabolic process	No anotation	binding;catalytic activity
pta-miR319	Traes_1BS_2D464CB3E.1	330	4.5	--	--	--	--	0	0.004	4	2	PREDICTED: uncharacterized protein LOC100830553 [Brachypodium distachyon]	No anotation	No anotation	No anotation	No anotation
pta-miR319	TRAES3BF074800030CFD_t1	2266	4	2	0.004	5	1.66667	2	>0.05	3	1	PREDICTED: ubiquitin carboxyl-terminal hydrolase 13-like [Brachypodium distachyon]	ubiquitin carboxyl-terminal hydrolase 7 [EC:3.1.2.15]	cellular process;metabolic process	No anotation	catalytic activity
pta-miR319	Traes_1AL_A7100841D.2	937	2.5	4	>0.05	1	1	4	0.004	1	1	PREDICTED: formimidoyltransferase-cyclodeaminase-like [Brachypodium distachyon]	No anotation	metabolic process	No anotation	binding;catalytic activity
pta-miR319	Traes_2AL_F5F59C512.2	2906	4.5	--	--	--	--	4	0.004	1	0.333333	PREDICTED: LOW QUALITY PROTEIN: DNA2-like helicase-like [Brachypodium distachyon]	DNA replication ATP-dependent helicase Dna2 [EC:3.6.4.12]	cellular process;developmental process;metabolic process;multicellular organismal process;reproduction;reproductive process	cell;cell part;organelle	binding;catalytic activity
pta-miR319	TRAES3BF051300030CFD_t1	3573	3.5	--	--	--	--	4	0.004	1	1	PREDICTED: uncharacterized protein LOC100838094 [Brachypodium distachyon]	U4/U6.U5 tri-snRNP-associated protein 1	No anotation	No anotation	No anotation
pta-miR319	Traes_1AL_4720305AC.2	147	4.5	--	--	--	--	4	0.004	1	1	PREDICTED: 26S proteasome non-ATPase regulatory subunit 13-like [Brachypodium distachyon]	26S proteasome regulatory subunit N9	No anotation	cell;cell part;macromolecular complex	No anotation
pta-miR319	Traes_2AS_393B5AA65.1	478	4.5	--	--	--	--	4	0.004	1	1	PREDICTED: regulator of nonsense transcripts 1 homolog [Brachypodium distachyon]	regulator of nonsense transcripts 1 [EC:3.6.4.-]	biological regulation;cellular process;metabolic process;negative regulation of biological process;regulation of biological process;response to stimulus;signaling	cell;cell part;membrane	binding;catalytic activity
pta-miR319	TRAES3BF177500100CFD_t1	1918	4.5	2	0.004	2	1	--	--	--	--	PREDICTED: LOW QUALITY PROTEIN: LRR receptor-like serine/threonine-protein kinase HSL2-like [Brachypodium distachyon]	somatic embryogenesis receptor kinase 1 [EC:2.7.10.1 2.7.11.1]	cellular process;metabolic process	cell;cell part;membrane;organelle	binding;catalytic activity
pta-miR319	Traes_1AS_1A25E76FF.1	2089	4.5	--	--	--	--	4	0.004	1	1	predicted protein [Hordeum vulgare subsp. vulgare]	No anotation	cellular process;establishment of localization;localization	cell;cell part	enzyme regulator activity
pta-miR319	Traes_1BS_40F6DB3E3.1	1012	4	--	--	--	--	4	0.004	1	0.333333	MADS box transcription factor [Triticum aestivum]	MADS-box transcription factor, plant	biological regulation;cellular process;developmental process;metabolic process;multicellular organismal process;negative regulation of biological process;regulation of biological process;reproduction;reproductive process	cell;cell part;organelle	binding;nucleic acid binding transcription factor activity
pta-miR319	Traes_1DS_F22A3DB6A.1	877	4	--	--	--	--	4	0.004	1	0.333333	MIKC-type MADS-box transcription factor WM2 [Triticum aestivum]	MADS-box transcription factor, plant	biological regulation;cellular process;developmental process;metabolic process;multicellular organismal process;negative regulation of biological process;regulation of biological process;reproduction;reproductive process	cell;cell part;organelle	binding;nucleic acid binding transcription factor activity
pta-miR319	Traes_1AL_D74509506.2	2313	4.5	4	>0.05	1	1	4	0.004	1	1	PREDICTED: uncharacterized protein LOC100827488 [Brachypodium distachyon]	No anotation	No anotation	No anotation	No anotation
pta-miR319	TRAES3BF046400050CFD_t1	507	4.5	--	--	--	--	4	0.004	1	1	predicted protein [Hordeum vulgare subsp. vulgare]	RNA-binding protein Musashi	cellular process;death;developmental process;metabolic process;multicellular organismal process;response to stimulus	cell;cell part;macromolecular complex;membrane-enclosed lumen;organelle;organelle part	binding
pta-miR319	TRAES3BF085400050CFD_t1	1787	3.5	2	0.004	2	1	--	--	--	--	hypothetical protein SORBIDRAFT_10g022190 [Sorghum bicolor] >gi|241915384|gb|EER88528.1| hypothetical protein SORBIDRAFT_10g022190 [Sorghum bicolor]	ATP-binding cassette, subfamily C (CFTR/MRP), member 2	cellular process;establishment of localization;localization	cell;cell part;membrane;organelle	binding;catalytic activity
pta-miR319	Traes_2AL_D09788C02.1	1560	3.5	--	--	--	--	4	0.004	1	0.333333	PREDICTED: tetratricopeptide repeat protein 13-like [Brachypodium distachyon]	polypeptide N-acetylglucosaminyltransferase [EC:2.4.1.-]	biological regulation;cellular component organization or biogenesis;cellular process;immune system process;metabolic process;multi-organism process;negative regulation of biological process;positive regulation of biological process;regulation of biological process;response to stimulus	cell;cell part;organelle	binding;structural molecule activity
pta-miR319	TRAES3BF060000110CFD_t1	1373	4	--	--	--	--	4	0.004	1	1	predicted protein [Hordeum vulgare subsp. vulgare]	interleukin-1 receptor-associated kinase 4 [EC:2.7.11.1]	cellular process;metabolic process	cell;cell part;organelle	binding;catalytic activity
pta-miR319	Traes_2AS_6BDE6EB3F.1	112	4	--	--	--	--	4	0.004	1	1	PREDICTED: uncharacterized protein LOC100826457 [Brachypodium distachyon]	No anotation	No anotation	cell;cell part;organelle	binding
pta-miR319	Traes_2AL_295E0C7C5.1	2248	4.5	--	--	--	--	4	0.004	1	0.5	predicted protein [Hordeum vulgare subsp. vulgare]	nucleolin	No anotation	membrane	No anotation
pta-miR319	Traes_2AL_6D2CC916B.2	28	4.5	--	--	--	--	4	0.004	1	1	PREDICTED: coiled-coil domain-containing protein 115-like [Brachypodium distachyon]	No anotation	No anotation	No anotation	No anotation
pta-miR319	TRAES3BF043700170CFD_t1	1696	4.5	2	0.004	3	1.5	2	>0.05	3	1.5	predicted protein [Hordeum vulgare subsp. vulgare]	RNA-binding protein with serine-rich domain 1	cellular component organization or biogenesis;cellular process;developmental process;establishment of localization;growth;localization;multi-organism process;multicellular organismal process;reproduction;reproductive process	cell;cell part;extracellular region;membrane;membrane part;organelle	No anotation
pta-miR482c	Traes_1BL_F7316029B.2	806	2.5	--	--	--	--	1	0.002	2	2	tocopherol cyclase [Triticum aestivum]	tocopherol cyclase	biological regulation;cellular process;establishment of localization;localization;metabolic process;multicellular organismal process;regulation of biological process;response to stimulus	cell;cell part;organelle;organelle part	catalytic activity
ptc-miR1450	Traes_1BS_EF9B74CB5.1	1377	4.5	--	--	--	--	1	0.036	2	1	hypothetical protein SORBIDRAFT_02g008850 [Sorghum bicolor] >gi|241925206|gb|EER98350.1| hypothetical protein SORBIDRAFT_02g008850 [Sorghum bicolor]	4-hydroxyphenylpyruvate dioxygenase [EC:1.13.11.27]	cellular process;metabolic process	cell;cell part;organelle	binding;catalytic activity
ptc-miR1450	Traes_1DL_013A3A113.1	3826	2	--	--	--	--	2	0	2	2	PREDICTED: DNA topoisomerase 2-like [Brachypodium distachyon]	DNA topoisomerase II [EC:5.99.1.3]	biological regulation;cell proliferation;cellular component organization or biogenesis;cellular process;developmental process;metabolic process;multicellular organismal process;negative regulation of biological process;regulation of biological process;reproduction;reproductive process;response to stimulus	cell;cell part;macromolecular complex;membrane-enclosed lumen;organelle;organelle part	binding;catalytic activity
ptc-miR159e	Traes_1BL_CF98E922B.1	901	2.5	--	--	--	--	2	0.042	35	35	predicted protein [Hordeum vulgare subsp. vulgare]	myb proto-oncogene protein, plant	No anotation	No anotation	No anotation
ptc-miR159e	Traes_1BS_9FAA5E026.1	2253	4.5	--	--	--	--	2	0.042	3	0.333333	hypothetical protein SORBIDRAFT_10g023630 [Sorghum bicolor] >gi|241915474|gb|EER88618.1| hypothetical protein SORBIDRAFT_10g023630 [Sorghum bicolor]	phospholipase D [EC:3.1.4.4]	cellular process;metabolic process	No anotation	catalytic activity
ptc-miR159e	Traes_2AL_49EBD3D2C.1	791	4.5	--	--	--	--	2	0.042	2	1	predicted protein [Hordeum vulgare subsp. vulgare]	RNA-binding protein with serine-rich domain 1	cellular component organization or biogenesis;cellular process;metabolic process	cell;cell part;membrane;membrane part;organelle	catalytic activity
ptc-miR159e	Traes_1DL_25540DE53.2	1759	3	--	--	--	--	2	0.042	50	25	predicted protein [Hordeum vulgare subsp. vulgare]	myb proto-oncogene protein, plant	No anotation	No anotation	No anotation
ptc-miR160e-3p	Traes_1BL_3E662FC82.1	1524	2	2	0.02	2	0.666667	--	--	--	--	PREDICTED: uncharacterized protein LOC100824063 [Brachypodium distachyon]	RNA polymerase sigma factor	cellular process;metabolic process	cell;cell part;organelle	No anotation
ptc-miR160g,aqc-miR160a,tcc-miR160c,cca-miR160a,lus-miR160c,lus-miR160g	Traes_2AL_C70217249.1	1175	1	--	--	--	--	0	0	3	1.5	predicted protein [Hordeum vulgare subsp. vulgare]	auxin response factor	biological regulation;cellular process;developmental process;metabolic process;multicellular organismal process;regulation of biological process;response to stimulus	No anotation	No anotation
ptc-miR160g,aqc-miR160a,tcc-miR160c,cca-miR160a,lus-miR160c,lus-miR160g	Traes_1BL_54CD82AC3.1	772	2	--	--	--	--	0	0	1956	326	predicted protein [Hordeum vulgare subsp. vulgare]	auxin response factor	biological regulation;cellular process;developmental process;growth;metabolic process;multicellular organismal process;regulation of biological process;reproduction;reproductive process;response to stimulus;signaling	cell;cell part;organelle	binding
ptc-miR160g,aqc-miR160a,tcc-miR160c,cca-miR160a,lus-miR160c,lus-miR160g	Traes_1DL_AEC2F3FB3.1	771	2	--	--	--	--	0	0	1956	326	predicted protein [Hordeum vulgare subsp. vulgare]	auxin response factor	biological regulation;cellular process;developmental process;growth;metabolic process;multicellular organismal process;regulation of biological process;reproduction;reproductive process;response to stimulus;signaling	cell;cell part;organelle	binding
ptc-miR160h,nta-miR160d	Traes_2AL_C70217249.1	1175	0	--	--	--	--	0	0.002	3	1.5	predicted protein [Hordeum vulgare subsp. vulgare]	auxin response factor	biological regulation;cellular process;developmental process;metabolic process;multicellular organismal process;regulation of biological process;response to stimulus	No anotation	No anotation
ptc-miR160h,nta-miR160d	Traes_1DL_AEC2F3FB3.1	771	2	--	--	--	--	0	0.002	1956	326	predicted protein [Hordeum vulgare subsp. vulgare]	auxin response factor	biological regulation;cellular process;developmental process;growth;metabolic process;multicellular organismal process;regulation of biological process;reproduction;reproductive process;response to stimulus;signaling	cell;cell part;organelle	binding
ptc-miR160h,nta-miR160d	Traes_1BL_54CD82AC3.1	772	2	--	--	--	--	0	0.002	1956	326	predicted protein [Hordeum vulgare subsp. vulgare]	auxin response factor	biological regulation;cellular process;developmental process;growth;metabolic process;multicellular organismal process;regulation of biological process;reproduction;reproductive process;response to stimulus;signaling	cell;cell part;organelle	binding
ptc-miR169v,ptc-miR169w,lus-miR169a,lus-miR169d	Traes_2AS_7C177F9DB.1	1130	3	--	--	--	--	0	0.002	118	39.3333	nuclear transcription factor Y subunit A9 [Triticum monococcum]	nuclear transcription factor Y, alpha	No anotation	No anotation	No anotation
ptc-miR169x	Traes_2AS_7C177F9DB.1	1130	3.5	--	--	--	--	0	0.002	118	39.3333	nuclear transcription factor Y subunit A9 [Triticum monococcum]	nuclear transcription factor Y, alpha	No anotation	No anotation	No anotation
ptc-miR172i	Traes_2AL_5BA7E2623.1	1151	3	--	--	--	--	0	0.006	268	134	TaAP2-A [Triticum aestivum] >gi|471434560|dbj|BAN05520.1| TaAP2-A [Triticum aestivum] >gi|471434566|dbj|BAN05523.1| TaAP2-A [Triticum aestivum] >gi|471434568|dbj|BAN05524.1| TaAP2-A [Triticum aestivum] >gi|471434588|dbj|BAN05534.1| TaAP2-A [Triticum compactum] >gi|471434590|dbj|BAN05535.1| TaAP2-A [Triticum compactum] >gi|471434592|dbj|BAN05536.1| TaAP2-A [Triticum aestivum] >gi|471434594|dbj|BAN…	AP2-like factor, euAP2 lineage	No anotation	No anotation	No anotation
ptc-miR172i	Traes_1DS_2BB06F54C.1	1762	1	--	--	--	--	0	0	5	1.66667	predicted protein [Hordeum vulgare subsp. vulgare]	AP2-like factor, euAP2 lineage	biological regulation;cellular process;developmental process;multicellular organismal process;regulation of biological process	No anotation	No anotation
ptc-miR172i	Traes_1BS_E68807072.2	1895	1	--	--	--	--	0	0	5	1.66667	predicted protein [Hordeum vulgare subsp. vulgare]	AP2-like factor, euAP2 lineage	biological regulation;cellular process;developmental process;multicellular organismal process;regulation of biological process	No anotation	No anotation
ptc-miR399d,mtr-miR399r	Traes_1AL_E5224B6EA.2	879	2	4	>0.05	1	0.333333	4	0.03	1	0.333333	predicted protein [Hordeum vulgare subsp. vulgare]	ubiquitin-conjugating enzyme E2 O [EC:6.3.2.19]	biological regulation;cellular process;establishment of localization;localization;response to stimulus	No anotation	catalytic activity
ptc-miR399d,mtr-miR399r	Traes_1AL_E5224B6EA.2	1087	2.5	2	>0.05	8	2.66667	2	0.014	3	1	predicted protein [Hordeum vulgare subsp. vulgare]	ubiquitin-conjugating enzyme E2 O [EC:6.3.2.19]	biological regulation;cellular process;establishment of localization;localization;response to stimulus	No anotation	catalytic activity
ptc-miR399d,mtr-miR399r	Traes_1DL_F122253A3.2	508	2	--	--	--	--	4	0.03	1	0.333333	predicted protein [Hordeum vulgare subsp. vulgare]	ubiquitin-conjugating enzyme E2 O [EC:6.3.2.19]	biological regulation;cellular process;establishment of localization;localization;response to stimulus	No anotation	catalytic activity
ptc-miR399d,mtr-miR399r	Traes_1BL_77412C06B.2	347	2.5	--	--	--	--	4	0.03	1	0.333333	PREDICTED: uncharacterized GTP-binding protein At5g64813-like [Brachypodium distachyon]	Rab family, other	biological regulation;cellular process;developmental process;metabolic process;multicellular organismal process;regulation of biological process;response to stimulus;rhythmic process;signaling	cell;cell part;organelle	binding;catalytic activity
ptc-miR399d,mtr-miR399r	Traes_1BL_241A3B9EF.3	727	2.5	2	>0.05	8	2.66667	2	0.014	3	1	predicted protein [Hordeum vulgare subsp. vulgare]	ubiquitin-conjugating enzyme E2 O [EC:6.3.2.19]	biological regulation;cellular process;establishment of localization;localization;response to stimulus	No anotation	catalytic activity
ptc-miR399d,mtr-miR399r	Traes_1DL_F122253A3.2	716	2.5	--	--	--	--	2	0.014	3	1	predicted protein [Hordeum vulgare subsp. vulgare]	ubiquitin-conjugating enzyme E2 O [EC:6.3.2.19]	biological regulation;cellular process;establishment of localization;localization;response to stimulus	No anotation	catalytic activity
ptc-miR399d,mtr-miR399r	Traes_1BL_241A3B9EF.3	466	2	4	>0.05	1	0.333333	4	0.03	1	0.333333	predicted protein [Hordeum vulgare subsp. vulgare]	ubiquitin-conjugating enzyme E2 O [EC:6.3.2.19]	biological regulation;cellular process;establishment of localization;localization;response to stimulus	No anotation	catalytic activity
ptc-miR399d,mtr-miR399r	Traes_1BL_4A6ADF82F.2	395	4	--	--	--	--	2	0.014	4	1.33333	predicted protein [Hordeum vulgare subsp. vulgare]	nonsense-mediated mRNA decay protein 3	No anotation	cell;cell part;membrane;organelle;organelle part	No anotation
ptc-miR399d,mtr-miR399r	Traes_1DL_0A39D7E09.1	378	2.5	--	--	--	--	4	0.03	1	0.333333	PREDICTED: uncharacterized GTP-binding protein At5g64813-like [Brachypodium distachyon]	Rab family, other	biological regulation;cellular process;developmental process;metabolic process;multicellular organismal process;regulation of biological process;response to stimulus;rhythmic process;signaling	cell;cell part;organelle	binding;catalytic activity
ptc-miR399d,mtr-miR399r	Traes_1AL_D76D0163A.2	203	2.5	--	--	--	--	4	0.03	1	0.333333	PREDICTED: uncharacterized GTP-binding protein At5g64813-like [Brachypodium distachyon]	Rab family, other	biological regulation;cellular process;developmental process;metabolic process;multicellular organismal process;regulation of biological process;response to stimulus;rhythmic process;signaling	cell;cell part;organelle	binding;catalytic activity
ptc-miR399d,mtr-miR399r	Traes_1BL_241A3B9EF.3	430	1.5	--	--	--	--	4	0.03	1	1	predicted protein [Hordeum vulgare subsp. vulgare]	ubiquitin-conjugating enzyme E2 O [EC:6.3.2.19]	biological regulation;cellular process;establishment of localization;localization;response to stimulus	No anotation	catalytic activity
ptc-miR399e	Traes_1DL_F122253A3.2	307	2	--	--	--	--	2	0.006	3	1.5	predicted protein [Hordeum vulgare subsp. vulgare]	ubiquitin-conjugating enzyme E2 O [EC:6.3.2.19]	biological regulation;cellular process;establishment of localization;localization;response to stimulus	No anotation	catalytic activity
ptc-miR399e	Traes_1AL_E5224B6EA.2	678	2	2	0.004	3	1.5	2	0.006	3	1.5	predicted protein [Hordeum vulgare subsp. vulgare]	ubiquitin-conjugating enzyme E2 O [EC:6.3.2.19]	biological regulation;cellular process;establishment of localization;localization;response to stimulus	No anotation	catalytic activity
ptc-miR399j,bna-miR399c	Traes_1BL_241A3B9EF.3	511	1.5	2	0.008	2	0.666667	4	>0.05	1	0.333333	predicted protein [Hordeum vulgare subsp. vulgare]	ubiquitin-conjugating enzyme E2 O [EC:6.3.2.19]	biological regulation;cellular process;establishment of localization;localization;response to stimulus	No anotation	catalytic activity
ptc-miR399j,bna-miR399c	Traes_1DL_F122253A3.2	716	1.5	--	--	--	--	2	0.002	3	1	predicted protein [Hordeum vulgare subsp. vulgare]	ubiquitin-conjugating enzyme E2 O [EC:6.3.2.19]	biological regulation;cellular process;establishment of localization;localization;response to stimulus	No anotation	catalytic activity
ptc-miR399j,bna-miR399c	Traes_1AL_E5224B6EA.2	915	1.5	2	0.008	2	0.666667	4	>0.05	1	0.333333	predicted protein [Hordeum vulgare subsp. vulgare]	ubiquitin-conjugating enzyme E2 O [EC:6.3.2.19]	biological regulation;cellular process;establishment of localization;localization;response to stimulus	No anotation	catalytic activity
ptc-miR399j,bna-miR399c	Traes_1AL_E5224B6EA.2	1038	1	2	0.008	3	1.5	--	--	--	--	predicted protein [Hordeum vulgare subsp. vulgare]	ubiquitin-conjugating enzyme E2 O [EC:6.3.2.19]	biological regulation;cellular process;establishment of localization;localization;response to stimulus	No anotation	catalytic activity
ptc-miR478f	Traes_2AL_3E61D4DE2.1	295	3.5	--	--	--	--	2	0.044	2	0.333333	predicted protein [Hordeum vulgare subsp. vulgare]	V-type H+-transporting ATPase subunit I [EC:3.6.3.14]	cellular process;establishment of localization;localization;metabolic process;response to stimulus	cell;cell part;macromolecular complex;membrane;membrane part;organelle;organelle part	catalytic activity;transporter activity
ptc-miR478h,ptc-miR478i,ptc-miR478j,ptc-miR478k,ptc-miR478l,ptc-miR478m,ptc-miR478o,ptc-miR478q,ptc-miR478r,ptc-miR478s,ptc-miR478n	Traes_1DL_013A3A113.1	3826	2.5	--	--	--	--	2	0	2	2	PREDICTED: DNA topoisomerase 2-like [Brachypodium distachyon]	DNA topoisomerase II [EC:5.99.1.3]	biological regulation;cell proliferation;cellular component organization or biogenesis;cellular process;developmental process;metabolic process;multicellular organismal process;negative regulation of biological process;regulation of biological process;reproduction;reproductive process;response to stimulus	cell;cell part;macromolecular complex;membrane-enclosed lumen;organelle;organelle part	binding;catalytic activity
ptc-miR482b-3p	TRAES3BF101600020CFD_t1	620	2	--	--	--	--	4	0	1	1	Os08g0543100 [Oryza sativa Japonica Group] >gi|113624367|dbj|BAF24312.1| Os08g0543100 [Oryza sativa Japonica Group]	DNA-directed RNA polymerases I, II, and III subunit RPABC1	No anotation	No anotation	No anotation
ptc-miR482d-5p	Traes_2AL_01E90E61A.1	1394	4.5	--	--	--	--	1	0.044	2	2	predicted protein [Hordeum vulgare subsp. vulgare]	cyclopropane-fatty-acyl-phospholipid synthase [EC:2.1.1.79]	metabolic process	cell;cell part	catalytic activity
ptc-miR6434	Traes_1AL_3E87FA48B.1	2553	4	0	0.048	5	2.5	2	>0.05	2	1	predicted protein [Hordeum vulgare subsp. vulgare]	phospholipase D [EC:3.1.4.4]	immune system process;metabolic process;multi-organism process;response to stimulus	cell;cell junction;cell part;organelle;symplast	binding;catalytic activity
ptc-miR6435	Traes_1BL_8A2A5BC90.1	756	2	--	--	--	--	3	0	9	3	PREDICTED: tubulin beta-1 chain-like [Brachypodium distachyon]	tubulin beta	cellular component organization or biogenesis;cellular process;metabolic process	cell;cell part;macromolecular complex;organelle;organelle part	binding;catalytic activity;structural molecule activity
ptc-miR6437b,ptc-miR6437a	Traes_2AS_28EEA5BBC.1	867	2	--	--	--	--	2	0	7	3.5	PHD zinc finger protein [Triticum aestivum]		biological regulation;cellular process;metabolic process;regulation of biological process	cell;cell part;organelle	binding
ptc-miR7821	Traes_2AS_23EBD417F.1	862	4.5	--	--	--	--	2	0.026	2	2	PREDICTED: protein TIME FOR COFFEE-like [Brachypodium distachyon]	nuclear pore complex protein Nup62	No anotation	No anotation	No anotation
ptc-miR7821	Traes_2AL_3D221F120.1	3753	4.5	--	--	--	--	2	0.026	2	2	predicted protein [Hordeum vulgare subsp. vulgare]	glutamine synthetase [EC:6.3.1.2]	cellular process;metabolic process	cell;cell part;organelle	binding;catalytic activity
ptc-miR7821	Traes_1BL_962F562FC.2	303	2.5	--	--	--	--	2	0.026	5	5	predicted protein [Hordeum vulgare subsp. vulgare]	structure-specific endonuclease subunit SLX1 [EC:3.6.1.-]	No anotation	cell;cell part;organelle	No anotation
ptc-miR7823	Traes_1BL_F0554ED4E.1	693	2.5	--	--	--	--	3	0.01	7	0.0215533	PREDICTED: homeobox-leucine zipper protein ROC3-like [Brachypodium distachyon]	homeobox-leucine zipper protein	biological regulation;cellular process;metabolic process;regulation of biological process	cell;cell part;organelle	binding;nucleic acid binding transcription factor activity
ptc-miR7842	Traes_1BS_DDE53AF02.2	1989	2.5	--	--	--	--	4	0.018	1	1	predicted protein [Hordeum vulgare subsp. vulgare]	asparaginyl-tRNA synthetase [EC:6.1.1.22]	cellular process;metabolic process;response to stimulus	cell;cell part;organelle	binding;catalytic activity
ptc-miR7842	Traes_1DS_5C2793C92.2	1954	3	--	--	--	--	4	0.018	1	1	predicted protein [Hordeum vulgare subsp. vulgare]	asparaginyl-tRNA synthetase [EC:6.1.1.22]	cellular process;metabolic process;response to stimulus	cell;cell part;organelle	binding;catalytic activity
ptc-miR7842	Traes_1AS_7672884C6.2	2054	2.5	2	>0.05	13	13	4	0.018	1	1	predicted protein [Hordeum vulgare subsp. vulgare]	asparaginyl-tRNA synthetase [EC:6.1.1.22]	cellular process;metabolic process;response to stimulus	cell;cell part;organelle	binding;catalytic activity
rgl-miR7800	Traes_1AS_0523686DD.1	494	4	--	--	--	--	3	0.03	2	0.666667	PREDICTED: probable chromatin-remodeling complex ATPase chain-like [Brachypodium distachyon]	SWI/SNF-related matrix-associated actin-dependent regulator of chromatin subfamily A member 5 [EC:3.6.4.-]	cellular component organization or biogenesis;cellular process;developmental process;growth;multicellular organismal process	cell;cell part;macromolecular complex;organelle;organelle part	binding;catalytic activity
rgl-miR7800	Traes_1BS_3B0E04EC6.2	2511	4.5	--	--	--	--	3	0.03	2	0.666667	PREDICTED: probable chromatin-remodeling complex ATPase chain-like [Brachypodium distachyon]	SWI/SNF-related matrix-associated actin-dependent regulator of chromatin subfamily A member 5 [EC:3.6.4.-]	cellular component organization or biogenesis;cellular process;developmental process;growth;multicellular organismal process	cell;cell part;macromolecular complex;organelle;organelle part	binding;catalytic activity
rgl-miR7800	Traes_1AS_00BDFED7E.1	946	3	2	>0.05	18	6	3	0.03	8	2.66667	predicted protein [Hordeum vulgare subsp. vulgare]	No anotation	cellular process;establishment of localization;localization	cell;cell part;membrane-enclosed lumen;organelle;organelle part	transporter activity
rgl-miR7803a	Traes_1BL_7A0E99B19.1	507	4	--	--	--	--	1	0.01	6	6	predicted protein [Hordeum vulgare subsp. vulgare] >gi|326510627|dbj|BAJ87530.1| predicted protein [Hordeum vulgare subsp. vulgare]	1-deoxy-D-xylulose-5-phosphate synthase [EC:2.2.1.7]	cellular process;metabolic process	No anotation	No anotation
rgl-miR7805-5p	Traes_1AS_6C2BED457.1	1041	2	--	--	--	--	4	0.008	1	0.5	PREDICTED: uncharacterized protein LOC100833063 [Brachypodium distachyon]	phospholipase D [EC:3.1.4.4]	biological regulation;cellular component organization or biogenesis;cellular process;developmental process;establishment of localization;growth;localization;metabolic process;response to stimulus	cell;cell part;membrane;organelle;organelle part	catalytic activity
rgl-miR7805-5p	Traes_2AS_1742B494A.1	622	2.5	--	--	--	--	4	0.008	1	0.333333	PREDICTED: actin-related protein 9-like [Brachypodium distachyon]	actin-related protein 8	No anotation	No anotation	No anotation
rgl-miR7805-5p	Traes_1DS_59761BF95.2	1167	2	--	--	--	--	4	0.008	1	0.5	PREDICTED: uncharacterized protein LOC100833063 [Brachypodium distachyon]	serine/arginine repetitive matrix protein 1	cellular component organization or biogenesis;cellular process;developmental process;growth;metabolic process;response to stimulus	cell;cell part;membrane	No anotation
rgl-miR7805-5p	Traes_2AS_8CD229838.1	807	4.5	--	--	--	--	4	0.008	1	0.333333	predicted protein [Hordeum vulgare subsp. vulgare]	No anotation	No anotation	cell;cell part;organelle	No anotation
rgl-miR7805-5p	Traes_1BL_6956EAF2D1.3	90	4.5	--	--	--	--	4	0.008	1	1	predicted protein [Hordeum vulgare subsp. vulgare]	nonsense-mediated mRNA decay protein 3	No anotation	cell;cell part;organelle	No anotation
sbi-miR169d-5p,stu-miR169a-5p,stu-miR169b-5p,stu-miR169c-5p,stu-miR169d-5p,stu-miR169e-5p,stu-miR169f-5p,stu-miR169g,stu-miR169h,atr-miR169a,atr-miR169c	Traes_2AS_7C177F9DB.1	1130	3	--	--	--	--	0	0.004	118	39.3333	nuclear transcription factor Y subunit A9 [Triticum monococcum]	nuclear transcription factor Y, alpha	No anotation	No anotation	No anotation
sbi-miR172b,tcc-miR172a,atr-miR172	Traes_1AS_90F3120F8.1	1059	1	0	0	8	2.66667	0	>0.05	5	1.66667	predicted protein [Hordeum vulgare subsp. vulgare]	AP2-like factor, euAP2 lineage	cellular process;metabolic process	No anotation	catalytic activity
sbi-miR172f	Traes_2AL_5BA7E2623.1	1151	3	--	--	--	--	0	0.006	268	134	TaAP2-A [Triticum aestivum] >gi|471434560|dbj|BAN05520.1| TaAP2-A [Triticum aestivum] >gi|471434566|dbj|BAN05523.1| TaAP2-A [Triticum aestivum] >gi|471434568|dbj|BAN05524.1| TaAP2-A [Triticum aestivum] >gi|471434588|dbj|BAN05534.1| TaAP2-A [Triticum compactum] >gi|471434590|dbj|BAN05535.1| TaAP2-A [Triticum compactum] >gi|471434592|dbj|BAN05536.1| TaAP2-A [Triticum aestivum] >gi|471434594|dbj|BAN…	AP2-like factor, euAP2 lineage	No anotation	No anotation	No anotation
sbi-miR172f	Traes_1DS_2BB06F54C.1	1762	1	--	--	--	--	0	0	5	1.66667	predicted protein [Hordeum vulgare subsp. vulgare]	AP2-like factor, euAP2 lineage	biological regulation;cellular process;developmental process;multicellular organismal process;regulation of biological process	No anotation	No anotation
sbi-miR172f	Traes_1BS_E68807072.2	1895	1	--	--	--	--	0	0	5	1.66667	predicted protein [Hordeum vulgare subsp. vulgare]	AP2-like factor, euAP2 lineage	biological regulation;cellular process;developmental process;multicellular organismal process;regulation of biological process	No anotation	No anotation
sbi-miR396d	Traes_2AL_07B1977B8.1	924	2	--	--	--	--	4	0.014	1	0.333333	growth-regulating factor 1 [Hordeum vulgare]	serine/arginine repetitive matrix protein 1	No anotation	cell;cell part;organelle	binding
sbi-miR396d	Traes_2AL_55545E2AD.2	943	4.5	--	--	--	--	4	0.014	1	0.5	PREDICTED: pentatricopeptide repeat-containing protein At3g20730-like [Brachypodium distachyon]	ATP-dependent DNA helicase HFM1/MER3 [EC:3.6.4.12]	metabolic process;response to stimulus	cell;cell part;organelle	antioxidant activity;binding;catalytic activity
sbi-miR5387b	Traes_1AL_0912DED70.1	1561	2.5	4	0	1	0.5	--	--	--	--	RecName: Full=Aquaporin NIP3-1; AltName: Full=NOD26-like intrinsic protein 3-1; AltName: Full=OsNIP3;1	aquaporin NIP	cellular process;establishment of localization;localization;response to stimulus	cell;cell part;membrane;membrane part	transporter activity
sbi-miR5565d	Traes_1AL_F1BBE97D5.1	362	3.5	--	--	--	--	3	0.008	2	0.666667	predicted protein [Hordeum vulgare subsp. vulgare]	6-phosphogluconate dehydrogenase [EC:1.1.1.44]	cellular process;metabolic process;response to stimulus	cell;cell part;membrane;organelle	binding;catalytic activity
sbi-miR5565g-3p	Traes_1BL_3E662FC82.1	1524	2.5	2	0	2	0.666667	--	--	--	--	PREDICTED: uncharacterized protein LOC100824063 [Brachypodium distachyon]	RNA polymerase sigma factor	cellular process;metabolic process	cell;cell part;organelle	No anotation
sbi-miR5568g-5p	Traes_1AS_3451447E0.1	471	3.5	--	--	--	--	1	0.01	2	2	predicted protein [Hordeum vulgare subsp. vulgare] >gi|326530119|dbj|BAK08339.1| predicted protein [Hordeum vulgare subsp. vulgare]	phospholipase D [EC:3.1.4.4]	cellular component organization or biogenesis;cellular process;metabolic process	cell;cell part;organelle	No anotation
sbi-miR5568g-5p	Traes_1BL_E7DE12DB0.1	728	2	--	--	--	--	3	0	4	0.666667	PREDICTED: uncharacterized protein LOC100826225 [Brachypodium distachyon]	No anotation	No anotation	No anotation	binding
sbi-miR6229-5p	Traes_1AL_66D7371D4.1	771	4.5	2	0.008	12	1.71429	2	>0.05	6	0.857143	predicted protein [Hordeum vulgare subsp. vulgare]	No anotation	No anotation	cell;cell part;organelle	catalytic activity
sly-miR167b-3p	TRAES3BF046300050CFD_t1	231	3.5	1	0.026	4	1	2	>0.05	2	0.5	PREDICTED: OPA3-like protein-like [Brachypodium distachyon]	No anotation	No anotation	cell;cell part;organelle	No anotation
sly-miR477-3p	Traes_1DL_42EB3C35E.2	954	3.5	--	--	--	--	1	0.006	6	3	PREDICTED: uncharacterized protein LOC100836865 [Brachypodium distachyon]	phospholipase D [EC:3.1.4.4]	No anotation	cell;cell part;organelle	No anotation
sly-miR482d-5p	Traes_1AS_6328FD27D.1	1032	4.5	4	0.01	1	1	--	--	--	--	predicted protein [Hordeum vulgare subsp. vulgare]	RNA-binding protein with serine-rich domain 1	No anotation	cell;cell part;organelle	No anotation
sly-miR482d-5p	Traes_1AL_2CAAB9D4A.1	896	2	4	0.01	1	1	--	--	--	--	dof zinc finger protein 10 [Hordeum vulgare subsp. vulgare]	No anotation	biological regulation;cellular process;metabolic process;regulation of biological process	No anotation	binding
sly-miR5300	Traes_1AL_F1BBE97D5.1	362	2	--	--	--	--	3	0	2	0.666667	predicted protein [Hordeum vulgare subsp. vulgare]	6-phosphogluconate dehydrogenase [EC:1.1.1.44]	cellular process;metabolic process;response to stimulus	cell;cell part;membrane;organelle	binding;catalytic activity
sly-miR9475-5p	Traes_1DL_1FFE8EF0D.1	135	3	--	--	--	--	3	0.02	2	0.25	predicted protein [Hordeum vulgare subsp. vulgare]	No anotation	cellular process;establishment of localization;localization	No anotation	enzyme regulator activity
sly-miR9475-5p	Traes_1AL_8B86ADBE6.1	474	3	--	--	--	--	3	0.02	2	0.25	predicted protein [Hordeum vulgare subsp. vulgare]	No anotation	cellular process;establishment of localization;localization	No anotation	enzyme regulator activity
sly-miR9475-5p	Traes_1BL_CD6DA1BD3.1	637	3	--	--	--	--	3	0.02	2	0.25	predicted protein [Hordeum vulgare subsp. vulgare]	No anotation	cellular process;establishment of localization;localization	No anotation	enzyme regulator activity
sly-miR9477-5p	TRAES3BF003200140CFD_t1	390	3.5	3	0.004	2	0.666667	--	--	--	--	predicted protein [Hordeum vulgare subsp. vulgare]	No anotation	cellular component organization or biogenesis;cellular process;metabolic process	cell;cell part;organelle	No anotation
sly-miR9479-3p	Traes_1BL_8A2A5BC90.1	755	2.5	--	--	--	--	3	0.002	8	2.66667	PREDICTED: tubulin beta-1 chain-like [Brachypodium distachyon]	tubulin beta	cellular component organization or biogenesis;cellular process;metabolic process	cell;cell part;macromolecular complex;organelle;organelle part	binding;catalytic activity;structural molecule activity
smo-miR1103-5p	Traes_1BL_28D5F0CF0.1	129	2	4	>0.05	1	0.5	2	0	3	1.5	RecName: Full=Chlorophyll synthase, chloroplastic; AltName: Full=Polyprenyl transferase; Flags: Precursor >gi|7378659|emb|CAB85464.1| chlorophyll synthase [Avena sativa]	chlorophyll synthase [EC:2.5.1.62]	biological regulation;cellular component organization or biogenesis;cellular process;developmental process;establishment of localization;localization;metabolic process;multicellular organismal process;positive regulation of biological process;regulation of biological process	cell;cell part;membrane;membrane part;organelle;organelle part	catalytic activity
smo-miR1108	Traes_1AL_6B64D0E80.1	305	3	3	>0.05	84	16.8	3	0.022	61	12.2	hypothetical protein ZEAMMB73_418055 [Zea mays]	Arf/Sar family, other	biological regulation;cellular process;establishment of localization;localization;metabolic process;regulation of biological process;response to stimulus;signaling	cell;cell part;organelle	binding;catalytic activity;transporter activity
ssp-miR1128	Traes_1AL_CC2C419C4.2	2459	1.5	--	--	--	--	4	0	1	1	Os10g0565300 [Oryza sativa Japonica Group] >gi|113639951|dbj|BAF27256.1| Os10g0565300 [Oryza sativa Japonica Group]	No anotation	biological adhesion;biological regulation;cellular component organization or biogenesis;cellular process;developmental process;localization;multicellular organismal process;positive regulation of biological process;regulation of biological process	cell;cell junction;cell part;membrane;organelle;symplast	binding
ssp-miR1128	Traes_1DL_7C6F6D05C.1	353	4	--	--	--	--	4	0.006	1	1	predicted protein [Hordeum vulgare subsp. vulgare]	small subunit ribosomal protein S18	cellular process;metabolic process	cell;cell part;macromolecular complex;organelle	structural molecule activity
stu-miR172c-3p	Traes_1AS_90F3120F8.1	1059	0.5	0	0	8	2.66667	0	>0.05	5	1.66667	predicted protein [Hordeum vulgare subsp. vulgare]	AP2-like factor, euAP2 lineage	cellular process;metabolic process	No anotation	catalytic activity
stu-miR319-3p	Traes_2AL_EA60A06AC.1	1397	2	--	--	--	--	0	0	502	251	predicted protein [Hordeum vulgare subsp. vulgare]	phospholipase D [EC:3.1.4.4]	No anotation	No anotation	No anotation
stu-miR399a-5p,stu-miR399b-5p,stu-miR399c-5p,stu-miR399d-5p,stu-miR399e-5p,stu-miR399f-5p,stu-miR399g-5p,stu-miR399h,stu-miR399k-5p,stu-miR399l-5p,stu-miR399m-5p,stu-miR399n-5p,stu-miR399o-5p	Traes_1BL_EA5237F37.1	656	4	--	--	--	--	0	0.04	3	0.75	PREDICTED: uncharacterized protein LOC100823385 [Brachypodium distachyon]	shikimate kinase [EC:2.7.1.71]	biological regulation;cellular component organization or biogenesis;cellular process;developmental process;metabolic process;multicellular organismal process;positive regulation of biological process;regulation of biological process	cell;cell part;organelle	binding;catalytic activity
stu-miR399g-3p	TRAES3BF032500100CFD_t1	40	4	--	--	--	--	1	0	2	2	PREDICTED: ATP-dependent zinc metalloprotease FTSH 2, chloroplastic-like [Brachypodium distachyon]	cell division protease FtsH [EC:3.4.24.-]	biological regulation;cellular component organization or biogenesis;cellular process;metabolic process;negative regulation of biological process;regulation of biological process;response to stimulus	cell;cell part;membrane;membrane part;organelle;organelle part	binding;catalytic activity
stu-miR399i-5p	Traes_1DL_BBA2E2296.2	1654	4.5	--	--	--	--	0	0.026	17	8.5	Mot1 [Aegilops tauschii]	TATA-binding protein-associated factor [EC:3.6.4.-]	No anotation	No anotation	binding;catalytic activity
stu-miR399i-5p	Traes_1BL_EA5237F37.1	656	4	--	--	--	--	0	0.026	3	0.75	PREDICTED: uncharacterized protein LOC100823385 [Brachypodium distachyon]	shikimate kinase [EC:2.7.1.71]	biological regulation;cellular component organization or biogenesis;cellular process;developmental process;metabolic process;multicellular organismal process;positive regulation of biological process;regulation of biological process	cell;cell part;organelle	binding;catalytic activity
stu-miR399j-5p	Traes_1BL_EA5237F37.1	656	4	--	--	--	--	0	0.018	3	0.75	PREDICTED: uncharacterized protein LOC100823385 [Brachypodium distachyon]	shikimate kinase [EC:2.7.1.71]	biological regulation;cellular component organization or biogenesis;cellular process;developmental process;metabolic process;multicellular organismal process;positive regulation of biological process;regulation of biological process	cell;cell part;organelle	binding;catalytic activity
stu-miR482b-3p	TRAES3BF101600020CFD_t1	620	1.5	--	--	--	--	4	0	1	1	Os08g0543100 [Oryza sativa Japonica Group] >gi|113624367|dbj|BAF24312.1| Os08g0543100 [Oryza sativa Japonica Group]	DNA-directed RNA polymerases I, II, and III subunit RPABC1	No anotation	No anotation	No anotation
stu-miR482d-3p,sly-miR482b	Traes_2AS_59AB40C70.2	50	3.5	--	--	--	--	3	0.034	4	2	PREDICTED: 60S ribosomal protein L27a-3-like [Brachypodium distachyon]	large subunit ribosomal protein L27Ae	cellular process;metabolic process	cell;cell part;macromolecular complex;membrane;membrane-enclosed lumen;organelle;organelle part	structural molecule activity
stu-miR5303c,stu-miR5303a,stu-miR5303b,stu-miR5303d	Traes_1AL_E25202CC2.2	1664	4	2	>0.05	11	5.5	3	0.004	3	1.5	aspartic proteinase [Triticum aestivum]	phytepsin [EC:3.4.23.40]	metabolic process;response to stimulus	cell;cell part;organelle	catalytic activity
stu-miR7982a,stu-miR7982b	Traes_2AL_5DE9A014B.1	1029	2	--	--	--	--	0	0	2	2	predicted protein [Hordeum vulgare subsp. vulgare]	MFS transporter, OCT family, solute carrier family 22 (organic cation transporter), member 4/5	establishment of localization;localization	membrane	transporter activity
stu-miR7985	Traes_2AS_1475F8BDB.1	975	2.5	--	--	--	--	3	0	2	1	RecName: Full=Cytochrome b6-f complex iron-sulfur subunit, chloroplastic; AltName: Full=Plastohydroquinone:plastocyanin oxidoreductase iron-sulfur protein; AltName: Full=Rieske iron-sulfur protein; Short=ISP; Short=RISP; Flags: Precursor	cytochrome b6-f complex iron-sulfur subunit [EC:1.10.9.1]	cellular process;metabolic process;multi-organism process;response to stimulus	cell;cell part;membrane;membrane part;organelle;organelle part	binding;catalytic activity;electron carrier activity;transporter activity
stu-miR7991a,stu-miR7991b,stu-miR7991c	Traes_1BL_8A2A5BC90.1	756	3	--	--	--	--	3	0	9	3	PREDICTED: tubulin beta-1 chain-like [Brachypodium distachyon]	tubulin beta	cellular component organization or biogenesis;cellular process;metabolic process	cell;cell part;macromolecular complex;organelle;organelle part	binding;catalytic activity;structural molecule activity
stu-miR7999-5p	Traes_1DL_844FE40E6.1	2355	3.5	--	--	--	--	2	0.032	3	3	RecName: Full=Glucose-1-phosphate adenylyltransferase large subunit, chloroplastic/amyloplastic; AltName: Full=ADP-glucose pyrophosphorylase; AltName: Full=ADP-glucose synthase; AltName: Full=AGPase S; AltName: Full=Alpha-D-glucose-1-phosphate adenyl transferase; Flags: Precursor >gi|995746|emb|CAA79980.1| ADP-glucose pyrophosphorylase large subunit [Triticum aestivum] >gi|110729318|gb|ABG88200.1…	glucose-1-phosphate adenylyltransferase [EC:2.7.7.27]	cellular process;metabolic process	cell;cell part;macromolecular complex;organelle	binding;catalytic activity
stu-miR8001a	TRAES3BF128500130CFD_t1	599	3.5	2	0.026	2	0.666667	--	--	--	--	Os01g0739000 [Oryza sativa Japonica Group] >gi|113533724|dbj|BAF06107.1| Os01g0739000 [Oryza sativa Japonica Group]	mitochondrial processing peptidase [EC:3.4.24.64]	metabolic process	cell;cell part;organelle	binding;catalytic activity
stu-miR8004	Traes_1DL_28B10263A.1	721	2.5	--	--	--	--	4	0	1	1	PREDICTED: probable beta-1,3-galactosyltransferase 8-like [Brachypodium distachyon]	RNA-binding protein with serine-rich domain 1	cellular component organization or biogenesis;cellular process;developmental process;metabolic process;multicellular organismal process	cell;cell part;membrane;membrane part;organelle	catalytic activity
stu-miR8008a,stu-miR8009	TRAES3BF099900030CFD_t1	4162	3.5	4	0.03	1	0.333333	--	--	--	--	hypothetical protein OsI_00665 [Oryza sativa Indica Group]	No anotation	No anotation	No anotation	No anotation
stu-miR8017	Traes_2AL_D3CA0490C.1	138	1.5	--	--	--	--	2	0	7	2.33333	predicted protein [Hordeum vulgare subsp. vulgare]	No anotation	No anotation	No anotation	binding;catalytic activity
stu-miR8019-5p	Traes_1AL_2CAAB9D4A.1	896	2.5	4	0.006	1	1	--	--	--	--	dof zinc finger protein 10 [Hordeum vulgare subsp. vulgare]	No anotation	biological regulation;cellular process;metabolic process;regulation of biological process	No anotation	binding
stu-miR8032a-3p,stu-miR8032e-3p	Traes_1BL_DE5AFB97A.1	368	2	--	--	--	--	4	0.002	1	1	predicted protein [Hordeum vulgare subsp. vulgare]	zeta-carotene desaturase [EC:1.3.5.6]	metabolic process	cell;cell part;organelle	catalytic activity
stu-miR8032b-3p,stu-miR8032f-3p,stu-miR8032g-3p	Traes_1BL_DE5AFB97A.1	368	2	--	--	--	--	4	0.002	1	1	predicted protein [Hordeum vulgare subsp. vulgare]	zeta-carotene desaturase [EC:1.3.5.6]	metabolic process	cell;cell part;organelle	catalytic activity
stu-miR8032b-3p,stu-miR8032f-3p,stu-miR8032g-3p	Traes_1DL_4B7506819.1	861	4	--	--	--	--	1	0.006	3	1	predicted protein [Hordeum vulgare subsp. vulgare]	glucose-6-phosphate 1-epimerase [EC:5.1.3.15]	metabolic process	cell;cell part;organelle	binding;catalytic activity
stu-miR8037	Traes_1BL_9B5FE2F9C.1	1241	4.5	--	--	--	--	0	0.02	4	2	PREDICTED: uncharacterized protein LOC100827157 [Brachypodium distachyon]	ribonuclease P protein subunit POP4 [EC:3.1.26.5]	biological regulation;cellular component organization or biogenesis;cellular process;metabolic process;positive regulation of biological process;regulation of biological process;response to stimulus	cell;cell part;macromolecular complex;organelle	catalytic activity
stu-miR8037	Traes_1DL_03C8AFC02.1	360	4.5	--	--	--	--	1	0.022	4	2	PREDICTED: uncharacterized protein LOC100827157 [Brachypodium distachyon]	ribonuclease P protein subunit POP4 [EC:3.1.26.5]	biological regulation;cellular component organization or biogenesis;cellular process;metabolic process;positive regulation of biological process;regulation of biological process;response to stimulus	cell;cell part;macromolecular complex;membrane-enclosed lumen;organelle;organelle part	binding;catalytic activity
stu-miR8038a-3p,stu-miR8038b-3p	Traes_1DL_013A3A113.1	3828	2	--	--	--	--	2	0.026	2	2	PREDICTED: DNA topoisomerase 2-like [Brachypodium distachyon]	DNA topoisomerase II [EC:5.99.1.3]	biological regulation;cell proliferation;cellular component organization or biogenesis;cellular process;developmental process;metabolic process;multicellular organismal process;negative regulation of biological process;regulation of biological process;reproduction;reproductive process;response to stimulus	cell;cell part;macromolecular complex;membrane-enclosed lumen;organelle;organelle part	binding;catalytic activity
stu-miR8041a-5p,stu-miR8041b-5p	TRAES3BF060500410CFD_t1	177	2.5	--	--	--	--	1	0.006	2	2	Os01g0130000 [Oryza sativa Japonica Group] >gi|75263781|sp|Q9LDU0.1|MTP7_ORYSJ RecName: Full=Metal tolerance protein 7; Short=OsMTP7 >gi|113531451|dbj|BAF03834.1| Os01g0130000 [Oryza sativa Japonica Group]	serine/arginine repetitive matrix protein 1	cellular process;establishment of localization;localization;metabolic process;response to stimulus	cell;cell part;membrane;membrane part;organelle	transporter activity
stu-miR8049-3p	Traes_1AS_536E18ACD.2	1049	2.5	3	0.008	2	0.5	2	>0.05	2	0.5	predicted protein [Hordeum vulgare subsp. vulgare]	isovaleryl-CoA dehydrogenase [EC:1.3.8.4]	metabolic process	cell;cell part;membrane-enclosed lumen;organelle;organelle part	binding;catalytic activity
stu-miR8050-3p	Traes_1DL_0ED1C5B8E.1	358	3.5	--	--	--	--	1	0.008	3	3	predicted protein [Hordeum vulgare subsp. vulgare]	DnaJ homolog subfamily B member 4	cellular process;metabolic process	No anotation	binding
stu-miR827-5p	Traes_1BL_3138953D6.2	449	4.5	3	0.024	3	1.5	--	--	--	--	predicted protein [Hordeum vulgare subsp. vulgare] >gi|326532064|dbj|BAK01408.1| predicted protein [Hordeum vulgare subsp. vulgare]	No anotation	No anotation	No anotation	No anotation
tae-miR1122c-3p	Traes_1AL_88C4E33E6.1	340	2	2	0.006	2	2	--	--	--	--	predicted protein [Hordeum vulgare subsp. vulgare]	LRR receptor-like serine/threonine-protein kinase EFR [EC:2.7.11.1]	No anotation	cell;cell part;organelle	No anotation
tae-miR1122c-3p	Traes_1AS_50A9571C3.1	159	4.5	2	0.006	3	1	4	>0.05	1	0.333333	VIP2 protein [Avena fatua]	No anotation	No anotation	No anotation	binding
tae-miR1127b-3p	TRAES3BF065400200CFD_t1	261	2	--	--	--	--	2	0	2	2	PREDICTED: B3 domain-containing protein Os06g0194400-like [Brachypodium distachyon]	No anotation	No anotation	No anotation	No anotation
tae-miR1128	Traes_2AL_5DAAFDFFE.2	3263	4	--	--	--	--	4	0.014	1	0.5	PREDICTED: uncharacterized protein LOC100824965 [Brachypodium distachyon]	No anotation	No anotation	No anotation	No anotation
tae-miR1128	Traes_1DL_7C6F6D05C.1	353	4	--	--	--	--	4	0.014	1	1	predicted protein [Hordeum vulgare subsp. vulgare]	small subunit ribosomal protein S18	cellular process;metabolic process	cell;cell part;macromolecular complex;organelle	structural molecule activity
tae-miR1128	Traes_1BL_8F750BEB2.2	688	4	--	--	--	--	4	0.014	1	0.333333	nuclear transcription factor Y subunit B2 [Triticum monococcum]	nuclear transcription Y subunit beta	biological regulation;cellular process;metabolic process;regulation of biological process;response to stimulus	cell;cell part;organelle	binding
tae-miR1128	Traes_1BL_C3DDCDC4A.1	117	4	--	--	--	--	4	0.014	1	1	predicted protein [Hordeum vulgare subsp. vulgare]	histone arginine demethylase JMJD6 [EC:1.14.11.-]	No anotation	cell;cell part	binding
tae-miR1128	Traes_1AL_CC2C419C4.2	2459	2.5	--	--	--	--	4	0.014	1	1	Os10g0565300 [Oryza sativa Japonica Group] >gi|113639951|dbj|BAF27256.1| Os10g0565300 [Oryza sativa Japonica Group]	No anotation	biological adhesion;biological regulation;cellular component organization or biogenesis;cellular process;developmental process;localization;multicellular organismal process;positive regulation of biological process;regulation of biological process	cell;cell junction;cell part;membrane;organelle;symplast	binding
tae-miR1129	Traes_1AL_670C92349.2	1270	3	2	0.022	2	1	--	--	--	--	predicted protein [Hordeum vulgare subsp. vulgare]	solute carrier family 15 (peptide/histidine transporter), member 3/4	establishment of localization;localization	membrane	transporter activity
tae-miR1130b-3p	Traes_1AL_FA4A9FA74.1	1992	2.5	4	>0.05	1	0.111111	4	0.028	1	0.142857	predicted protein [Hordeum vulgare subsp. vulgare]	gelsolin	cellular process;metabolic process	cell;cell part;organelle	binding;catalytic activity
tae-miR1130b-3p	Traes_1AL_88C4E33E6.1	340	1	2	0	2	2	--	--	--	--	predicted protein [Hordeum vulgare subsp. vulgare]	LRR receptor-like serine/threonine-protein kinase EFR [EC:2.7.11.1]	No anotation	cell;cell part;organelle	No anotation
tae-miR1130b-3p	Traes_1BS_D81E948D7.1	1007	0.5	--	--	--	--	4	0.028	1	1	putative histone acetyltransferase GCN5 [Hordeum vulgare]	histone acetyltransferase [EC:2.3.1.48]	biological regulation;cellular component organization or biogenesis;cellular process;developmental process;metabolic process;multi-organism process;multicellular organismal process;positive regulation of biological process;regulation of biological process;reproduction;reproductive process;response to stimulus	cell;cell part;macromolecular complex;membrane-enclosed lumen;organelle;organelle part	binding;catalytic activity;nucleic acid binding transcription factor activity
tae-miR1134	Traes_1AL_596C0AD5A.1	1176	3	1	0	4	4	2	>0.05	2	2	predicted protein [Hordeum vulgare subsp. vulgare]	isopentenyl-diphosphate delta-isomerase [EC:5.3.3.2]	cellular process;developmental process;metabolic process;multicellular organismal process;reproduction;reproductive process	cell;cell part;organelle	catalytic activity
tae-miR167b	Traes_1BL_FFD088B00.1	369	2.5	--	--	--	--	3	0.006	4	2	beta-tubulin 2 [Hordeum vulgare subsp. vulgare]	tubulin beta	cellular component organization or biogenesis;cellular process;metabolic process;response to stimulus	cell;cell part;macromolecular complex;membrane;organelle;organelle part	binding;catalytic activity;structural molecule activity
tae-miR5048-5p	Traes_2AL_01F4BFA84.1	1305	4	--	--	--	--	1	0.02	5	5	predicted protein [Hordeum vulgare subsp. vulgare]	peroxisomal 2,4-dienoyl-CoA reductase [EC:1.3.1.34]	cellular process;metabolic process	cell;cell part;membrane;organelle;organelle part	binding;catalytic activity
tae-miR5048-5p	Traes_1BL_15286F615.1	678	2.5	2	>0.05	7	2.33333	3	0.002	2	0.666667	predicted protein [Hordeum vulgare subsp. vulgare]	solute carrier family 35, member C2	No anotation	membrane;membrane part	No anotation
tae-miR5049-3p	Traes_1BL_C5810FD69.1	2358	1	--	--	--	--	3	0	2	0.253968	hypothetical protein SORBIDRAFT_06g015520 [Sorghum bicolor] >gi|241937590|gb|EES10735.1| hypothetical protein SORBIDRAFT_06g015520 [Sorghum bicolor]	general transcription factor 3C polypeptide 1	No anotation	No anotation	No anotation
tae-miR5175-5p	Traes_1AS_BF353B963.3	3803	3	--	--	--	--	1	0.002	3	3	PREDICTED: disease resistance protein RPM1-like [Brachypodium distachyon]	disease resistance protein RPM1	No anotation	No anotation	No anotation
tae-miR530	TRAES3BF173900010CFD_t1	1279	3.5	1	0.016	2	2	--	--	--	--	predicted protein [Hordeum vulgare subsp. vulgare]	histone arginine demethylase JMJD6 [EC:1.14.11.-]	No anotation	No anotation	No anotation
tae-miR7757-5p	Traes_1AL_B6931117F.2	1856	2	0	0.002	8	8	2	>0.05	2	2	PREDICTED: putative disease resistance protein RGA1-like [Brachypodium distachyon]	disease resistance protein RPM1	No anotation	cell;cell part;organelle	No anotation
tae-miR7757-5p	Traes_1DS_317E7E5B1.2	1637	3	--	--	--	--	0	0.002	9	9	PREDICTED: disease resistance protein RPP13-like [Brachypodium distachyon]	disease resistance protein RPM1	No anotation	No anotation	No anotation
tae-miR7757-5p	Traes_1DS_05B16509E.1	392	3.5	--	--	--	--	0	0.002	8	2.66667	PREDICTED: disease resistance protein RPP8-like [Brachypodium distachyon]	disease resistance protein RPM1	No anotation	No anotation	No anotation
tae-miR7757-5p	TRAES3BF154700030CFD_t1	853	4	2	>0.05	3	1.5	1	0.006	4	2	predicted protein [Hordeum vulgare subsp. vulgare]	pathogen-inducible salicylic acid glucosyltransferase [EC:2.4.1.-]	No anotation	No anotation	catalytic activity
tae-miR9653a-3p	Traes_2AL_062EDD26B.2	1187	4.5	--	--	--	--	2	0.046	3	1	PREDICTED: uncharacterized protein LOC100830140 [Brachypodium distachyon]	U4/U6.U5 tri-snRNP-associated protein 1	No anotation	No anotation	No anotation
tae-miR9653a-3p	TRAES3BF077600090CFD_t1	549	2.5	2	>0.05	7	2.33333	2	0.046	4	1.33333	predicted protein [Hordeum vulgare subsp. vulgare]	GTP-binding protein SAR1 [EC:3.6.5.-]	biological regulation;cellular component organization or biogenesis;cellular process;developmental process;establishment of localization;growth;localization;metabolic process;regulation of biological process;response to stimulus;signaling	cell;cell part;membrane;organelle	binding;transporter activity
tae-miR9662a-3p	Traes_1BS_566CEE7F6.1	452	2.5	--	--	--	--	0	0.002	4	1.33333	predicted protein [Hordeum vulgare subsp. vulgare]	translation initiation factor 5B	No anotation	No anotation	No anotation
tae-miR9772,ata-miR9772a-5p,ata-miR9772b-5p	Traes_1BL_9C9E402EC.2	638	2.5	--	--	--	--	2	0.02	2	1	PREDICTED: uncharacterized protein LOC100841821 [Brachypodium distachyon]	No anotation	No anotation	No anotation	No anotation
tae-miR9772,ata-miR9772a-5p,ata-miR9772b-5p	Traes_1AL_0E2636C97.2	820	2.5	2	>0.05	11	5.5	2	0.02	2	1	PREDICTED: uncharacterized protein LOC100841821 [Brachypodium distachyon]	RNA-binding protein with serine-rich domain 1	No anotation	No anotation	No anotation
tae-miR9778	TRAES3BF064500020CFD_t1	977	3.5	0	0.024	5	1.25	--	--	--	--	PREDICTED: DNA/RNA-binding protein KIN17-like [Brachypodium distachyon]	DNA/RNA-binding protein KIN17	cellular component organization or biogenesis;cellular process	cell;cell part	binding
tcc-miR169g	Traes_2AS_7C177F9DB.1	1130	3.5	--	--	--	--	0	0.008	118	39.3333	nuclear transcription factor Y subunit A9 [Triticum monococcum]	nuclear transcription factor Y, alpha	No anotation	No anotation	No anotation
tcc-miR172d	Traes_1DS_2BB06F54C.1	1762	1	--	--	--	--	0	0	5	1.66667	predicted protein [Hordeum vulgare subsp. vulgare]	AP2-like factor, euAP2 lineage	biological regulation;cellular process;developmental process;multicellular organismal process;regulation of biological process	No anotation	No anotation
tcc-miR172d	Traes_2AL_5BA7E2623.1	1151	3	--	--	--	--	0	0.012	268	134	TaAP2-A [Triticum aestivum] >gi|471434560|dbj|BAN05520.1| TaAP2-A [Triticum aestivum] >gi|471434566|dbj|BAN05523.1| TaAP2-A [Triticum aestivum] >gi|471434568|dbj|BAN05524.1| TaAP2-A [Triticum aestivum] >gi|471434588|dbj|BAN05534.1| TaAP2-A [Triticum compactum] >gi|471434590|dbj|BAN05535.1| TaAP2-A [Triticum compactum] >gi|471434592|dbj|BAN05536.1| TaAP2-A [Triticum aestivum] >gi|471434594|dbj|BAN…	AP2-like factor, euAP2 lineage	No anotation	No anotation	No anotation
tcc-miR172d	Traes_1BS_E68807072.2	1895	1	--	--	--	--	0	0	5	1.66667	predicted protein [Hordeum vulgare subsp. vulgare]	AP2-like factor, euAP2 lineage	biological regulation;cellular process;developmental process;multicellular organismal process;regulation of biological process	No anotation	No anotation
tcc-miR399f	Traes_1AL_E5224B6EA.2	1087	2	2	>0.05	8	2.66667	2	0.002	3	1	predicted protein [Hordeum vulgare subsp. vulgare]	ubiquitin-conjugating enzyme E2 O [EC:6.3.2.19]	biological regulation;cellular process;establishment of localization;localization;response to stimulus	No anotation	catalytic activity
tcc-miR399f	Traes_1BL_241A3B9EF.3	318	1.5	4	0.018	1	1	4	>0.05	1	1	predicted protein [Hordeum vulgare subsp. vulgare]	ubiquitin-conjugating enzyme E2 O [EC:6.3.2.19]	biological regulation;cellular process;establishment of localization;localization;response to stimulus	No anotation	catalytic activity
tcc-miR399f	Traes_2AL_F1AB3D45A.1	777	4.5	--	--	--	--	2	0.002	3	1	predicted protein [Hordeum vulgare subsp. vulgare]	glycerophosphoryl diester phosphodiesterase [EC:3.1.4.46]	cellular component organization or biogenesis;cellular process;developmental process;growth;metabolic process;multicellular organismal process	cell;cell part;extracellular region;membrane;membrane part;organelle	catalytic activity
tcc-miR399f	Traes_1AL_E5224B6EA.2	678	1.5	2	>0.05	3	1.5	2	0.002	3	1.5	predicted protein [Hordeum vulgare subsp. vulgare]	ubiquitin-conjugating enzyme E2 O [EC:6.3.2.19]	biological regulation;cellular process;establishment of localization;localization;response to stimulus	No anotation	catalytic activity
tcc-miR399f	Traes_1DL_F122253A3.2	716	2	--	--	--	--	2	0.002	3	1	predicted protein [Hordeum vulgare subsp. vulgare]	ubiquitin-conjugating enzyme E2 O [EC:6.3.2.19]	biological regulation;cellular process;establishment of localization;localization;response to stimulus	No anotation	catalytic activity
tcc-miR399f	Traes_1DL_F122253A3.2	307	1.5	--	--	--	--	2	0.002	3	1.5	predicted protein [Hordeum vulgare subsp. vulgare]	ubiquitin-conjugating enzyme E2 O [EC:6.3.2.19]	biological regulation;cellular process;establishment of localization;localization;response to stimulus	No anotation	catalytic activity
tcc-miR399f	Traes_1BL_241A3B9EF.3	466	2	4	0.018	1	0.333333	4	>0.05	1	0.333333	predicted protein [Hordeum vulgare subsp. vulgare]	ubiquitin-conjugating enzyme E2 O [EC:6.3.2.19]	biological regulation;cellular process;establishment of localization;localization;response to stimulus	No anotation	catalytic activity
tcc-miR399f	Traes_1AL_E5224B6EA.2	879	2	4	0.018	1	0.333333	4	>0.05	1	0.333333	predicted protein [Hordeum vulgare subsp. vulgare]	ubiquitin-conjugating enzyme E2 O [EC:6.3.2.19]	biological regulation;cellular process;establishment of localization;localization;response to stimulus	No anotation	catalytic activity
tcc-miR399f	Traes_1BL_241A3B9EF.3	727	2	2	>0.05	8	2.66667	2	0.002	3	1	predicted protein [Hordeum vulgare subsp. vulgare]	ubiquitin-conjugating enzyme E2 O [EC:6.3.2.19]	biological regulation;cellular process;establishment of localization;localization;response to stimulus	No anotation	catalytic activity
vvi-miR166a,vvi-miR166b,hbr-miR166a,pde-miR166a,pde-miR166b	Traes_1DL_9344DD117.1	458	1	--	--	--	--	0	0.002	2460	820	predicted protein [Hordeum vulgare subsp. vulgare]	homeobox-leucine zipper protein	biological regulation;cellular process;developmental process;metabolic process;multicellular organismal process;regulation of biological process	cell;cell part;organelle	binding;nucleic acid binding transcription factor activity
vvi-miR169i	Traes_2AS_7C177F9DB.1	1130	3.5	--	--	--	--	0	0.01	118	39.3333	nuclear transcription factor Y subunit A9 [Triticum monococcum]	nuclear transcription factor Y, alpha	No anotation	No anotation	No anotation
vvi-miR169l	Traes_2AS_7C177F9DB.1	1130	2.5	--	--	--	--	0	0	118	39.3333	nuclear transcription factor Y subunit A9 [Triticum monococcum]	nuclear transcription factor Y, alpha	No anotation	No anotation	No anotation
vvi-miR169o	Traes_2AS_7C177F9DB.1	1130	2	--	--	--	--	0	0	118	39.3333	nuclear transcription factor Y subunit A9 [Triticum monococcum]	nuclear transcription factor Y, alpha	No anotation	No anotation	No anotation
vvi-miR169y	Traes_2AS_7C177F9DB.1	1130	4	--	--	--	--	0	0.03	118	39.3333	nuclear transcription factor Y subunit A9 [Triticum monococcum]	nuclear transcription factor Y, alpha	No anotation	No anotation	No anotation
vvi-miR172a	Traes_2AL_5BA7E2623.1	1151	4	--	--	--	--	0	0.02	268	134	TaAP2-A [Triticum aestivum] >gi|471434560|dbj|BAN05520.1| TaAP2-A [Triticum aestivum] >gi|471434566|dbj|BAN05523.1| TaAP2-A [Triticum aestivum] >gi|471434568|dbj|BAN05524.1| TaAP2-A [Triticum aestivum] >gi|471434588|dbj|BAN05534.1| TaAP2-A [Triticum compactum] >gi|471434590|dbj|BAN05535.1| TaAP2-A [Triticum compactum] >gi|471434592|dbj|BAN05536.1| TaAP2-A [Triticum aestivum] >gi|471434594|dbj|BAN…	AP2-like factor, euAP2 lineage	No anotation	No anotation	No anotation
vvi-miR172a	Traes_1DS_2BB06F54C.1	1762	3.5	--	--	--	--	0	0.02	5	1.66667	predicted protein [Hordeum vulgare subsp. vulgare]	AP2-like factor, euAP2 lineage	biological regulation;cellular process;developmental process;multicellular organismal process;regulation of biological process	No anotation	No anotation
vvi-miR172a	Traes_1BS_E68807072.2	1895	3.5	--	--	--	--	0	0.02	5	1.66667	predicted protein [Hordeum vulgare subsp. vulgare]	AP2-like factor, euAP2 lineage	biological regulation;cellular process;developmental process;multicellular organismal process;regulation of biological process	No anotation	No anotation
vvi-miR172b	Traes_2AL_5BA7E2623.1	1151	4	--	--	--	--	0	0.008	268	134	TaAP2-A [Triticum aestivum] >gi|471434560|dbj|BAN05520.1| TaAP2-A [Triticum aestivum] >gi|471434566|dbj|BAN05523.1| TaAP2-A [Triticum aestivum] >gi|471434568|dbj|BAN05524.1| TaAP2-A [Triticum aestivum] >gi|471434588|dbj|BAN05534.1| TaAP2-A [Triticum compactum] >gi|471434590|dbj|BAN05535.1| TaAP2-A [Triticum compactum] >gi|471434592|dbj|BAN05536.1| TaAP2-A [Triticum aestivum] >gi|471434594|dbj|BAN…	AP2-like factor, euAP2 lineage	No anotation	No anotation	No anotation
vvi-miR172b	Traes_1DS_2BB06F54C.1	1762	3.5	--	--	--	--	0	0.008	5	1.66667	predicted protein [Hordeum vulgare subsp. vulgare]	AP2-like factor, euAP2 lineage	biological regulation;cellular process;developmental process;multicellular organismal process;regulation of biological process	No anotation	No anotation
vvi-miR172b	Traes_1BS_E68807072.2	1895	3.5	--	--	--	--	0	0.008	5	1.66667	predicted protein [Hordeum vulgare subsp. vulgare]	AP2-like factor, euAP2 lineage	biological regulation;cellular process;developmental process;multicellular organismal process;regulation of biological process	No anotation	No anotation
vvi-miR3632-5p	TRAES3BF093900020CFD_t1	364	4	4	>0.05	1	1	0	0.014	5	5	predicted protein [Hordeum vulgare subsp. vulgare]	No anotation	No anotation	No anotation	catalytic activity
vvi-miR3633a-3p	Traes_1AL_F1BBE97D5.1	362	3.5	--	--	--	--	3	0.012	2	0.666667	predicted protein [Hordeum vulgare subsp. vulgare]	6-phosphogluconate dehydrogenase [EC:1.1.1.44]	cellular process;metabolic process;response to stimulus	cell;cell part;membrane;organelle	binding;catalytic activity
vvi-miR3638-5p	Traes_1DL_7C5EFBF3C.2	937	2.5	--	--	--	--	2	0	2	2	predicted protein [Hordeum vulgare subsp. vulgare]	protein phosphatase 2 (formerly 2A), regulatory subunit A	metabolic process	cell;cell part;membrane	catalytic activity
vvi-miR3638-5p	Traes_1BL_FE986890F.1	840	1.5	--	--	--	--	2	0	10	3.33333	PREDICTED: ketol-acid reductoisomerase, chloroplastic-like [Brachypodium distachyon]	ketol-acid reductoisomerase [EC:1.1.1.86]	cellular process;metabolic process;response to stimulus	cell;cell part;extracellular region;organelle;organelle part	binding;catalytic activity
vvi-miR3639-3p	Traes_2AL_3742E5342.2	2383	4.5	--	--	--	--	0	0.032	13	4.33333	predicted protein [Hordeum vulgare subsp. vulgare]	regulator of chromosome condensation	biological regulation;cellular process;metabolic process;negative regulation of biological process;regulation of biological process;response to stimulus	cell;cell part;organelle	No anotation
vvi-miR399g	Traes_1DL_F122253A3.2	307	1.5	--	--	--	--	2	0	3	1.5	predicted protein [Hordeum vulgare subsp. vulgare]	ubiquitin-conjugating enzyme E2 O [EC:6.3.2.19]	biological regulation;cellular process;establishment of localization;localization;response to stimulus	No anotation	catalytic activity
vvi-miR399g	Traes_1AL_E5224B6EA.2	879	2	4	0.008	1	0.333333	4	>0.05	1	0.333333	predicted protein [Hordeum vulgare subsp. vulgare]	ubiquitin-conjugating enzyme E2 O [EC:6.3.2.19]	biological regulation;cellular process;establishment of localization;localization;response to stimulus	No anotation	catalytic activity
vvi-miR399g	Traes_1BL_241A3B9EF.3	318	1.5	4	0.008	1	1	4	>0.05	1	1	predicted protein [Hordeum vulgare subsp. vulgare]	ubiquitin-conjugating enzyme E2 O [EC:6.3.2.19]	biological regulation;cellular process;establishment of localization;localization;response to stimulus	No anotation	catalytic activity
vvi-miR399g	Traes_1BL_241A3B9EF.3	466	2	4	0.008	1	0.333333	4	>0.05	1	0.333333	predicted protein [Hordeum vulgare subsp. vulgare]	ubiquitin-conjugating enzyme E2 O [EC:6.3.2.19]	biological regulation;cellular process;establishment of localization;localization;response to stimulus	No anotation	catalytic activity
vvi-miR399i,tcc-miR399a	Traes_1AL_E5224B6EA.2	678	1.5	2	>0.05	3	1.5	2	0	3	1.5	predicted protein [Hordeum vulgare subsp. vulgare]	ubiquitin-conjugating enzyme E2 O [EC:6.3.2.19]	biological regulation;cellular process;establishment of localization;localization;response to stimulus	No anotation	catalytic activity
vvi-miR399i,tcc-miR399a	Traes_1AL_E5224B6EA.2	1087	2	2	>0.05	8	2.66667	2	0.006	3	1	predicted protein [Hordeum vulgare subsp. vulgare]	ubiquitin-conjugating enzyme E2 O [EC:6.3.2.19]	biological regulation;cellular process;establishment of localization;localization;response to stimulus	No anotation	catalytic activity
vvi-miR399i,tcc-miR399a	Traes_1BL_241A3B9EF.3	727	2	2	>0.05	8	2.66667	2	0.006	3	1	predicted protein [Hordeum vulgare subsp. vulgare]	ubiquitin-conjugating enzyme E2 O [EC:6.3.2.19]	biological regulation;cellular process;establishment of localization;localization;response to stimulus	No anotation	catalytic activity
vvi-miR399i,tcc-miR399a	Traes_1DL_F122253A3.2	307	1.5	--	--	--	--	2	0.006	3	1.5	predicted protein [Hordeum vulgare subsp. vulgare]	ubiquitin-conjugating enzyme E2 O [EC:6.3.2.19]	biological regulation;cellular process;establishment of localization;localization;response to stimulus	No anotation	catalytic activity
vvi-miR399i,tcc-miR399a	Traes_1DL_F122253A3.2	716	2	--	--	--	--	2	0.006	3	1	predicted protein [Hordeum vulgare subsp. vulgare]	ubiquitin-conjugating enzyme E2 O [EC:6.3.2.19]	biological regulation;cellular process;establishment of localization;localization;response to stimulus	No anotation	catalytic activity
zma-miR164c-3p,zma-miR164h-3p	Traes_2AL_2B32DB242.1	3181	3	--	--	--	--	0	0.008	3	3	hypothetical protein OsI_24899 [Oryza sativa Indica Group]	No anotation	biological adhesion;biological regulation;cellular component organization or biogenesis;cellular process;developmental process;growth;multicellular organismal process;positive regulation of biological process;regulation of biological process;response to stimulus	cell;cell junction;cell part;membrane;organelle;symplast	No anotation
zma-miR164d-3p	TRAES3BF109600010CFD_t1	723	3	4	>0.05	1	0.5	1	0.022	2	1	predicted protein [Hordeum vulgare subsp. vulgare]	No anotation	No anotation	No anotation	No anotation
zma-miR167d-3p	Traes_1BS_480915AD0.1	740	4.5	--	--	--	--	4	0.016	1	1	predicted protein [Hordeum vulgare subsp. vulgare] >gi|326534344|dbj|BAJ89522.1| predicted protein [Hordeum vulgare subsp. vulgare]	replication factor A1	No anotation	cell;cell part;membrane;organelle	No anotation
zma-miR167d-3p	Traes_1AL_685F7409E.1	219	2.5	--	--	--	--	4	0.016	1	1	predicted protein [Hordeum vulgare subsp. vulgare]	phosphoglucan, water dikinase [EC:2.7.9.5]	metabolic process	No anotation	No anotation
zma-miR2275c-5p	Traes_2AL_C0E35470D.1	1583	2.5	--	--	--	--	4	0.04	1	0.333333	predicted protein [Hordeum vulgare subsp. vulgare] >gi|326502832|dbj|BAJ99044.1| predicted protein [Hordeum vulgare subsp. vulgare]	No anotation	No anotation	cell;cell part;membrane;organelle	No anotation
zma-miR396c,zma-miR396d,sbi-miR396e	Traes_2AL_07B1977B8.1	924	1	--	--	--	--	4	0	1	0.333333	growth-regulating factor 1 [Hordeum vulgare]	serine/arginine repetitive matrix protein 1	No anotation	cell;cell part;organelle	binding
zma-miR482-3p	Traes_1BL_F7316029B.2	806	3	--	--	--	--	1	0.044	2	2	tocopherol cyclase [Triticum aestivum]	tocopherol cyclase	biological regulation;cellular process;establishment of localization;localization;metabolic process;multicellular organismal process;regulation of biological process;response to stimulus	cell;cell part;organelle;organelle part	catalytic activity
